# Supplementary material for: Single-cell transcriptional landscape of long non-coding RNAs orchestrating mouse heart development
Source: Cell Death Dis. 2023 Dec 18;14(12):841. doi: 10.1038/s41419-023-06296-9 (PMC10728149; doi:10.1038/s41419-023-06296-9)
Supplement: Supplementary file 5 — Suppl File 1 [file 41419_2023_6296_MOESM5_ESM.xlsx]

## Sheet: E9.5
E9.5
Ventricle									Atrium
			Values to be a marker		Values to be marker of this group							Values to be a marker		Values to be marker of this group
Transcript_Type	Gene_Symbol	Gene_ID	p.value	q.value	AUC	Group	pval		Transcript_Type	Gene_Symbol	Gene_ID	p.value	q.value	AUC	Group	pval
Coding	Cdc45	ENSMUST00000000028.13	1.295924e-03	2.285343e-02	0.6166667	Cardiomyocytes_2	1.186773e-02		Coding	Cct3	ENSMUST00000001452.13	1.037376e-04	9.313487e-03	0.9058149	Cardiomyocytes	2.507089e-09
Coding	Gmpr	ENSMUST00000000260.12	6.884829e-05	2.141532e-03	0.6728682	Cardiomyocytes_2	6.977401e-04		Coding	Ddt	ENSMUST00000001716.7	4.107263e-09	1.697408e-06	0.8738739	Cardiomyocytes	4.692696e-08
Coding	Hddc2	ENSMUST00000000304.13	1.460553e-07	1.132567e-05	0.8919897	Cardiomyocytes_2	1.268104e-13		Coding	Sdf2	ENSMUST00000002133.8	7.768437e-04	4.349656e-02	0.7870598	Cardiomyocytes	8.190181e-06
Coding	Comt	ENSMUST00000000335.11	7.833979e-04	1.521904e-02	0.6833333	Cardiomyocytes_2	1.474530e-04		Coding	Rhoc	ENSMUST00000002303.11	1.373289e-06	2.609850e-04	0.8808354	Cardiomyocytes	2.485106e-09
Coding	Mcts1	ENSMUST00000000365.2	5.406462e-07	3.469209e-05	0.7298450	Cardiomyocytes_2	8.582804e-06		Coding	Ndufa11	ENSMUST00000002452.7	2.273490e-05	2.581092e-03	0.8828829	Cardiomyocytes	3.625184e-08
Coding	Plin2	ENSMUST00000000466.12	3.166930e-05	1.151641e-03	0.7189922	Cardiomyocytes_2	6.950041e-06		Coding	Clpp	ENSMUST00000002735.8	2.378189e-04	1.764061e-02	0.8038493	Cardiomyocytes	4.577042e-06
Coding	Sox9	ENSMUST00000000579.2	2.815459e-03	4.182621e-02	0.5410853	Cardiomyocytes_2	2.700323e-01		Coding	Mea1	ENSMUST00000002845.7	1.737058e-08	6.369867e-06	0.7772318	Cardiomyocytes	8.649449e-06
Coding	Ckb	ENSMUST00000001304.8	3.051113e-03	4.460490e-02	0.8751938	Cardiomyocytes_2	1.903028e-12		Coding	Atp5d	ENSMUST00000003156.14	3.292508e-04	2.241251e-02	0.9410319	Cardiomyocytes	2.268635e-10
Coding	Ddt	ENSMUST00000001716.7	8.622950e-14	4.092631e-11	0.7905685	Cardiomyocytes_2	3.029605e-08		Coding	Rps11	ENSMUST00000003521.9	8.179785e-07	1.703751e-04	0.8018018	Cardiomyocytes	1.479227e-05
Coding	Pwp1	ENSMUST00000001836.10	3.437308e-04	7.865520e-03	0.7288114	Cardiomyocytes_2	7.172652e-06		Coding	Gstm5	ENSMUST00000004134.10	4.353991e-06	6.629269e-04	0.9283374	Cardiomyocytes	3.757964e-11
Coding	Zdhhc4	ENSMUST00000001900.8	2.018458e-03	3.268477e-02	0.7457364	Cardiomyocytes_2	4.065647e-07		Coding	Emg1	ENSMUST00000004379.7	2.536912e-06	4.261358e-04	0.8476658	Cardiomyocytes	2.778051e-07
Coding	Spa17	ENSMUST00000002013.10	2.903954e-03	4.286330e-02	0.5808786	Cardiomyocytes_2	2.965552e-02		Coding	Atp6v1f	ENSMUST00000004396.12	1.091333e-07	2.929273e-05	0.9303849	Cardiomyocytes	4.394527e-10
Coding	Blvra	ENSMUST00000002064.14	1.715360e-04	4.463291e-03	0.7498708	Cardiomyocytes_2	3.170376e-08		Coding	Etfb	ENSMUST00000004729.4	1.075875e-27	1.400574e-23	0.8927109	Cardiomyocytes	5.002609e-09
Coding	Bcap31	ENSMUST00000002091.5	7.290365e-05	2.232360e-03	0.7542636	Cardiomyocytes_2	1.783028e-06		Coding	Prdx2	ENSMUST00000005292.14	3.010216e-08	1.044987e-05	0.9418509	Cardiomyocytes	1.496705e-10
Coding	Sdf2	ENSMUST00000002133.8	1.186852e-05	5.022462e-04	0.7459948	Cardiomyocytes_2	2.336085e-06		Coding	Spc25	ENSMUST00000005365.14	1.229583e-06	2.425259e-04	0.7092547	Cardiomyocytes	2.678807e-04
Coding	Uchl3	ENSMUST00000002289.7	7.396307e-08	6.420510e-06	0.7813953	Cardiomyocytes_2	1.129965e-07		Coding	Chmp2a	ENSMUST00000005711.5	2.203957e-06	3.849503e-04	0.8476658	Cardiomyocytes	8.023564e-08
Coding	Rhoc	ENSMUST00000002303.11	1.084736e-10	2.262167e-08	0.7622739	Cardiomyocytes_2	4.982502e-07		Coding	Sra1	ENSMUST00000006209.4	2.344991e-04	1.752879e-02	0.9443079	Cardiomyocytes	6.710594e-11
Coding	Gmpr2	ENSMUST00000002397.6	3.448782e-03	4.898765e-02	0.7776486	Cardiomyocytes_2	3.685192e-08		Coding	Tmem147	ENSMUST00000006478.9	1.902737e-04	1.505765e-02	0.9135954	Cardiomyocytes	4.349162e-10
Coding	Dhrs1	ENSMUST00000002403.9	3.596208e-07	2.456487e-05	0.7713178	Cardiomyocytes_2	1.330011e-07		Coding	Rps9	ENSMUST00000006496.14	9.790192e-10	5.541248e-07	0.8681409	Cardiomyocytes	1.221367e-07
Coding	Ndufa11	ENSMUST00000002452.7	8.542976e-05	2.547899e-03	0.7317829	Cardiomyocytes_2	1.386148e-05		Coding	Aprt	ENSMUST00000006764.8	7.084972e-10	4.192371e-07	0.8493038	Cardiomyocytes	2.063170e-08
Coding	Rgs19	ENSMUST00000002532.8	1.212103e-05	5.101955e-04	0.6839793	Cardiomyocytes_2	7.207235e-05		Coding	Eif1b	ENSMUST00000007139.5	3.916216e-05	4.161739e-03	0.8235053	Cardiomyocytes	2.161334e-06
Coding	Mien1	ENSMUST00000002655.7	3.787283e-05	1.323050e-03	0.8324289	Cardiomyocytes_2	3.596250e-10		Coding	Tcap	ENSMUST00000008021.2	3.888665e-04	2.569677e-02	0.7268632	Cardiomyocytes	3.099897e-04
Coding	Clpp	ENSMUST00000002735.8	2.285663e-07	1.655783e-05	0.7826873	Cardiomyocytes_2	9.884043e-08		Coding	Acyp1	ENSMUST00000008966.12	2.625828e-04	1.888565e-02	0.7936118	Cardiomyocytes	9.481881e-06
Coding	Alkbh7	ENSMUST00000002737.6	8.101248e-06	3.602765e-04	0.7664083	Cardiomyocytes_2	9.784381e-08		Coding	Nedd8	ENSMUST00000010520.9	6.231411e-08	1.908718e-05	0.8837019	Cardiomyocytes	2.668290e-08
Coding	Med6	ENSMUST00000002756.13	2.223345e-03	3.515465e-02	0.8613695	Cardiomyocytes_2	7.714765e-13		Coding	Mrpl52	ENSMUST00000010550.11	8.523493e-08	2.412149e-05	0.7493857	Cardiomyocytes	2.297940e-04
Coding	Prkra	ENSMUST00000002808.6	2.287917e-03	3.586661e-02	0.7072351	Cardiomyocytes_2	1.939569e-05		Coding	Apip	ENSMUST00000011055.6	6.212740e-05	6.173851e-03	0.7559378	Cardiomyocytes	7.847638e-05
Coding	Fkbp7	ENSMUST00000002809.13	7.413409e-06	3.340038e-04	0.5981912	Cardiomyocytes_2	4.127801e-02		Coding	Atraid	ENSMUST00000013766.12	4.732920e-04	2.958363e-02	0.7567568	Cardiomyocytes	2.573871e-06
Coding	Mrpl2	ENSMUST00000002844.13	3.038933e-14	1.608764e-11	0.7490956	Cardiomyocytes_2	7.294645e-07		Coding	Elof1	ENSMUST00000013966.7	2.122576e-04	1.644744e-02	0.8599509	Cardiomyocytes	6.487546e-08
Coding	Mea1	ENSMUST00000002845.7	2.134017e-10	4.051394e-08	0.8490956	Cardiomyocytes_2	2.352680e-11		Coding	Myl2	ENSMUST00000014080.12	1.667371e-10	1.240333e-07	0.6187551	Cardiomyocytes	7.384910e-02
Coding	Atp5d	ENSMUST00000003156.14	3.660495e-07	2.488052e-05	0.8591731	Cardiomyocytes_2	1.588671e-11		Coding	Cox6c	ENSMUST00000014457.14	4.676672e-04	2.941107e-02	0.7018837	Cardiomyocytes	3.783298e-03
Coding	Fkbp11	ENSMUST00000003445.7	6.753846e-05	2.114736e-03	0.6299742	Cardiomyocytes_2	2.591837e-03		Coding	Anp32e	ENSMUST00000015893.12	6.236524e-04	3.662264e-02	0.8378378	Cardiomyocytes	5.881596e-08
Coding	Rps11	ENSMUST00000003521.9	5.417098e-05	1.771044e-03	0.8201550	Cardiomyocytes_2	1.935677e-09		Coding	Atp5e	ENSMUST00000016396.7	1.529035e-04	1.275960e-02	0.8099918	Cardiomyocytes	8.508777e-06
Coding	ENSMUST00000003655.7	ENSMUST00000003655.7	5.151736e-05	1.696375e-03	0.7757106	Cardiomyocytes_2	6.336965e-08		Coding	Mrps18c	ENSMUST00000016977.14	5.300374e-07	1.150004e-04	0.8411138	Cardiomyocytes	3.813219e-07
Coding	Gstm5	ENSMUST00000004134.10	3.865646e-13	1.588261e-10	0.7979328	Cardiomyocytes_2	1.345518e-08		Coding	Coa3	ENSMUST00000017332.3	2.405661e-06	4.093711e-04	0.8828829	Cardiomyocytes	2.548060e-08
Coding	Gstm1	ENSMUST00000004140.10	8.834743e-06	3.891245e-04	0.6093023	Cardiomyocytes_2	7.887588e-03		Coding	Rpl19	ENSMUST00000017548.6	4.216683e-04	2.737795e-02	0.9000819	Cardiomyocytes	8.790389e-09
Coding	Eif3g	ENSMUST00000004206.9	2.659159e-07	1.881782e-05	0.9204134	Cardiomyocytes_2	2.626016e-15		Coding	Cyba	ENSMUST00000017604.9	6.842107e-06	9.681581e-04	0.7952498	Cardiomyocytes	2.158506e-06
Coding	Emg1	ENSMUST00000004379.7	4.153098e-05	1.436262e-03	0.8043928	Cardiomyocytes_2	1.049715e-08		Coding	Fis1	ENSMUST00000019198.6	4.064050e-04	2.658583e-02	0.8828829	Cardiomyocytes	3.625184e-08
Coding	Grcc10	ENSMUST00000004389.5	2.493407e-03	3.791888e-02	0.8568475	Cardiomyocytes_2	1.958993e-11		Coding	Atp6v1e1	ENSMUST00000019354.10	2.439170e-05	2.749188e-03	0.9000819	Cardiomyocytes	5.037863e-09
Coding	Atp6v1f	ENSMUST00000004396.12	8.975343e-07	5.442142e-05	0.7242894	Cardiomyocytes_2	2.487453e-05		Coding	Tecr	ENSMUST00000019382.16	1.288555e-15	3.049892e-12	0.8992629	Cardiomyocytes	2.383568e-09
Coding	Rps5	ENSMUST00000004554.13	1.976573e-03	3.219592e-02	0.8583979	Cardiomyocytes_2	1.815246e-11		Coding	Ccdc12	ENSMUST00000019803.8	2.351823e-04	1.752879e-02	0.8435708	Cardiomyocytes	2.180311e-07
Coding	Etfb	ENSMUST00000004729.4	5.910862e-13	2.291749e-10	0.8645995	Cardiomyocytes_2	7.714153e-12		Coding	Fmc1	ENSMUST00000019833.4	2.751138e-08	9.812142e-06	0.8206388	Cardiomyocytes	2.158068e-06
Coding	Polr2e	ENSMUST00000004786.9	3.299896e-03	4.730932e-02	0.8343669	Cardiomyocytes_2	3.412059e-10		Coding	Snx3	ENSMUST00000019939.11	3.980966e-04	2.619036e-02	0.8771499	Cardiomyocytes	3.843527e-08
Coding	Eif2b2	ENSMUST00000004910.11	1.760388e-03	2.935188e-02	0.7200258	Cardiomyocytes_2	1.894079e-05		Coding	Gtf3c6	ENSMUST00000019982.8	3.066384e-04	2.123308e-02	0.7542998	Cardiomyocytes	6.913778e-05
Coding	Tmem242	ENSMUST00000005053.13	4.875320e-07	3.184518e-05	0.8932817	Cardiomyocytes_2	1.392658e-13		Coding	Abracl	ENSMUST00000020002.8	4.404927e-09	1.791979e-06	0.9647830	Cardiomyocytes	1.600576e-11
Coding	Cstb	ENSMUST00000005185.7	4.808727e-07	3.151777e-05	0.7545220	Cardiomyocytes_2	1.665036e-06		Coding	Uqcr11	ENSMUST00000020372.5	2.153778e-04	1.658075e-02	0.8435708	Cardiomyocytes	8.173533e-07
Coding	Prdx2	ENSMUST00000005292.14	1.461757e-04	3.941160e-03	0.8180879	Cardiomyocytes_2	2.366762e-09		Coding	Tmbim4	ENSMUST00000020446.10	1.056511e-05	1.382277e-03	0.8423423	Cardiomyocytes	4.588894e-07
Coding	Spc25	ENSMUST00000005365.14	2.377729e-25	6.545414e-22	0.7961240	Cardiomyocytes_2	4.310417e-09		Coding	Pttg1	ENSMUST00000020687.14	1.648182e-15	3.576006e-12	0.7559378	Cardiomyocytes	1.046806e-04
Coding	Ufd1	ENSMUST00000005394.12	3.086344e-03	4.492907e-02	0.7686047	Cardiomyocytes_2	2.413094e-07		Coding	0610010K14Rik	ENSMUST00000021181.12	9.168999e-05	8.435479e-03	0.7297297	Cardiomyocytes	1.193909e-05
Coding	Txn2	ENSMUST00000005487.11	4.171645e-05	1.440866e-03	0.8470284	Cardiomyocytes_2	7.326202e-11		Coding	Nme2	ENSMUST00000021217.10	1.745443e-07	4.369649e-05	0.9221949	Cardiomyocytes	6.856750e-10
Coding	Asf1b	ENSMUST00000005607.8	3.687998e-06	1.852613e-04	0.7782946	Cardiomyocytes_2	8.760650e-08		Coding	Fkbp3	ENSMUST00000021332.9	5.154991e-04	3.150595e-02	0.8329238	Cardiomyocytes	1.651251e-06
Coding	Chmp2a	ENSMUST00000005711.5	4.868165e-09	6.505381e-07	0.8793282	Cardiomyocytes_2	6.291168e-13		Coding	Erh	ENSMUST00000021559.13	7.525198e-04	4.254846e-02	0.9193284	Cardiomyocytes	8.106574e-10
Coding	Ergic3	ENSMUST00000006035.12	5.301592e-08	4.947194e-06	0.7780362	Cardiomyocytes_2	1.346913e-07		Coding	Uqcrb	ENSMUST00000021993.4	3.482396e-04	2.342834e-02	0.8558559	Cardiomyocytes	3.244675e-07
Coding	Sra1	ENSMUST00000006209.4	1.460083e-07	1.132567e-05	0.8366925	Cardiomyocytes_2	1.576559e-10		Coding	Med10	ENSMUST00000022089.9	3.392437e-06	5.353060e-04	0.8476658	Cardiomyocytes	4.257041e-07
Coding	Tmem147	ENSMUST00000006478.9	2.141555e-15	1.403636e-12	0.8390181	Cardiomyocytes_2	1.073943e-10		Coding	Ndufs6	ENSMUST00000022097.5	5.716532e-13	6.765256e-10	0.9631450	Cardiomyocytes	1.596891e-11
Coding	Crip1	ENSMUST00000006523.11	6.482316e-05	2.046345e-03	0.6661499	Cardiomyocytes_2	1.841288e-03		Coding	Mrpl36	ENSMUST00000022098.9	2.155647e-06	3.817988e-04	0.8202293	Cardiomyocytes	2.047717e-06
Coding	Cdc20	ENSMUST00000006565.12	2.009693e-03	3.263884e-02	0.6967700	Cardiomyocytes_2	8.702010e-05		Coding	Serf1	ENSMUST00000022145.14	1.829850e-04	1.461410e-02	0.8026208	Cardiomyocytes	4.063475e-07
Coding	Srm	ENSMUST00000006611.8	4.296226e-04	9.484082e-03	0.7643411	Cardiomyocytes_2	3.081836e-07		Coding	Gpx8	ENSMUST00000022282.5	6.259438e-04	3.662264e-02	0.8722359	Cardiomyocytes	1.650479e-08
Coding	Snai3	ENSMUST00000006762.6	2.443314e-03	3.750384e-02	0.5457364	Cardiomyocytes_2	7.532296e-02		Coding	Tsc22d1	ENSMUST00000022587.9	1.739196e-04	1.410645e-02	0.9230139	Cardiomyocytes	8.658013e-10
Coding	Aprt	ENSMUST00000006764.8	3.447536e-25	8.556541e-22	0.8321705	Cardiomyocytes_2	2.401005e-10		Coding	Fitm1	ENSMUST00000022826.6	5.230910e-04	3.182055e-02	0.8026208	Cardiomyocytes	1.810080e-06
Coding	Acot13	ENSMUST00000006900.6	1.454585e-03	2.516770e-02	0.7069767	Cardiomyocytes_2	1.030368e-04		Coding	Smdt1	ENSMUST00000023086.14	4.409925e-04	2.814138e-02	0.9115479	Cardiomyocytes	2.701038e-09
Coding	Eif1b	ENSMUST00000007139.5	8.781319e-06	3.873913e-04	0.8387597	Cardiomyocytes_2	1.109419e-10		Coding	Eef1d	ENSMUST00000023235.12	5.513351e-08	1.708876e-05	0.9185094	Cardiomyocytes	1.739278e-10
Coding	Ddah2	ENSMUST00000007255.12	7.448498e-07	4.615452e-05	0.8062016	Cardiomyocytes_2	8.937632e-10		Coding	Rfc4	ENSMUST00000023598.14	2.932571e-04	2.063360e-02	0.8091728	Cardiomyocytes	2.762880e-06
Coding	Krt19	ENSMUST00000007317.7	2.478907e-04	6.054957e-03	0.7095607	Cardiomyocytes_2	2.989634e-06		Coding	Atp5j	ENSMUST00000023608.13	5.238495e-20	2.727789e-16	0.7223587	Cardiomyocytes	1.278859e-03
Coding	ENSMUST00000007482.6	ENSMUST00000007482.6	3.110802e-03	4.508938e-02	0.8462532	Cardiomyocytes_2	4.281469e-11		Coding	Atp5o	ENSMUST00000023677.9	1.257921e-06	2.462499e-04	0.7264537	Cardiomyocytes	1.158851e-03
Coding	Vps25	ENSMUST00000007533.14	1.513487e-03	2.597461e-02	0.5111111	Cardiomyocytes_2	7.420494e-01		Coding	Cox14	ENSMUST00000023761.2	3.294807e-10	2.199579e-07	0.8665029	Cardiomyocytes	1.887978e-08
Coding	0610009B22Rik	ENSMUST00000007921.8	2.087749e-03	3.345821e-02	0.7950904	Cardiomyocytes_2	2.443468e-08		Coding	Ndufa5	ENSMUST00000023851.8	1.255466e-09	6.809855e-07	0.9140049	Cardiomyocytes	1.191246e-09
Coding	Id3	ENSMUST00000008016.2	2.250924e-13	9.835465e-11	0.7732558	Cardiomyocytes_2	6.021275e-08		Coding	Mrpl14	ENSMUST00000024734.7	5.316173e-09	2.129414e-06	0.8607699	Cardiomyocytes	6.056458e-08
Coding	Tcap	ENSMUST00000008021.2	6.258874e-06	2.876365e-04	0.7315245	Cardiomyocytes_2	3.615545e-06		Coding	Mrps18a	ENSMUST00000024763.9	4.019741e-05	4.237165e-03	0.8525799	Cardiomyocytes	1.041418e-07
Coding	Ift22	ENSMUST00000008131.9	2.520749e-04	6.119152e-03	0.6404393	Cardiomyocytes_2	7.263643e-04		Coding	Ndufv2	ENSMUST00000024909.14	1.053971e-04	9.403743e-03	0.9221949	Cardiomyocytes	1.176597e-09
Coding	Fhl2	ENSMUST00000008280.13	1.879494e-03	3.096273e-02	0.8149871	Cardiomyocytes_2	2.402679e-09		Coding	ENSMUST00000025014.8	ENSMUST00000025014.8	9.136534e-04	4.925027e-02	0.9017199	Cardiomyocytes	6.375250e-09
Coding	Coro1b	ENSMUST00000008893.8	4.808178e-04	1.036488e-02	0.7494832	Cardiomyocytes_2	1.614548e-06		Coding	Uqcc2	ENSMUST00000025045.14	9.568468e-10	5.536103e-07	0.8869779	Cardiomyocytes	1.565308e-08
Coding	Acyp1	ENSMUST00000008966.12	9.712117e-04	1.813807e-02	0.7614987	Cardiomyocytes_2	8.133522e-07		Coding	Polr2d	ENSMUST00000025106.4	5.726610e-07	1.232215e-04	0.9115479	Cardiomyocytes	8.907837e-10
Coding	Zmat5	ENSMUST00000009220.4	4.026754e-06	1.993678e-04	0.7470284	Cardiomyocytes_2	1.647997e-06		Coding	Pfdn6	ENSMUST00000025163.13	3.848993e-07	8.790559e-05	0.9009009	Cardiomyocytes	2.517252e-10
Coding	Pttg1ip	ENSMUST00000009435.11	2.235218e-03	3.532210e-02	0.7790698	Cardiomyocytes_2	1.035418e-07		Coding	Csnk2b	ENSMUST00000025246.12	1.256737e-13	1.722126e-10	0.9164619	Cardiomyocytes	1.667908e-10
Coding	Tor2a	ENSMUST00000009707.13	2.078951e-03	3.340885e-02	0.6724806	Cardiomyocytes_2	2.344720e-04		Coding	Mrpl27	ENSMUST00000025278.7	4.649337e-04	2.938110e-02	0.9148239	Cardiomyocytes	8.701762e-10
Coding	G0s2	ENSMUST00000009777.3	7.699336e-06	3.451911e-04	0.6242894	Cardiomyocytes_2	2.785642e-03		Coding	Rpp21	ENSMUST00000025319.6	1.555178e-06	2.871675e-04	0.8533989	Cardiomyocytes	1.407906e-08
Coding	Snap47	ENSMUST00000010038.9	2.906245e-04	6.840036e-03	0.7023256	Cardiomyocytes_2	1.149708e-04		Coding	ENSMUST00000025511.9	ENSMUST00000025511.9	9.664283e-14	1.397885e-10	0.9197379	Cardiomyocytes	1.585016e-09
Coding	Nprl2	ENSMUST00000010201.8	5.523330e-04	1.157026e-02	0.7374677	Cardiomyocytes_2	5.387793e-07		Coding	Mrpl21	ENSMUST00000025743.6	2.441807e-04	1.788635e-02	0.8329238	Cardiomyocytes	7.196490e-07
Coding	Tmem223	ENSMUST00000010248.3	1.838367e-11	5.163934e-09	0.7648579	Cardiomyocytes_2	3.994421e-07		Coding	ENSMUST00000025842.6	ENSMUST00000025842.6	1.184673e-04	1.031576e-02	0.5372645	Cardiomyocytes	4.032766e-01
Coding	ENSMUST00000010249.5	ENSMUST00000010249.5	2.467903e-05	9.293630e-04	0.6405685	Cardiomyocytes_2	5.842420e-03		Coding	Ndufb8	ENSMUST00000026222.10	1.388527e-05	1.713351e-03	0.9000819	Cardiomyocytes	9.056657e-09
Coding	Rdm1	ENSMUST00000010506.9	5.213420e-04	1.100575e-02	0.6160207	Cardiomyocytes_2	6.678119e-03		Coding	Hsd17b10	ENSMUST00000026289.9	1.013232e-05	1.345944e-03	0.9148239	Cardiomyocytes	1.704224e-09
Coding	Nedd8	ENSMUST00000010520.9	6.189713e-04	1.264024e-02	0.7547804	Cardiomyocytes_2	1.720729e-06		Coding	Prdx4	ENSMUST00000026328.10	2.886380e-05	3.211529e-03	0.8533989	Cardiomyocytes	2.738933e-07
Coding	Mrpl52	ENSMUST00000010550.11	1.435609e-04	3.885884e-03	0.7667959	Cardiomyocytes_2	5.422691e-07		Coding	Bloc1s1	ENSMUST00000026405.9	6.372617e-12	6.381441e-09	0.9385749	Cardiomyocytes	8.992782e-11
Coding	Apip	ENSMUST00000011055.6	5.795866e-08	5.318287e-06	0.8169251	Cardiomyocytes_2	1.655260e-09		Coding	Sec11a	ENSMUST00000026818.11	2.440891e-04	1.788635e-02	0.9402129	Cardiomyocytes	1.971246e-10
Coding	Gstm2	ENSMUST00000012348.8	5.398761e-06	2.540463e-04	0.6892765	Cardiomyocytes_2	3.559208e-05		Coding	ENSMUST00000026827.14	ENSMUST00000026827.14	2.948111e-04	2.063360e-02	0.6609337	Cardiomyocytes	4.443824e-03
Coding	Rpa3	ENSMUST00000012627.4	1.917269e-04	4.891436e-03	0.7981912	Cardiomyocytes_2	1.992551e-08		Coding	Exosc7	ENSMUST00000026891.4	1.735314e-05	2.111244e-03	0.8476658	Cardiomyocytes	2.270482e-07
Coding	Atraid	ENSMUST00000013766.12	1.578809e-08	1.738458e-06	0.7165375	Cardiomyocytes_2	1.292985e-05		Coding	Higd2a	ENSMUST00000026986.6	7.467796e-04	4.240376e-02	0.8116298	Cardiomyocytes	6.870684e-06
Coding	Tctex1d2	ENSMUST00000014220.14	3.158549e-03	4.561833e-02	0.7144703	Cardiomyocytes_2	3.059818e-05		Coding	Dbi	ENSMUST00000027634.12	5.466327e-06	8.101267e-04	0.7682228	Cardiomyocytes	1.167634e-04
Coding	Tvp23b	ENSMUST00000014321.4	1.959721e-03	3.204532e-02	0.7423773	Cardiomyocytes_2	4.126136e-06		Coding	Tnnt2	ENSMUST00000027671.11	4.265838e-07	9.541220e-05	0.6986077	Dendritic	2.102823e-04
Coding	Ndufa2	ENSMUST00000014438.4	9.586702e-05	2.810466e-03	0.6651163	Cardiomyocytes_2	1.962732e-03		Coding	Rsu1	ENSMUST00000028059.8	1.846231e-05	2.225392e-03	0.7968878	Cardiomyocytes	1.447562e-05
Coding	Slc25a11	ENSMUST00000014750.14	3.462037e-05	1.231304e-03	0.8346253	Cardiomyocytes_2	2.820151e-10		Coding	Dpm2	ENSMUST00000028151.6	2.792713e-05	3.120647e-03	0.7755938	Cardiomyocytes	2.111370e-05
Coding	Tbp	ENSMUST00000014911.11	2.553968e-03	3.856590e-02	0.7302326	Cardiomyocytes_2	5.789356e-07		Coding	Ssna1	ENSMUST00000028342.6	3.574109e-05	3.829445e-03	0.8157248	Cardiomyocytes	2.606197e-06
Coding	Tmem208	ENSMUST00000015000.11	6.019472e-04	1.236597e-02	0.7803618	Cardiomyocytes_2	1.296056e-07		Coding	Timm10	ENSMUST00000028470.9	4.679865e-07	1.032585e-04	0.9009009	Cardiomyocytes	3.891533e-09
Coding	Surf2	ENSMUST00000015017.7	8.665930e-04	1.652048e-02	0.7219638	Cardiomyocytes_2	1.206457e-05		Coding	Eif3m	ENSMUST00000028592.11	1.362894e-04	1.155841e-02	0.9009009	Cardiomyocytes	6.191960e-09
Coding	Tsen15	ENSMUST00000015124.14	1.369428e-03	2.390236e-02	0.7565891	Cardiomyocytes_2	6.094865e-07		Coding	Pmvk	ENSMUST00000029564.11	1.630485e-05	1.993019e-03	0.9062244	Cardiomyocytes	8.809103e-10
Coding	Edf1	ENSMUST00000015236.3	6.760272e-05	2.114736e-03	0.7782946	Cardiomyocytes_2	1.711191e-07		Coding	Lamtor2	ENSMUST00000029698.14	1.984167e-06	3.562743e-04	0.9565930	Cardiomyocytes	1.051869e-11
Coding	Lage3	ENSMUST00000015433.3	1.118345e-08	1.344358e-06	0.8894057	Cardiomyocytes_2	9.044338e-14		Coding	Dctn3	ENSMUST00000030158.10	5.663974e-04	3.397863e-02	0.9009009	Cardiomyocytes	3.497529e-09
Coding	ENSMUST00000015719.14	ENSMUST00000015719.14	1.285811e-05	5.354886e-04	0.7832041	Cardiomyocytes_2	1.058030e-07		Coding	Ndufs5	ENSMUST00000030401.13	1.642526e-10	1.240333e-07	0.9570025	Cardiomyocytes	8.294049e-12
Coding	Surf1	ENSMUST00000015934.12	3.915555e-04	8.827796e-03	0.6790698	Cardiomyocytes_2	1.701163e-04		Coding	Stmn1	ENSMUST00000030636.10	7.040534e-05	6.891254e-03	0.8972154	Cardiomyocytes	5.935254e-09
Coding	Qdpr	ENSMUST00000015950.11	2.718872e-06	1.431073e-04	0.7363049	Cardiomyocytes_2	6.119518e-07		Coding	Sh3bgrl3	ENSMUST00000030651.8	7.158026e-06	1.004179e-03	0.8214578	Cardiomyocytes	1.709119e-06
Coding	Bola1	ENSMUST00000016087.3	2.938083e-04	6.888220e-03	0.7640827	Cardiomyocytes_2	3.827542e-07		Coding	Park7	ENSMUST00000030805.13	4.218413e-07	9.541220e-05	0.9762490	Cardiomyocytes	5.025400e-12
Coding	Atp5e	ENSMUST00000016396.7	5.178290e-08	4.882047e-06	0.9235142	Cardiomyocytes_2	1.923482e-15		Coding	Mrpl33	ENSMUST00000031024.13	4.961942e-04	3.059163e-02	0.7174447	Cardiomyocytes	1.774192e-03
Coding	Ctsz	ENSMUST00000016400.8	5.179672e-07	3.362877e-05	0.7071059	Cardiomyocytes_2	8.478411e-05		Coding	Ociad1	ENSMUST00000031038.10	2.291609e-06	3.951281e-04	0.8877969	Cardiomyocytes	1.664371e-09
Coding	Mpped2	ENSMUST00000016530.13	1.692518e-05	6.752412e-04	0.6905685	Cardiomyocytes_2	2.987123e-04		Coding	Ndufa4	ENSMUST00000031637.7	1.837667e-04	1.463165e-02	0.6920557	Cardiomyocytes	5.612361e-03
Coding	Lamp2	ENSMUST00000016678.13	3.069428e-03	4.473013e-02	0.7122739	Cardiomyocytes_2	2.299868e-05		Coding	Magohb	ENSMUST00000032307.11	8.534455e-05	7.935824e-03	0.7805078	Cardiomyocytes	3.469449e-06
Coding	Ift27	ENSMUST00000016781.7	2.704561e-03	4.046258e-02	0.7325581	Cardiomyocytes_2	8.949461e-08		Coding	Ldhb	ENSMUST00000032373.11	1.305004e-09	6.934097e-07	0.9013104	Cardiomyocytes	4.901656e-09
Coding	Bik	ENSMUST00000016902.4	5.699952e-04	1.187799e-02	0.5635659	Cardiomyocytes_2	8.755959e-02		Coding	Tmem126a	ENSMUST00000032844.6	2.075769e-04	1.627853e-02	0.8353808	Cardiomyocytes	5.957024e-07
Coding	Mrps18c	ENSMUST00000016977.14	8.363139e-05	2.505119e-03	0.7744186	Cardiomyocytes_2	2.568430e-07		Coding	Ndufc2	ENSMUST00000032882.8	4.749714e-06	7.107100e-04	0.8738739	Cardiomyocytes	7.185591e-08
Coding	Glod4	ENSMUST00000017430.11	1.096576e-06	6.436669e-05	0.8328165	Cardiomyocytes_2	4.668015e-11		Coding	1110004F10Rik	ENSMUST00000032899.11	8.307852e-05	7.793635e-03	0.9221949	Cardiomyocytes	5.580618e-10
Coding	Rpl19	ENSMUST00000017548.6	2.409747e-04	5.922814e-03	0.9077519	Cardiomyocytes_2	2.018849e-14		Coding	Mylpf	ENSMUST00000032910.12	1.054658e-05	1.382277e-03	0.6981982	Cardiomyocytes	5.573052e-04
Coding	Cyba	ENSMUST00000017604.9	3.024832e-11	7.581152e-09	0.6211886	Cardiomyocytes_2	2.256724e-02		Coding	Psma1	ENSMUST00000033008.9	3.287976e-04	2.241251e-02	0.8902539	Cardiomyocytes	1.823856e-08
Coding	Pmp22	ENSMUST00000018361.9	5.947299e-07	3.763615e-05	0.5896641	Cardiomyocytes_2	4.105649e-02		Coding	Cox6a2	ENSMUST00000033049.8	4.113701e-04	2.684319e-02	0.7948403	Cardiomyocytes	2.090312e-05
Coding	Zcchc10	ENSMUST00000018383.9	4.064618e-04	9.089425e-03	0.7400517	Cardiomyocytes_2	3.063284e-06		Coding	Vkorc1	ENSMUST00000033074.7	4.438684e-05	4.585935e-03	0.8124488	Cardiomyocytes	2.164345e-06
Coding	Spag7	ENSMUST00000018431.12	5.119031e-04	1.088160e-02	0.8134367	Cardiomyocytes_2	4.097142e-09		Coding	Bax	ENSMUST00000033093.9	3.970913e-09	1.667527e-06	0.7399672	Cardiomyocytes	2.908809e-05
Coding	Drg2	ENSMUST00000018568.3	5.199530e-04	1.098486e-02	0.8038760	Cardiomyocytes_2	8.284359e-09		Coding	Rgs10	ENSMUST00000033133.11	8.215726e-04	4.551162e-02	0.8153153	Cardiomyocytes	7.993204e-07
Coding	Rpain	ENSMUST00000018593.9	1.710356e-04	4.458588e-03	0.6484496	Cardiomyocytes_2	2.316438e-03		Coding	Mrpl17	ENSMUST00000033170.6	3.358580e-04	2.273962e-02	0.8787879	Cardiomyocytes	6.224142e-09
Coding	Slc25a39	ENSMUST00000018821.8	3.136883e-05	1.143737e-03	0.8604651	Cardiomyocytes_2	6.661023e-12		Coding	Plp2	ENSMUST00000033486.5	1.175132e-05	1.495428e-03	0.9115479	Cardiomyocytes	4.320613e-10
Coding	Avpi1	ENSMUST00000018965.3	9.185475e-06	4.019996e-04	0.6537468	Cardiomyocytes_2	1.042508e-03		Coding	Rps4x	ENSMUST00000033683.7	1.881696e-05	2.237070e-03	0.9868960	Cardiomyocytes	2.449667e-12
Coding	Med11	ENSMUST00000019067.7	6.750803e-05	2.114736e-03	0.6764858	Cardiomyocytes_2	2.265693e-04		Coding	Coprs	ENSMUST00000033839.8	6.676368e-05	6.609350e-03	0.8292383	Cardiomyocytes	1.047906e-06
Coding	Use1	ENSMUST00000019169.7	7.036246e-05	2.173892e-03	0.8333333	Cardiomyocytes_2	4.913031e-11		Coding	Dctn6	ENSMUST00000033913.10	1.156802e-04	1.010688e-02	0.8222768	Cardiomyocytes	1.025656e-06
Coding	Fis1	ENSMUST00000019198.6	4.756322e-06	2.292886e-04	0.7886305	Cardiomyocytes_2	5.972669e-08		Coding	Cfdp1	ENSMUST00000034432.6	1.084742e-04	9.639021e-03	0.8321048	Cardiomyocytes	1.294884e-06
Coding	Med8	ENSMUST00000019229.14	2.097241e-05	8.108547e-04	0.8868217	Cardiomyocytes_2	1.971877e-13		Coding	Dcps	ENSMUST00000034539.11	7.539188e-04	4.254846e-02	0.7551188	Cardiomyocytes	1.287051e-04
Coding	Atp6v1e1	ENSMUST00000019354.10	1.198102e-04	3.379238e-03	0.8369509	Cardiomyocytes_2	2.301546e-10		Coding	Cryab	ENSMUST00000034562.8	4.293005e-17	1.241919e-13	0.8705979	Cardiomyocytes	6.140510e-08
Coding	Tecr	ENSMUST00000019382.16	3.898810e-14	1.987527e-11	0.7715762	Cardiomyocytes_2	3.066793e-07		Coding	Anxa2	ENSMUST00000034756.14	1.968981e-05	2.309206e-03	0.8574939	Cardiomyocytes	1.516941e-07
Coding	Psmc3ip	ENSMUST00000019447.14	1.759866e-03	2.935188e-02	0.7382429	Cardiomyocytes_2	1.943291e-07		Coding	Psma4	ENSMUST00000034848.13	2.427788e-04	1.788635e-02	0.8517609	Cardiomyocytes	3.821990e-07
Coding	Cops3	ENSMUST00000019517.9	1.645265e-04	4.323851e-03	0.8167959	Cardiomyocytes_2	2.650414e-09		Coding	Gsta4	ENSMUST00000034903.6	1.709778e-04	1.391856e-02	0.8779689	Cardiomyocytes	2.574406e-08
Coding	Ccdc12	ENSMUST00000019803.8	7.554173e-05	2.290212e-03	0.8514212	Cardiomyocytes_2	2.426287e-11		Coding	Ss18l2	ENSMUST00000035113.10	2.434482e-07	5.868904e-05	0.8533989	Cardiomyocytes	1.931536e-07
Coding	Fmc1	ENSMUST00000019833.4	2.702666e-04	6.443406e-03	0.7480620	Cardiomyocytes_2	3.200387e-06		Coding	Atp6v1g1	ENSMUST00000035301.6	8.386340e-04	4.606471e-02	0.8935299	Cardiomyocytes	1.337144e-08
Coding	Snx3	ENSMUST00000019939.11	4.214721e-04	9.341613e-03	0.8379845	Cardiomyocytes_2	1.953171e-10		Coding	Lsm7	ENSMUST00000035775.8	1.304454e-04	1.113533e-02	0.7874693	Cardiomyocytes	3.011734e-05
Coding	Smpd2	ENSMUST00000019965.12	3.219909e-03	4.638286e-02	0.7304910	Cardiomyocytes_2	5.820307e-06		Coding	Atp6v0b	ENSMUST00000036380.13	9.520781e-07	1.921574e-04	0.9320229	Cardiomyocytes	2.204823e-10
Coding	Gtf3c6	ENSMUST00000019982.8	1.425016e-04	3.868625e-03	0.7591731	Cardiomyocytes_2	7.534119e-07		Coding	Atp5j2	ENSMUST00000037056.8	8.796538e-04	4.801397e-02	0.8042588	Cardiomyocytes	1.259230e-05
Coding	Cabcoco1	ENSMUST00000020103.8	2.967271e-03	4.363409e-02	0.5720930	Cardiomyocytes_2	1.463193e-02		Coding	Immp1l	ENSMUST00000037499.5	8.835758e-04	4.812716e-02	0.8689599	Cardiomyocytes	1.516413e-08
Coding	Sgk1	ENSMUST00000020145.11	6.671481e-04	1.342489e-02	0.5710594	Cardiomyocytes_2	4.859147e-02		Coding	Anapc13	ENSMUST00000038673.13	5.101411e-10	3.239520e-07	0.7886978	Cardiomyocytes	1.995104e-05
Coding	Pcbd1	ENSMUST00000020298.7	1.466463e-06	8.392683e-05	0.7090439	Cardiomyocytes_2	3.407634e-05		Coding	Snrnp25	ENSMUST00000039601.9	7.871879e-06	1.078696e-03	0.8951679	Cardiomyocytes	1.343027e-09
Coding	Tmbim4	ENSMUST00000020446.10	1.516024e-07	1.167230e-05	0.7346253	Cardiomyocytes_2	8.957495e-06		Coding	ENSMUST00000040284.4	ENSMUST00000040284.4	5.681417e-04	3.400491e-02	0.9279279	Cardiomyocytes	3.254593e-10
Coding	Cct4	ENSMUST00000020562.4	7.564267e-05	2.290750e-03	0.8184755	Cardiomyocytes_2	1.967169e-09		Coding	Rnasek	ENSMUST00000040428.3	7.467288e-07	1.567890e-04	0.8697789	Cardiomyocytes	3.685542e-08
Coding	Mrnip	ENSMUST00000020647.9	1.106293e-06	6.479580e-05	0.5906977	Cardiomyocytes_2	3.720920e-02		Coding	Dpm3	ENSMUST00000040824.1	4.201990e-06	6.435471e-04	0.7674038	Cardiomyocytes	5.511493e-05
Coding	Sar1b	ENSMUST00000020653.5	2.438801e-03	3.748482e-02	0.8391473	Cardiomyocytes_2	1.925862e-10		Coding	H2afz	ENSMUST00000041045.13	2.345514e-04	1.752879e-02	0.9099099	Cardiomyocytes	3.602540e-09
Coding	Med7	ENSMUST00000020665.12	5.771517e-06	2.697425e-04	0.7506460	Cardiomyocytes_2	3.319557e-07		Coding	ENSMUST00000041053.9	ENSMUST00000041053.9	3.840719e-04	2.550943e-02	0.8591319	Cardiomyocytes	1.935971e-07
Coding	Pttg1	ENSMUST00000020687.14	7.704102e-22	1.325491e-18	0.8343669	Cardiomyocytes_2	2.617170e-10		Coding	Churc1	ENSMUST00000041262.13	9.571798e-06	1.278007e-03	0.8583129	Cardiomyocytes	2.029873e-08
Coding	Btg2	ENSMUST00000020692.6	9.571506e-04	1.789389e-02	0.7471576	Cardiomyocytes_2	1.549511e-06		Coding	Pnmt	ENSMUST00000041301.7	2.250390e-04	1.711914e-02	0.6257166	Cardiomyocytes	2.395684e-02
Coding	Drg1	ENSMUST00000020741.11	6.684312e-04	1.344089e-02	0.8062016	Cardiomyocytes_2	8.586911e-09		Coding	Polr2j	ENSMUST00000041366.13	1.875861e-05	2.237070e-03	0.9606880	Cardiomyocytes	2.404915e-11
Coding	Mrpl22	ENSMUST00000020820.1	1.396055e-09	2.123237e-07	0.8723514	Cardiomyocytes_2	1.566785e-12		Coding	Ntmt1	ENSMUST00000041830.9	9.530806e-05	8.676366e-03	0.7682228	Cardiomyocytes	3.490327e-05
Coding	Id2	ENSMUST00000020974.6	1.652579e-03	2.787511e-02	0.7586563	Cardiomyocytes_2	1.221652e-06		Coding	Mrps28	ENSMUST00000042148.5	5.570074e-06	8.147328e-04	0.7436527	Cardiomyocytes	1.219740e-04
Coding	Rrm2	ENSMUST00000020980.11	3.634167e-06	1.828909e-04	0.6806202	Cardiomyocytes_2	6.840951e-04		Coding	Rpl10a	ENSMUST00000042334.15	5.974046e-06	8.641126e-04	0.8394758	Cardiomyocytes	5.718921e-07
Coding	Nt5c	ENSMUST00000021082.6	2.248356e-03	3.546863e-02	0.7007752	Cardiomyocytes_2	8.539355e-05		Coding	Vps25	ENSMUST00000042477.12	7.554221e-04	4.254846e-02	0.8214578	Cardiomyocytes	2.505286e-06
Coding	Mif4gd	ENSMUST00000021087.13	1.905794e-03	3.132101e-02	0.6521964	Cardiomyocytes_2	1.833794e-04		Coding	Hspb2	ENSMUST00000042790.4	7.309075e-15	1.359279e-11	0.8632269	Cardiomyocytes	1.115381e-07
Coding	Ten1	ENSMUST00000021130.6	5.717345e-06	2.676651e-04	0.8286822	Cardiomyocytes_2	2.790762e-10		Coding	ENSMUST00000043074.12	ENSMUST00000043074.12	8.304349e-08	2.375956e-05	0.8361998	Cardiomyocytes	1.344297e-06
Coding	Txndc17	ENSMUST00000021158.3	1.352023e-05	5.588363e-04	0.8387597	Cardiomyocytes_2	1.956408e-10		Coding	Hnrnpk	ENSMUST00000043269.13	1.721693e-07	4.352039e-05	0.9508600	Cardiomyocytes	3.970080e-11
Coding	Pimreg	ENSMUST00000021164.3	2.736230e-06	1.434723e-04	0.7622739	Cardiomyocytes_2	3.418928e-07		Coding	Atp5l	ENSMUST00000043675.8	2.192204e-08	7.927252e-06	0.8034398	Cardiomyocytes	1.130671e-05
Coding	0610010K14Rik	ENSMUST00000021181.12	1.519390e-09	2.285561e-07	0.7054264	Cardiomyocytes_2	3.084197e-05		Coding	Atp5h	ENSMUST00000043931.8	4.118134e-17	1.241919e-13	0.7960688	Cardiomyocytes	1.726761e-05
Coding	Nme2	ENSMUST00000021217.10	8.482164e-05	2.535255e-03	0.9180879	Cardiomyocytes_2	3.815788e-15		Coding	Timm8b	ENSMUST00000044051.5	3.115654e-06	5.007355e-04	0.8296478	Cardiomyocytes	2.087224e-06
Coding	Nme1	ENSMUST00000021220.9	8.017676e-04	1.552114e-02	0.6351421	Cardiomyocytes_2	1.120390e-02		Coding	Ndufb10	ENSMUST00000045602.8	1.050138e-05	1.382277e-03	0.8845209	Cardiomyocytes	2.492414e-08
Coding	Klhl28	ENSMUST00000021331.8	1.152134e-04	3.266317e-03	0.5361757	Cardiomyocytes_2	4.336433e-01		Coding	Mrpl41	ENSMUST00000045604.3	8.316923e-04	4.587699e-02	0.9443079	Cardiomyocytes	3.687555e-11
Coding	Fkbp3	ENSMUST00000021332.9	1.066862e-07	8.537380e-06	0.8286822	Cardiomyocytes_2	7.074281e-10		Coding	S100a10	ENSMUST00000045756.13	6.699592e-06	9.531725e-04	0.7338247	Cardiomyocytes	3.094414e-04
Coding	Ap4s1	ENSMUST00000021338.9	4.244810e-04	9.393177e-03	0.6616279	Cardiomyocytes_2	1.003405e-04		Coding	Cisd1	ENSMUST00000045887.8	9.784856e-05	8.876603e-03	0.8038493	Cardiomyocytes	8.607198e-06
Coding	Gemin2	ENSMUST00000021379.7	2.530120e-03	3.835306e-02	0.6828165	Cardiomyocytes_2	2.201478e-04		Coding	Ldha	ENSMUST00000048209.15	8.878322e-04	4.825804e-02	0.8910729	Cardiomyocytes	1.993700e-08
Coding	Trappc6b	ENSMUST00000021380.9	2.025619e-03	3.274296e-02	0.7361757	Cardiomyocytes_2	5.805337e-06		Coding	Tceal9	ENSMUST00000048687.10	4.554322e-06	6.854123e-04	0.8116298	Cardiomyocytes	7.559735e-06
Coding	Polr2h	ENSMUST00000021405.7	1.064992e-05	4.580798e-04	0.7613695	Cardiomyocytes_2	2.190808e-07		Coding	Sh3bgr	ENSMUST00000048770.15	5.913824e-09	2.332914e-06	0.8067158	Cardiomyocytes	8.798230e-06
Coding	2700097O09Rik	ENSMUST00000021406.5	4.881818e-07	3.184518e-05	0.7591731	Cardiomyocytes_2	1.165302e-07		Coding	Smim4	ENSMUST00000049732.10	4.278849e-05	4.489494e-03	0.7207207	Cardiomyocytes	3.053233e-04
Coding	Ahsa1	ENSMUST00000021425.7	1.116301e-03	2.021680e-02	0.8421189	Cardiomyocytes_2	1.323742e-10		Coding	Cystm1	ENSMUST00000050584.9	1.763873e-04	1.426217e-02	0.6633907	Cardiomyocytes	2.793698e-03
Coding	Timm9	ENSMUST00000021486.9	4.048004e-05	1.405214e-03	0.7100775	Cardiomyocytes_2	6.341832e-05		Coding	Gemin7	ENSMUST00000051364.3	7.455892e-08	2.205927e-05	0.8419328	Cardiomyocytes	6.871548e-08
Coding	Isca2	ENSMUST00000021667.6	9.304482e-11	2.032808e-08	0.7607235	Cardiomyocytes_2	8.331901e-07		Coding	Bex3	ENSMUST00000053540.10	2.088983e-09	9.958140e-07	0.9168714	Cardiomyocytes	6.265969e-10
Coding	Fos	ENSMUST00000021674.6	6.113526e-04	1.253114e-02	0.7878553	Cardiomyocytes_2	4.368193e-08		Coding	Rpl36al	ENSMUST00000054544.6	1.854390e-07	4.598182e-05	0.8959869	Cardiomyocytes	9.457464e-09
Coding	Erg28	ENSMUST00000021676.11	6.394660e-05	2.025687e-03	0.7855297	Cardiomyocytes_2	7.583652e-08		Coding	Hspb3	ENSMUST00000054650.4	7.205240e-06	1.004179e-03	0.7235872	Cardiomyocytes	2.175023e-04
Coding	Edn1	ENSMUST00000021796.8	2.454257e-03	3.761736e-02	0.5033592	Cardiomyocytes_2	9.036372e-01		Coding	Pmf1	ENSMUST00000056370.12	4.947106e-04	3.059163e-02	0.7960688	Cardiomyocytes	2.488541e-06
Coding	Cenpp	ENSMUST00000021818.8	5.662966e-04	1.181088e-02	0.7901809	Cardiomyocytes_2	1.685249e-08		Coding	Rpl9	ENSMUST00000057885.12	5.932511e-25	5.148629e-21	0.8804259	Cardiomyocytes	3.318316e-08
Coding	Auh	ENSMUST00000021913.15	1.303372e-03	2.295536e-02	0.5997416	Cardiomyocytes_2	3.446403e-02		Coding	Bex1	ENSMUST00000058125.8	8.952189e-07	1.835269e-04	0.9426699	Cardiomyocytes	1.189766e-10
Coding	Caml	ENSMUST00000021963.4	1.386476e-03	2.414099e-02	0.7325581	Cardiomyocytes_2	4.449919e-07		Coding	Rpl7	ENSMUST00000058437.13	1.680511e-04	1.375906e-02	0.7452907	Cardiomyocytes	4.290667e-04
Coding	Mterf3	ENSMUST00000021991.10	1.386257e-03	2.414099e-02	0.7416021	Cardiomyocytes_2	3.025783e-06		Coding	Rps21	ENSMUST00000059080.6	8.355686e-04	4.599337e-02	0.8050778	Cardiomyocytes	1.187243e-05
Coding	Pdcd6	ENSMUST00000022060.6	2.487559e-06	1.321960e-04	0.8201550	Cardiomyocytes_2	1.476993e-09		Coding	Lamtor4	ENSMUST00000062067.7	1.151808e-04	1.009713e-02	0.7837838	Cardiomyocytes	1.190358e-05
Coding	Med10	ENSMUST00000022089.9	5.995180e-08	5.428794e-06	0.8514212	Cardiomyocytes_2	3.086611e-11		Coding	Smim11	ENSMUST00000063641.10	6.667623e-04	3.849185e-02	0.8345618	Cardiomyocytes	8.307372e-07
Coding	Ndufs6	ENSMUST00000022097.5	2.865378e-03	4.243041e-02	0.6170543	Cardiomyocytes_2	2.827944e-02		Coding	Suclg1	ENSMUST00000064740.8	2.534487e-04	1.838103e-02	0.9197379	Cardiomyocytes	1.235523e-09
Coding	Mrpl36	ENSMUST00000022098.9	3.382054e-07	2.321725e-05	0.7710594	Cardiomyocytes_2	3.476914e-07		Coding	ENSMUST00000064798.14	ENSMUST00000064798.14	2.271580e-04	1.719269e-02	0.8894349	Cardiomyocytes	2.185842e-08
Coding	Hapln1	ENSMUST00000022108.8	1.557069e-05	6.303380e-04	0.5886305	Cardiomyocytes_2	5.748200e-02		Coding	Sec61b	ENSMUST00000065678.5	6.289702e-10	3.899016e-07	0.9426699	Cardiomyocytes	6.921019e-11
Coding	Xrcc4	ENSMUST00000022115.13	2.567379e-03	3.872593e-02	0.6700258	Cardiomyocytes_2	1.199113e-04		Coding	Thoc7	ENSMUST00000065865.9	6.572657e-04	3.806605e-02	0.7674038	Cardiomyocytes	9.412258e-05
Coding	Ak6	ENSMUST00000022135.14	2.951464e-04	6.902966e-03	0.8406977	Cardiomyocytes_2	2.316069e-11		Coding	Eif3k	ENSMUST00000066070.6	5.291704e-08	1.659937e-05	0.8673219	Cardiomyocytes	1.178014e-07
Coding	Serf1	ENSMUST00000022145.14	4.058810e-06	2.005941e-04	0.7436693	Cardiomyocytes_2	6.302225e-07		Coding	Ech1	ENSMUST00000066264.12	4.804659e-04	2.992682e-02	0.8034398	Cardiomyocytes	2.825463e-06
Coding	Ptcd2	ENSMUST00000022153.7	9.530636e-05	2.797008e-03	0.7441860	Cardiomyocytes_2	1.568602e-06		Coding	Chchd3	ENSMUST00000066379.10	2.301070e-07	5.599126e-05	0.7813268	Cardiomyocytes	3.801296e-05
Coding	Cenpk	ENSMUST00000022227.7	2.278122e-05	8.685891e-04	0.6444444	Cardiomyocytes_2	3.035887e-03		Coding	Cope	ENSMUST00000066469.13	2.177847e-04	1.667718e-02	0.8673219	Cardiomyocytes	6.262403e-08
Coding	Psmd6	ENSMUST00000022256.4	2.565996e-04	6.201645e-03	0.8956072	Cardiomyocytes_2	1.060002e-13		Coding	Mrps21	ENSMUST00000067298.4	1.123908e-09	6.225973e-07	0.7833743	Cardiomyocytes	3.637161e-05
Coding	Gpx8	ENSMUST00000022282.5	9.556240e-08	7.782964e-06	0.7492248	Cardiomyocytes_2	2.341624e-06		Coding	4933434E20Rik	ENSMUST00000068798.12	1.272687e-07	3.381150e-05	0.8542179	Cardiomyocytes	1.968142e-07
Coding	Ap3m1	ENSMUST00000022371.9	2.000890e-03	3.251505e-02	0.6842377	Cardiomyocytes_2	1.638990e-05		Coding	Elob	ENSMUST00000069579.6	1.675016e-04	1.375732e-02	0.8198198	Cardiomyocytes	4.393362e-06
Coding	Eef1akmt1	ENSMUST00000022518.6	6.450181e-05	2.040926e-03	0.7979328	Cardiomyocytes_2	1.747673e-08		Coding	Fabp3	ENSMUST00000070532.7	3.240889e-06	5.176674e-04	0.8230958	Cardiomyocytes	2.934717e-06
Coding	Ska3	ENSMUST00000022536.2	1.755915e-03	2.933059e-02	0.6863049	Cardiomyocytes_2	1.399224e-04		Coding	ENSMUST00000070949.4	ENSMUST00000070949.4	4.103951e-08	1.335631e-05	0.8656839	Cardiomyocytes	3.442993e-08
Coding	Tsc22d1	ENSMUST00000022587.9	4.983525e-04	1.063461e-02	0.9253230	Cardiomyocytes_2	1.330650e-15		Coding	Commd1	ENSMUST00000071068.8	4.287612e-07	9.541220e-05	0.8976249	Cardiomyocytes	3.683353e-09
Coding	Pbk	ENSMUST00000022612.9	1.012248e-06	6.057647e-05	0.7501292	Cardiomyocytes_2	7.596742e-07		Coding	Chchd1	ENSMUST00000071215.4	8.502331e-07	1.756879e-04	0.9017199	Cardiomyocytes	2.890773e-09
Coding	Clu	ENSMUST00000022616.13	9.259882e-05	2.735043e-03	0.6781654	Cardiomyocytes_2	5.898107e-04		Coding	Mfap2	ENSMUST00000071977.8	2.741787e-04	1.966534e-02	0.7657658	Cardiomyocytes	1.178494e-04
Coding	Fitm1	ENSMUST00000022826.6	1.330526e-06	7.694689e-05	0.7385013	Cardiomyocytes_2	6.668089e-06		Coding	Rpl18	ENSMUST00000072503.12	1.542791e-12	1.673671e-09	0.8034398	Cardiomyocytes	1.162104e-05
Coding	Emc9	ENSMUST00000022828.8	2.529417e-07	1.808566e-05	0.6888889	Cardiomyocytes_2	3.283456e-05		Coding	Srp19	ENSMUST00000072576.9	4.364224e-04	2.805604e-02	0.8230958	Cardiomyocytes	3.186576e-06
Coding	Dcaf13	ENSMUST00000022909.9	1.078506e-08	1.307891e-06	0.7493540	Cardiomyocytes_2	8.797968e-07		Coding	Mrps21	ENSMUST00000072587.4	3.748218e-05	3.999533e-03	0.7592138	Cardiomyocytes	1.639274e-04
Coding	Shcbp1	ENSMUST00000022945.8	4.913611e-05	1.635573e-03	0.7519380	Cardiomyocytes_2	1.223810e-06		Coding	Rpl26	ENSMUST00000073471.12	3.053266e-04	2.119862e-02	0.7927928	Cardiomyocytes	2.642433e-05
Coding	Rida	ENSMUST00000022946.5	2.072505e-08	2.194305e-06	0.7452196	Cardiomyocytes_2	2.610853e-07		Coding	Rex1bd	ENSMUST00000075175.11	4.500447e-04	2.857893e-02	0.8312858	Cardiomyocytes	3.751580e-07
Coding	Eif3e	ENSMUST00000022960.3	1.082677e-04	3.112143e-03	0.8229974	Cardiomyocytes_2	1.329204e-09		Coding	Cox6b1	ENSMUST00000075738.5	3.204896e-08	1.084108e-05	0.7108927	Cardiomyocytes	2.471038e-03
Coding	Trmu	ENSMUST00000023019.11	9.751509e-04	1.818251e-02	0.5944444	Cardiomyocytes_2	1.232540e-02		Coding	Ndufa3	ENSMUST00000076657.10	6.233756e-06	8.966965e-04	0.8304668	Cardiomyocytes	1.890198e-06
Coding	Dnal4	ENSMUST00000023055.7	6.619000e-04	1.334856e-02	0.6463824	Cardiomyocytes_2	2.317397e-04		Coding	Slirp	ENSMUST00000077462.7	1.111478e-08	4.193978e-06	0.8656839	Cardiomyocytes	5.202148e-08
Coding	Cby1	ENSMUST00000023064.8	1.231131e-04	3.437178e-03	0.6780362	Cardiomyocytes_2	7.237154e-05		Coding	Rpl27	ENSMUST00000077856.12	7.461778e-05	7.195365e-03	0.7485667	Cardiomyocytes	3.484954e-04
Coding	Grina	ENSMUST00000023225.7	6.915863e-04	1.377568e-02	0.6227390	Cardiomyocytes_2	4.794157e-03		Coding	Uqcrh	ENSMUST00000078676.5	6.527407e-08	1.976134e-05	0.9336609	Cardiomyocytes	4.580079e-10
Coding	Eef1d	ENSMUST00000023235.12	1.937960e-06	1.069102e-04	0.8359173	Cardiomyocytes_2	2.351320e-10		Coding	Hax1	ENSMUST00000079724.8	1.312895e-04	1.117076e-02	0.8157248	Cardiomyocytes	1.252783e-07
Coding	Mzt2	ENSMUST00000023351.10	1.407913e-03	2.445238e-02	0.6770026	Cardiomyocytes_2	1.354481e-05		Coding	Morf4l2	ENSMUST00000080411.12	3.346113e-22	2.177985e-18	0.9107289	Cardiomyocytes	1.720842e-10
Coding	Fopnl	ENSMUST00000023357.13	2.808475e-03	4.176753e-02	0.8850129	Cardiomyocytes_2	1.705739e-13		Coding	Rpl36	ENSMUST00000080492.6	2.103617e-09	9.958140e-07	0.8927109	Cardiomyocytes	1.606909e-08
Coding	Nde1	ENSMUST00000023359.12	2.491783e-03	3.791888e-02	0.7121447	Cardiomyocytes_2	3.727774e-05		Coding	Rps17	ENSMUST00000080813.4	7.853389e-06	1.078696e-03	0.7477477	Cardiomyocytes	3.733119e-04
Coding	Pmm2	ENSMUST00000023396.9	1.182620e-04	3.342419e-03	0.7428941	Cardiomyocytes_2	3.747731e-06		Coding	Krcc1	ENSMUST00000080949.7	4.970141e-04	3.059163e-02	0.6699427	Dendritic	1.241101e-02
Coding	Nit2	ENSMUST00000023432.9	3.567948e-15	2.232238e-12	0.7142119	Cardiomyocytes_2	1.097425e-05		Coding	Fdps	ENSMUST00000081848.12	3.388291e-06	5.353060e-04	0.8828829	Cardiomyocytes	1.522789e-08
Coding	Iqcb1	ENSMUST00000023535.3	4.392714e-04	9.635268e-03	0.7289406	Cardiomyocytes_2	4.636182e-06		Coding	Uba52	ENSMUST00000081940.10	1.576696e-04	1.307352e-02	0.7944308	Cardiomyocytes	1.537643e-05
Coding	Rfc4	ENSMUST00000023598.14	2.941535e-11	7.567718e-09	0.7373385	Cardiomyocytes_2	6.055822e-06		Coding	Gpx1	ENSMUST00000082429.6	1.038909e-06	2.064811e-04	0.8722359	Cardiomyocytes	7.969617e-08
Coding	Atp5j	ENSMUST00000023608.13	3.465195e-04	7.922748e-03	0.7012920	Cardiomyocytes_2	1.606477e-04		Coding	Cadm1	ENSMUST00000085909.8	3.394321e-04	2.289496e-02	0.5008190	Dendritic	9.945865e-01
Coding	Chaf1b	ENSMUST00000023666.10	2.245024e-03	3.545669e-02	0.7028424	Cardiomyocytes_2	3.876687e-05		Coding	Rplp0	ENSMUST00000086519.11	9.092648e-04	4.921750e-02	0.9213759	Cardiomyocytes	1.394434e-09
Coding	Atp5o	ENSMUST00000023677.9	1.869026e-03	3.084566e-02	0.8186047	Cardiomyocytes_2	2.318678e-09		Coding	Rps28	ENSMUST00000087342.12	7.690149e-11	6.253997e-08	0.8755119	Cardiomyocytes	4.691832e-08
Coding	Donson	ENSMUST00000023682.11	1.245135e-03	2.217082e-02	0.5958656	Cardiomyocytes_2	3.366708e-03		Coding	Actg1	ENSMUST00000089616.5	1.497148e-09	7.643087e-07	0.8443898	Cardiomyocytes	3.591167e-07
Coding	Cox14	ENSMUST00000023761.2	4.963356e-05	1.648145e-03	0.7795866	Cardiomyocytes_2	1.472649e-07		Coding	Chrac1	ENSMUST00000089765.8	5.060569e-04	3.100164e-02	0.8902539	Cardiomyocytes	8.959327e-09
Coding	Prr13	ENSMUST00000023810.11	4.585091e-04	9.954131e-03	0.7842377	Cardiomyocytes_2	1.581069e-08		Coding	Psma5	ENSMUST00000090569.9	1.208641e-04	1.045454e-02	0.9615070	Cardiomyocytes	2.529087e-11
Coding	Creld2	ENSMUST00000024042.4	1.452556e-03	2.514840e-02	0.8056848	Cardiomyocytes_2	4.644075e-09		Coding	Sumo1	ENSMUST00000091374.8	2.496137e-04	1.820432e-02	0.9549550	Cardiomyocytes	4.523908e-11
Coding	Tnfrsf12a	ENSMUST00000024698.9	7.052133e-10	1.135270e-07	0.6813953	Cardiomyocytes_2	1.541212e-05		Coding	Commd1	ENSMUST00000093270.5	3.385791e-07	7.914127e-05	0.8992629	Cardiomyocytes	2.383568e-09
Coding	Mrpl14	ENSMUST00000024734.7	1.164220e-11	3.446092e-09	0.8364341	Cardiomyocytes_2	2.030762e-10		Coding	Supt4a	ENSMUST00000093955.11	1.404974e-04	1.183816e-02	0.9238329	Cardiomyocytes	2.343454e-10
Coding	Mrps18a	ENSMUST00000024763.9	1.427515e-03	2.474599e-02	0.7428941	Cardiomyocytes_2	4.974849e-06		Coding	Tmem256	ENSMUST00000094065.4	1.144329e-04	1.006546e-02	0.8312858	Cardiomyocytes	1.300665e-06
Coding	Ppil1	ENSMUST00000024802.9	6.753078e-04	1.351991e-02	0.8529716	Cardiomyocytes_2	2.916805e-11		Coding	Ndufb6	ENSMUST00000095128.9	4.745880e-10	3.089094e-07	0.8149058	Cardiomyocytes	5.352320e-06
Coding	Pigf	ENSMUST00000024957.6	6.832273e-05	2.129998e-03	0.6524548	Cardiomyocytes_2	2.367091e-03		Coding	ENSMUST00000096014.3	ENSMUST00000096014.3	4.438806e-06	6.719113e-04	0.6805897	Cardiomyocytes	9.589963e-03
Coding	Cript	ENSMUST00000024959.9	6.902223e-04	1.376418e-02	0.8322997	Cardiomyocytes_2	3.740305e-10		Coding	Mrps14	ENSMUST00000097193.2	8.530143e-04	4.675596e-02	0.8321048	Cardiomyocytes	1.362081e-06
Coding	Nme3	ENSMUST00000024978.6	2.353740e-06	1.272962e-04	0.6590439	Cardiomyocytes_2	6.942030e-04		Coding	Cops9	ENSMUST00000097642.3	2.544091e-04	1.839943e-02	0.8501229	Cardiomyocytes	3.709675e-07
Coding	ENSMUST00000025007.5	ENSMUST00000025007.5	1.091562e-09	1.697656e-07	0.7485788	Cardiomyocytes_2	2.087741e-06		Coding	Cox7a1	ENSMUST00000098594.3	3.444677e-08	1.135261e-05	0.6658477	Cardiomyocytes	1.652992e-02
Coding	ENSMUST00000025014.8	ENSMUST00000025014.8	5.960046e-08	5.416487e-06	0.8254522	Cardiomyocytes_2	9.967471e-10		Coding	Tnni3	ENSMUST00000098859.9	6.843916e-04	3.933514e-02	0.8419328	Cardiomyocytes	9.119433e-07
Coding	Uqcc2	ENSMUST00000025045.14	2.304575e-21	3.338966e-18	0.9108527	Cardiomyocytes_2	1.011762e-14		Coding	Gm10401	ENSMUST00000100848.2	4.553626e-04	2.884628e-02	0.6965602	Cardiomyocytes	1.461537e-03
Coding	Taf11	ENSMUST00000025057.4	1.038835e-03	1.910290e-02	0.6576227	Cardiomyocytes_2	1.672453e-03		Coding	Npm1	ENSMUST00000101375.4	3.461481e-14	6.008208e-11	0.7592138	Cardiomyocytes	1.730084e-04
Coding	Polr2d	ENSMUST00000025106.4	4.402192e-08	4.237187e-06	0.8700258	Cardiomyocytes_2	2.950081e-12		Coding	Rpl23a	ENSMUST00000102483.4	3.768508e-04	2.509383e-02	0.8247338	Cardiomyocytes	2.613496e-06
Coding	Pfdn6	ENSMUST00000025163.13	6.851965e-09	8.814060e-07	0.8757106	Cardiomyocytes_2	3.809787e-13		Coding	Trappc1	ENSMUST00000102601.9	9.839212e-05	8.894921e-03	0.8812449	Cardiomyocytes	1.034840e-08
Coding	ENSMUST00000025209.10	ENSMUST00000025209.10	1.276893e-03	2.259018e-02	0.5589147	Cardiomyocytes_2	1.436012e-01		Coding	Selenoh	ENSMUST00000102647.9	4.877744e-04	3.030953e-02	0.7481572	Cardiomyocytes	2.090720e-04
Coding	Csnk2b	ENSMUST00000025246.12	2.853966e-17	2.380726e-14	0.8767442	Cardiomyocytes_2	7.237240e-13		Coding	B9d1	ENSMUST00000102657.9	4.380165e-04	2.807452e-02	0.7366912	Cardiomyocytes	3.734480e-05
Coding	Mrpl27	ENSMUST00000025278.7	1.554245e-04	4.137839e-03	0.8377261	Cardiomyocytes_2	2.016087e-10		Coding	Rps27a	ENSMUST00000102844.3	5.476352e-06	8.101267e-04	0.8845209	Cardiomyocytes	3.024214e-08
Coding	Mrps18b	ENSMUST00000025305.15	1.517975e-07	1.167230e-05	0.8901809	Cardiomyocytes_2	1.201058e-14		Coding	Psmb3	ENSMUST00000103147.4	4.448616e-04	2.831887e-02	0.9320229	Cardiomyocytes	4.966467e-10
Coding	Rpp21	ENSMUST00000025319.6	4.298778e-08	4.181511e-06	0.8496124	Cardiomyocytes_2	2.775973e-11		Coding	Aurkaip1	ENSMUST00000105591.1	6.803351e-04	3.918851e-02	0.8509419	Cardiomyocytes	3.646579e-07
Coding	ENSMUST00000025394.12	ENSMUST00000025394.12	8.838562e-08	7.350693e-06	0.7527132	Cardiomyocytes_2	2.382436e-07		Coding	Rps15a	ENSMUST00000106588.7	2.022190e-05	2.350434e-03	0.8677314	Cardiomyocytes	7.195001e-08
Coding	ENSMUST00000025406.7	ENSMUST00000025406.7	7.422584e-05	2.262778e-03	0.6922481	Cardiomyocytes_2	4.535575e-05		Coding	Rpl38	ENSMUST00000106602.9	2.015965e-04	1.585730e-02	0.6072891	Cardiomyocytes	1.237482e-01
Coding	Psmg2	ENSMUST00000025418.3	6.448328e-04	1.303301e-02	0.8457364	Cardiomyocytes_2	7.764046e-11		Coding	Rpl27	ENSMUST00000107249.7	8.486381e-05	7.919406e-03	0.7989353	Cardiomyocytes	1.069651e-05
Coding	Ptpn2	ENSMUST00000025420.13	2.558328e-05	9.555720e-04	0.7178295	Cardiomyocytes_2	1.838318e-05		Coding	Ptges3l	ENSMUST00000107252.8	5.537123e-06	8.144889e-04	0.7829648	Cardiomyocytes	9.488987e-06
Coding	ENSMUST00000025511.9	ENSMUST00000025511.9	2.529023e-04	6.133828e-03	0.9152455	Cardiomyocytes_2	6.882350e-15		Coding	Ramp2	ENSMUST00000107282.3	6.458114e-04	3.761358e-02	0.5257985	Cardiomyocytes	6.278293e-01
Coding	ENSMUST00000025547.2	ENSMUST00000025547.2	6.480880e-04	1.308919e-02	0.6657623	Cardiomyocytes_2	1.581942e-03		Coding	Dap3	ENSMUST00000107491.10	8.751896e-04	4.787066e-02	0.7821458	Cardiomyocytes	7.212818e-06
Coding	Zfpl1	ENSMUST00000025707.8	2.852716e-05	1.047714e-03	0.7555556	Cardiomyocytes_2	1.914239e-08		Coding	Atp5g1	ENSMUST00000107684.1	5.220164e-04	3.182055e-02	0.7960688	Cardiomyocytes	2.133855e-05
Coding	ENSMUST00000025714.7	ENSMUST00000025714.7	5.914610e-08	5.409215e-06	0.7419897	Cardiomyocytes_2	3.966208e-06		Coding	Tomm5	ENSMUST00000107810.2	1.506188e-06	2.816457e-04	0.8091728	Cardiomyocytes	5.274242e-06
Coding	Aip	ENSMUST00000025767.13	2.479607e-07	1.779532e-05	0.8489664	Cardiomyocytes_2	2.547292e-11		Coding	Ccl27a	ENSMUST00000108037.8	6.171543e-04	3.637798e-02	0.6420966	Cardiomyocytes	2.694537e-03
Coding	Cdk2ap2	ENSMUST00000025779.10	7.775034e-04	1.513684e-02	0.8069767	Cardiomyocytes_2	1.279109e-09		Coding	Dnajc19	ENSMUST00000108195.9	1.525297e-05	1.873237e-03	0.8329238	Cardiomyocytes	1.873073e-07
Coding	Nudt8	ENSMUST00000025802.9	1.722449e-04	4.468950e-03	0.6958656	Cardiomyocytes_2	4.265750e-05		Coding	Rps19	ENSMUST00000108429.7	9.233823e-04	4.967186e-02	0.8591319	Cardiomyocytes	2.487675e-07
Coding	ENSMUST00000025811.4	ENSMUST00000025811.4	2.103936e-04	5.284412e-03	0.8206718	Cardiomyocytes_2	1.192768e-09		Coding	Rps19	ENSMUST00000108430.9	6.999436e-10	4.192371e-07	0.8791974	Cardiomyocytes	4.675000e-08
Coding	ENSMUST00000025885.4	ENSMUST00000025885.4	3.850714e-06	1.909954e-04	0.8600775	Cardiomyocytes_2	6.625708e-12		Coding	Eno3	ENSMUST00000108548.7	3.614521e-09	1.542749e-06	0.8697789	Cardiomyocytes	1.140841e-08
Coding	Gsto1	ENSMUST00000026050.7	7.085521e-04	1.399212e-02	0.7056848	Cardiomyocytes_2	8.010331e-06		Coding	Eif5a	ENSMUST00000108608.7	1.641109e-11	1.582515e-08	0.8861589	Cardiomyocytes	6.679614e-09
Coding	Zdhhc16	ENSMUST00000026154.8	1.544653e-04	4.116284e-03	0.6660207	Cardiomyocytes_2	1.187518e-04		Coding	Eif5a	ENSMUST00000108613.9	1.790733e-32	4.662353e-28	0.9496314	Cardiomyocytes	3.471880e-11
Coding	Ogfod3	ENSMUST00000026169.6	2.195216e-05	8.404715e-04	0.5246770	Cardiomyocytes_2	6.003164e-01		Coding	Atox1	ENSMUST00000108857.1	7.212378e-06	1.004179e-03	0.7862408	Cardiomyocytes	3.685500e-05
Coding	Ndufb8	ENSMUST00000026222.10	7.674759e-07	4.737013e-05	0.8366925	Cardiomyocytes_2	2.721469e-10		Coding	Npm1	ENSMUST00000109354.9	2.174096e-09	1.010799e-06	0.8550369	Cardiomyocytes	1.253141e-07
Coding	Hexa	ENSMUST00000026262.7	7.017720e-04	1.389812e-02	0.6568475	Cardiomyocytes_2	1.049995e-03		Coding	Nnat	ENSMUST00000109526.1	7.186899e-04	4.103467e-02	0.7059787	Cardiomyocytes	8.529525e-04
Coding	Hsd17b10	ENSMUST00000026289.9	3.409510e-08	3.437985e-06	0.8822997	Cardiomyocytes_2	5.867924e-13		Coding	Dynlrb1	ENSMUST00000109682.8	7.062954e-07	1.495049e-04	0.9242424	Cardiomyocytes	9.062842e-10
Coding	Sat1	ENSMUST00000026318.14	2.556780e-04	6.184802e-03	0.7542636	Cardiomyocytes_2	5.715629e-07		Coding	Sin3b	ENSMUST00000109950.4	7.670374e-04	4.304005e-02	0.7641278	Cardiomyocytes	7.919949e-05
Coding	Acot9	ENSMUST00000026324.9	2.418742e-04	5.931889e-03	0.7056848	Cardiomyocytes_2	2.422611e-05		Coding	Cox16	ENSMUST00000110340.8	1.331150e-06	2.548369e-04	0.7420147	Cardiomyocytes	1.854493e-05
Coding	Sbds	ENSMUST00000026387.10	4.331469e-04	9.554220e-03	0.8794574	Cardiomyocytes_2	5.259471e-13		Coding	Gmnn	ENSMUST00000110382.8	2.801122e-06	4.675002e-04	0.8112203	Cardiomyocytes	2.086400e-06
Coding	Bloc1s1	ENSMUST00000026405.9	1.491523e-05	6.063441e-04	0.8068475	Cardiomyocytes_2	7.889592e-09		Coding	Cops6	ENSMUST00000110951.7	3.418208e-06	5.361233e-04	0.8632269	Cardiomyocytes	1.625390e-07
Coding	Cd63	ENSMUST00000026407.8	1.177870e-04	3.332416e-03	0.8165375	Cardiomyocytes_2	2.551635e-09		Coding	Tcf7l2	ENSMUST00000111649.7	1.902461e-04	1.505765e-02	0.7035217	Cardiomyocytes	3.187651e-04
Coding	Chmp6	ENSMUST00000026434.12	3.508366e-04	8.008152e-03	0.7279070	Cardiomyocytes_2	3.090094e-07		Coding	Tnnt2	ENSMUST00000112087.8	6.689968e-09	2.561471e-06	0.7919738	Cardiomyocytes	6.608688e-06
Coding	Cnpy2	ENSMUST00000026446.3	2.032143e-04	5.132187e-03	0.6821705	Cardiomyocytes_2	6.045988e-04		Coding	Bex3	ENSMUST00000113113.1	1.794518e-04	1.442039e-02	0.9131859	Cardiomyocytes	2.702931e-09
Coding	Ddit3	ENSMUST00000026475.14	9.479000e-05	2.784823e-03	0.5356589	Cardiomyocytes_2	4.373904e-01		Coding	Rpl36a	ENSMUST00000113211.7	3.307948e-09	1.435429e-06	0.8108108	Cardiomyocytes	6.880836e-06
Coding	Fuom	ENSMUST00000026539.13	8.127713e-09	1.016999e-06	0.7105943	Cardiomyocytes_2	1.045904e-06		Coding	Eif4e2	ENSMUST00000113231.3	7.428934e-05	7.190324e-03	0.8894349	Cardiomyocytes	5.809293e-09
Coding	Cox8b	ENSMUST00000026561.9	1.659825e-03	2.798019e-02	0.5121447	Cardiomyocytes_2	7.532399e-01		Coding	Pin4	ENSMUST00000113627.3	2.158886e-04	1.658075e-02	0.8533989	Cardiomyocytes	1.024292e-08
Coding	Apool	ENSMUST00000026599.9	1.491404e-04	4.009314e-03	0.7842377	Cardiomyocytes_2	4.858685e-08		Coding	Tpm1	ENSMUST00000113687.7	3.093497e-06	5.007355e-04	0.8738739	Cardiomyocytes	2.601640e-08
Coding	Crcp	ENSMUST00000026608.10	1.270858e-05	5.308678e-04	0.6788114	Cardiomyocytes_2	1.738459e-04		Coding	Mrpl53	ENSMUST00000113938.4	1.122553e-05	1.439743e-03	0.9140049	Cardiomyocytes	1.834242e-09
Coding	Hprt	ENSMUST00000026723.8	1.355095e-04	3.711747e-03	0.8850129	Cardiomyocytes_2	4.983299e-13		Coding	Atp5j	ENSMUST00000114191.7	6.809961e-11	5.719489e-08	0.8042588	Cardiomyocytes	4.443496e-06
Coding	ENSMUST00000026827.14	ENSMUST00000026827.14	5.396006e-05	1.766246e-03	0.6816537	Cardiomyocytes_2	1.367393e-04		Coding	Atp5j	ENSMUST00000114193.7	3.872024e-04	2.565191e-02	0.5061425	Cardiomyocytes	9.298451e-01
Coding	ENSMUST00000026828.5	ENSMUST00000026828.5	9.212772e-08	7.570424e-06	0.8383721	Cardiomyocytes_2	9.928980e-11		Coding	Hnrnpa2b1	ENSMUST00000114459.7	4.130068e-11	3.707947e-08	0.9312039	Cardiomyocytes	9.423086e-11
Coding	Ly96	ENSMUST00000026881.10	2.094048e-05	8.107588e-04	0.5515504	Cardiomyocytes_2	8.107942e-02		Coding	Rpl35a	ENSMUST00000115079.7	1.576749e-07	4.024729e-05	0.9017199	Cardiomyocytes	2.212811e-09
Coding	Atp5c1	ENSMUST00000026887.13	3.291965e-03	4.724776e-02	0.7083979	Cardiomyocytes_2	9.358804e-05		Coding	Tmem60	ENSMUST00000115259.2	7.045862e-04	4.040662e-02	0.7907453	Cardiomyocytes	7.225629e-06
Coding	Exosc7	ENSMUST00000026891.4	2.017520e-11	5.498842e-09	0.8032300	Cardiomyocytes_2	8.621220e-09		Coding	Eloc	ENSMUST00000115352.9	1.484588e-04	1.242853e-02	0.8456183	Cardiomyocytes	9.556812e-08
Coding	Higd2a	ENSMUST00000026986.6	4.431699e-04	9.689897e-03	0.7700258	Cardiomyocytes_2	3.948762e-07		Coding	Eef1d	ENSMUST00000116440.8	1.788929e-06	3.257101e-04	0.9590500	Cardiomyocytes	1.543498e-11
Coding	Cops5	ENSMUST00000027050.9	3.273295e-04	7.559333e-03	0.8678295	Cardiomyocytes_2	4.185662e-12		Coding	Selenoh	ENSMUST00000117299.8	8.758707e-14	1.341422e-10	0.7788698	Cardiomyocytes	4.641647e-05
Coding	Mob4	ENSMUST00000027122.13	1.143512e-11	3.421588e-09	0.7000000	Cardiomyocytes_2	8.745334e-05		Coding	Gtf2a2	ENSMUST00000118198.7	2.217796e-06	3.849503e-04	0.8771499	Cardiomyocytes	1.717377e-08
Coding	Coq10b	ENSMUST00000027125.6	5.141341e-05	1.694980e-03	0.6679587	Cardiomyocytes_2	3.153417e-04		Coding	Ndufa5	ENSMUST00000118558.4	1.514457e-06	2.816457e-04	0.8918919	Cardiomyocytes	8.599152e-09
Coding	Ptp4a1	ENSMUST00000027232.14	5.295644e-04	1.116221e-02	0.8188630	Cardiomyocytes_2	5.667018e-10		Coding	Vps29	ENSMUST00000118830.7	1.451004e-07	3.740430e-05	0.8525799	Cardiomyocytes	1.882103e-07
Coding	Mrpl30	ENSMUST00000027256.11	7.636261e-04	1.491745e-02	0.8224806	Cardiomyocytes_2	8.195006e-10		Coding	Myl1	ENSMUST00000119429.7	2.012824e-06	3.589444e-04	0.8075348	Cardiomyocytes	3.118828e-06
Coding	Asnsd1	ENSMUST00000027264.9	3.751212e-04	8.485076e-03	0.7638243	Cardiomyocytes_2	3.517262e-08		lncRNA_pcRNA	Dancr	ENSMUST00000120364	3.122138e-05	3.401171e-03	0.5065520	Dendritic	9.233047e-01
Coding	Ormdl1	ENSMUST00000027266.3	8.377664e-04	1.610477e-02	0.7437984	Cardiomyocytes_2	3.357456e-06		Coding	Tpr	ENSMUST00000124484.1	2.207472e-05	2.520779e-03	0.7850123	Cardiomyocytes	1.090860e-05
Coding	Prim2	ENSMUST00000027312.10	1.663107e-03	2.801836e-02	0.6422481	Cardiomyocytes_2	3.238080e-03		Coding	Uba52	ENSMUST00000125184.7	5.061981e-08	1.607241e-05	0.8636364	Cardiomyocytes	1.293892e-07
Coding	Pecr	ENSMUST00000027381.12	2.940155e-04	6.888220e-03	0.6405685	Cardiomyocytes_2	3.169985e-03		Coding	Mdh1	ENSMUST00000125302.1	2.172580e-05	2.491864e-03	0.8370188	Cardiomyocytes	9.940730e-07
Coding	Mrpl44	ENSMUST00000027464.8	1.214885e-04	3.415725e-03	0.8400517	Cardiomyocytes_2	9.428015e-11		Coding	Ergic2	ENSMUST00000126698.1	2.798317e-08	9.845538e-06	0.8435708	Cardiomyocytes	5.947559e-08
Coding	Dtymk	ENSMUST00000027503.13	1.562063e-03	2.665869e-02	0.7152455	Cardiomyocytes_2	5.272327e-05		Coding	Ndufb5	ENSMUST00000127477.7	7.370194e-05	7.160089e-03	0.8091728	Cardiomyocytes	4.915060e-06
Coding	Dbi	ENSMUST00000027634.12	1.401109e-03	2.436496e-02	0.5953488	Cardiomyocytes_2	7.392087e-02		Coding	Nsrp1	ENSMUST00000127758.1	9.389660e-06	1.260150e-03	0.7362817	Cardiomyocytes	4.959786e-05
Coding	Tnnt2	ENSMUST00000027671.11	5.355051e-07	3.444249e-05	0.6861757	Cardiomyocytes_1	4.667456e-08		Coding	Rps15a	ENSMUST00000128482.7	1.400344e-12	1.585189e-09	0.8796069	Cardiomyocytes	3.134550e-08
Coding	Ube2t	ENSMUST00000027687.7	1.925640e-06	1.064438e-04	0.6828165	Cardiomyocytes_2	3.132259e-04		Coding	Tnni1	ENSMUST00000129217.1	2.105839e-13	2.653814e-10	0.9000819	Cardiomyocytes	1.877269e-09
Coding	Cox20	ENSMUST00000027781.6	1.706069e-03	2.863699e-02	0.5435401	Cardiomyocytes_2	4.152187e-01		lncRNA_pcRNA	Gm12940	ENSMUST00000130659	7.879585e-04	4.402422e-02	0.5077805	Cardiomyocytes	9.155498e-01
Coding	Phyh	ENSMUST00000027975.7	1.864032e-05	7.319984e-04	0.7538760	Cardiomyocytes_2	8.849297e-07		Coding	Ldhb	ENSMUST00000130817.2	6.579246e-04	3.806605e-02	0.5225225	Cardiomyocytes	7.289081e-01
Coding	Mgst3	ENSMUST00000028005.2	6.177896e-06	2.851004e-04	0.6603359	Cardiomyocytes_2	1.388117e-03		Coding	Itgav	ENSMUST00000131192.1	4.293609e-05	4.489494e-03	0.6142506	Cardiomyocytes	8.974330e-02
Coding	Rsu1	ENSMUST00000028059.8	8.493389e-10	1.359337e-07	0.9064599	Cardiomyocytes_2	9.864531e-15		Coding	Ecscr	ENSMUST00000133064.7	1.177457e-05	1.495428e-03	0.6519247	Cardiomyocytes	1.333238e-03
Coding	Pter	ENSMUST00000028063.6	1.145026e-03	2.062845e-02	0.6485788	Cardiomyocytes_2	1.090756e-03		Coding	Cdk4	ENSMUST00000133115.7	1.954690e-11	1.817582e-08	0.8116298	Cardiomyocytes	5.579210e-06
Coding	Psmb7	ENSMUST00000028083.5	2.057207e-03	3.314704e-02	0.8133075	Cardiomyocytes_2	4.057327e-09		Coding	Tmem256	ENSMUST00000133967.7	1.788312e-04	1.441501e-02	0.8353808	Cardiomyocytes	7.808936e-07
Coding	Med27	ENSMUST00000028139.10	3.710729e-05	1.302920e-03	0.7439276	Cardiomyocytes_2	1.186340e-07		Coding	Rbbp4	ENSMUST00000135585.1	3.258861e-04	2.232834e-02	0.6101556	Cardiomyocytes	7.780197e-02
Coding	Dpm2	ENSMUST00000028151.6	1.691153e-08	1.840081e-06	0.8250646	Cardiomyocytes_2	4.632202e-10		Coding	Myl4	ENSMUST00000136244.1	7.475544e-04	4.240376e-02	0.7129402	Cardiomyocytes	5.648540e-04
Coding	Ssna1	ENSMUST00000028342.6	1.594479e-08	1.748718e-06	0.7527132	Cardiomyocytes_2	1.722940e-06		Coding	Mtch2	ENSMUST00000136872.7	1.977436e-07	4.857030e-05	0.8746929	Cardiomyocytes	1.573506e-08
Coding	Nup35	ENSMUST00000028382.12	2.148048e-03	3.416030e-02	0.7173127	Cardiomyocytes_2	1.768669e-06		Coding	Ttn	ENSMUST00000137854.7	2.618067e-04	1.888199e-02	0.5585586	Cardiomyocytes	3.911303e-01
Coding	Timm10	ENSMUST00000028470.9	9.714279e-11	2.085277e-08	0.7549096	Cardiomyocytes_2	1.638107e-06		Coding	Mrps17	ENSMUST00000138812.1	7.983477e-04	4.450917e-02	0.6560197	Cardiomyocytes	2.965818e-03
Coding	Clp1	ENSMUST00000028475.8	3.264612e-04	7.545612e-03	0.6998708	Cardiomyocytes_2	9.677275e-06		Coding	Ttn	ENSMUST00000140091.7	3.154325e-04	2.172645e-02	0.6805897	Cardiomyocytes	8.818242e-03
Coding	Emc4	ENSMUST00000028551.3	1.569562e-03	2.673695e-02	0.7829457	Cardiomyocytes_2	9.102287e-08		Coding	Nbdy	ENSMUST00000140575.7	9.151187e-07	1.861409e-04	0.7510238	Cardiomyocytes	3.290675e-05
Coding	Commd9	ENSMUST00000028584.7	6.746470e-08	5.916173e-06	0.7921189	Cardiomyocytes_2	6.940200e-09		lncRNA	H19	ENSMUST00000140716	1.676741e-06	3.074341e-04	0.6822277	Cardiomyocytes	8.101370e-03
Coding	Elp4	ENSMUST00000028588.3	1.036413e-03	1.909912e-02	0.6758398	Cardiomyocytes_2	6.090665e-05		Coding	Ipo4	ENSMUST00000141499.1	2.945778e-04	2.063360e-02	0.7330057	Cardiomyocytes	3.544047e-04
Coding	Eif3m	ENSMUST00000028592.11	4.649551e-09	6.243554e-07	0.8263566	Cardiomyocytes_2	8.484756e-10		Coding	Sap18	ENSMUST00000143600.1	4.662081e-04	2.939030e-02	0.8386568	Cardiomyocytes	4.620595e-07
Coding	Knstrn	ENSMUST00000028803.13	2.184288e-04	5.466280e-03	0.7335917	Cardiomyocytes_2	2.957868e-06		Coding	Grb10	ENSMUST00000143915.1	3.091640e-09	1.364304e-06	0.6912367	Cardiomyocytes	7.200266e-04
Coding	Tmem230	ENSMUST00000028816.8	1.413004e-04	3.843594e-03	0.6819121	Cardiomyocytes_2	2.471665e-05		Coding	Cenpa	ENSMUST00000144742.5	1.222281e-04	1.053752e-02	0.7915643	Cardiomyocytes	6.808510e-06
Coding	Fahd2a	ENSMUST00000028848.3	5.105116e-04	1.086040e-02	0.7175711	Cardiomyocytes_2	6.036996e-06		lncRNA	Gm12940	ENSMUST00000145240	1.242239e-05	1.554948e-03	0.5004095	Dendritic	1.000000e+00
Coding	Dtd1	ENSMUST00000028917.6	8.494727e-04	1.628432e-02	0.7633075	Cardiomyocytes_2	2.900456e-07		Coding	Mrps5	ENSMUST00000146131.1	7.946127e-05	7.550560e-03	0.7895168	Cardiomyocytes	1.386346e-05
Coding	Gins1	ENSMUST00000028948.4	6.627570e-05	2.082691e-03	0.7431525	Cardiomyocytes_2	8.100523e-07		Coding	Rbm39	ENSMUST00000146288.7	2.812784e-04	1.999243e-02	0.6642097	Cardiomyocytes	6.036765e-03
Coding	Fabp5	ENSMUST00000029046.8	2.008096e-05	7.818795e-04	0.8514212	Cardiomyocytes_2	1.962829e-11		Coding	Lsm6	ENSMUST00000146824.1	6.201899e-05	6.173851e-03	0.8333333	Cardiomyocytes	1.303384e-06
Coding	Car3	ENSMUST00000029076.5	1.412975e-08	1.605395e-06	0.7304910	Cardiomyocytes_2	4.017265e-07		lncRNA	Gm12744	ENSMUST00000146976	4.388665e-04	2.807452e-02	0.5028665	Dendritic	9.713318e-01
Coding	Car2	ENSMUST00000029078.8	8.569096e-04	1.638126e-02	0.6493540	Cardiomyocytes_2	9.450862e-05		Coding	Smim20	ENSMUST00000147148.4	5.278692e-05	5.326978e-03	0.8509419	Cardiomyocytes	1.943372e-07
Coding	Eif6	ENSMUST00000029142.14	2.632077e-05	9.754777e-04	0.8604651	Cardiomyocytes_2	5.923509e-12		Coding	Socs6	ENSMUST00000147313.1	7.453462e-04	4.240376e-02	0.5204750	Cardiomyocytes	5.527444e-01
Coding	Nfs1	ENSMUST00000029147.15	1.759508e-03	2.935188e-02	0.7697674	Cardiomyocytes_2	4.420664e-08		Coding	Ift46	ENSMUST00000147559.7	2.318048e-06	3.970573e-04	0.7027027	Cardiomyocytes	5.133891e-05
Coding	Zfp639	ENSMUST00000029203.12	4.812817e-04	1.036676e-02	0.6241602	Cardiomyocytes_2	4.008090e-03		Coding	Rpl7	ENSMUST00000149566.1	4.909759e-04	3.043583e-02	0.7874693	Cardiomyocytes	3.469180e-05
Coding	Actl6a	ENSMUST00000029214.13	2.879537e-03	4.258474e-02	0.7642119	Cardiomyocytes_2	5.306331e-07		Coding	Rpl13a	ENSMUST00000150350.8	2.620751e-07	6.259989e-05	0.9291564	Cardiomyocytes	5.230532e-10
Coding	Exosc9	ENSMUST00000029269.11	8.367277e-08	7.022391e-06	0.7949612	Cardiomyocytes_2	4.011590e-09		Coding	Ehmt1	ENSMUST00000150379.1	8.108633e-05	7.649144e-03	0.8390663	Cardiomyocytes	3.926283e-08
Coding	Exosc8	ENSMUST00000029316.15	1.415016e-04	3.845268e-03	0.7768734	Cardiomyocytes_2	1.920765e-07		Coding	Fermt2	ENSMUST00000150660.1	4.738199e-04	2.958363e-02	0.8255528	Cardiomyocytes	1.503759e-06
Coding	S100a11	ENSMUST00000029515.4	8.492463e-09	1.057830e-06	0.7571059	Cardiomyocytes_2	7.687508e-07		Coding	Prdx1	ENSMUST00000151129.7	1.285658e-07	3.381150e-05	0.8697789	Cardiomyocytes	1.058406e-07
Coding	4933434E20Rik	ENSMUST00000029552.12	4.161432e-06	2.052973e-04	0.5824289	Cardiomyocytes_2	8.960176e-02		lncRNA	Snhg3	ENSMUST00000152943	9.230772e-05	8.462408e-03	0.6625717	Cardiomyocytes	2.934208e-03
Coding	Slc50a1	ENSMUST00000029565.10	3.221852e-08	3.272736e-06	0.7596899	Cardiomyocytes_2	4.935935e-08		Coding	Svil	ENSMUST00000153016.7	1.908402e-06	3.450498e-04	0.6330876	Cardiomyocytes	5.171138e-02
Coding	Casp6	ENSMUST00000029626.8	5.504676e-05	1.793287e-03	0.7647287	Cardiomyocytes_2	1.529182e-07		Coding	Pabpc1	ENSMUST00000155116.1	2.100077e-04	1.641970e-02	0.6117936	Cardiomyocytes	9.405506e-02
Coding	Lamtor2	ENSMUST00000029698.14	5.397811e-11	1.228024e-08	0.8604651	Cardiomyocytes_2	5.200893e-12		Coding	Hsp90aa1	ENSMUST00000155242.7	1.083728e-07	2.929273e-05	0.6531532	Cardiomyocytes	1.824817e-02
Coding	Naxe	ENSMUST00000029708.7	4.571337e-06	2.231201e-04	0.7346253	Cardiomyocytes_2	5.091377e-06		Coding	Rpl11	ENSMUST00000155873.2	3.332692e-05	3.609279e-03	0.7805078	Cardiomyocytes	5.542088e-05
Coding	Zranb2	ENSMUST00000029831.15	5.783099e-04	1.200582e-02	0.6963824	Cardiomyocytes_2	1.393372e-04		Coding	Tex30	ENSMUST00000156392.7	8.949482e-04	4.854348e-02	0.7264537	Cardiomyocytes	2.452342e-04
Coding	Gtf2b	ENSMUST00000029938.9	9.854142e-04	1.834110e-02	0.7148579	Cardiomyocytes_2	4.385393e-05		lncRNA	Gas5	ENSMUST00000159706	1.270043e-04	1.087725e-02	0.6855037	Cardiomyocytes	4.477175e-03
Coding	Slc35a1	ENSMUST00000029970.13	4.193076e-04	9.301128e-03	0.7521964	Cardiomyocytes_2	8.471961e-07		Coding	Bud31	ENSMUST00000160075.1	2.150845e-04	1.658075e-02	0.7121212	Cardiomyocytes	1.363572e-04
Coding	Smim8	ENSMUST00000029972.3	3.114154e-05	1.136955e-03	0.7640827	Cardiomyocytes_2	1.915556e-07		Coding	Zwint	ENSMUST00000160337.1	6.175706e-04	3.637798e-02	0.6773137	Cardiomyocytes	4.838207e-03
Coding	Alad	ENSMUST00000030090.3	4.749367e-04	1.024613e-02	0.8005168	Cardiomyocytes_2	1.469443e-08		Coding	Tmbim6	ENSMUST00000160635.7	7.183720e-04	4.103467e-02	0.7919738	Cardiomyocytes	7.554047e-06
Coding	Dmac1	ENSMUST00000030103.8	4.223853e-04	9.354322e-03	0.8338501	Cardiomyocytes_2	1.276114e-10		Coding	Ubl5	ENSMUST00000160682.7	8.895462e-06	1.200012e-03	0.7452907	Cardiomyocytes	4.074805e-04
Coding	Spink4	ENSMUST00000030122.4	5.080134e-08	4.822273e-06	0.6041344	Cardiomyocytes_2	8.037318e-03		Coding	Psma3	ENSMUST00000160864.7	3.449246e-05	3.710933e-03	0.9213759	Cardiomyocytes	1.122008e-09
Coding	Nudt2	ENSMUST00000030154.6	3.084181e-06	1.589913e-04	0.7392765	Cardiomyocytes_2	1.438826e-06		Coding	Slirp	ENSMUST00000160880.1	3.950277e-05	4.180871e-03	0.8255528	Cardiomyocytes	1.745667e-06
Coding	Dctn3	ENSMUST00000030158.10	4.065417e-10	6.994550e-08	0.8577519	Cardiomyocytes_2	7.996060e-12		lncRNA_pcRNA	Snhg9	ENSMUST00000161706	1.548415e-04	1.288004e-02	0.5065520	Dendritic	9.085516e-01
Coding	Ccdc107	ENSMUST00000030181.11	4.391779e-04	9.635268e-03	0.7050388	Cardiomyocytes_2	5.288088e-05		Coding	Bud31	ENSMUST00000162594.7	5.350453e-04	3.238938e-02	0.8026208	Cardiomyocytes	9.444723e-07
Coding	Hint2	ENSMUST00000030192.4	1.096628e-06	6.436669e-05	0.7793282	Cardiomyocytes_2	8.225266e-08		Coding	H3f3a	ENSMUST00000162814.7	5.438621e-04	3.277777e-02	0.9524980	Cardiomyocytes	2.605519e-11
Coding	Snapc3	ENSMUST00000030206.9	5.134312e-05	1.694692e-03	0.7581395	Cardiomyocytes_2	8.336297e-07		Coding	Ndufaf2	ENSMUST00000163558.2	1.817379e-04	1.455916e-02	0.8255528	Cardiomyocytes	5.941481e-07
Coding	Gpx7	ENSMUST00000030332.6	2.880441e-03	4.258474e-02	0.7144703	Cardiomyocytes_2	2.058050e-06		Coding	Pkm	ENSMUST00000163694.3	2.106407e-10	1.482228e-07	0.8460278	Cardiomyocytes	3.736830e-07
Coding	Cpt2	ENSMUST00000030345.14	3.349925e-04	7.697556e-03	0.6940568	Cardiomyocytes_2	9.297259e-05		Coding	Nedd8	ENSMUST00000163750.7	2.347432e-04	1.752879e-02	0.7747748	Cardiomyocytes	7.584498e-05
Coding	Magoh	ENSMUST00000030348.5	1.351115e-09	2.066305e-07	0.8036176	Cardiomyocytes_2	1.001146e-08		Coding	Slc25a3	ENSMUST00000164505.1	3.362557e-04	2.273962e-02	0.7420147	Cardiomyocytes	4.094690e-04
Coding	Svbp	ENSMUST00000030395.8	6.326056e-07	3.975883e-05	0.8483204	Cardiomyocytes_2	2.275790e-11		Coding	Uba52	ENSMUST00000165126.8	9.919677e-07	1.986682e-04	0.8398853	Cardiomyocytes	8.716688e-07
Coding	Cdc42	ENSMUST00000030417.9	1.405728e-03	2.442984e-02	0.7925065	Cardiomyocytes_2	3.898866e-08		Coding	Immt	ENSMUST00000165331.7	3.742013e-07	8.621864e-05	0.8321048	Cardiomyocytes	2.455919e-07
Coding	Hmgcl	ENSMUST00000030432.7	7.045674e-06	3.205840e-04	0.7547804	Cardiomyocytes_2	2.354063e-07		Coding	Pfdn5	ENSMUST00000165717.3	2.866380e-06	4.753443e-04	0.9172809	Cardiomyocytes	6.919402e-10
Coding	Urod	ENSMUST00000030446.14	3.482191e-05	1.236874e-03	0.7868217	Cardiomyocytes_2	2.458084e-08		Coding	Tecr	ENSMUST00000165740.8	3.404449e-07	7.914127e-05	0.8640459	Cardiomyocytes	5.965064e-08
Coding	Akr1a1	ENSMUST00000030455.14	1.705241e-06	9.599565e-05	0.8410853	Cardiomyocytes_2	1.562571e-10		Coding	Skp1a	ENSMUST00000166537.7	3.106374e-06	5.007355e-04	0.7563473	Cardiomyocytes	1.107244e-04
Coding	Capzb	ENSMUST00000030518.15	2.617870e-03	3.933664e-02	0.5414729	Cardiomyocytes_2	2.581076e-01		Coding	Pfdn5	ENSMUST00000166658.7	8.720188e-08	2.441277e-05	0.9238329	Cardiomyocytes	3.731557e-10
Coding	Pef1	ENSMUST00000030563.5	1.423400e-03	2.469021e-02	0.7894057	Cardiomyocytes_2	1.255044e-08		Coding	Snrpe	ENSMUST00000166915.7	4.979497e-05	5.084164e-03	0.7411957	Cardiomyocytes	5.349036e-04
Coding	Ccdc28b	ENSMUST00000030586.14	3.828926e-05	1.335902e-03	0.6211886	Cardiomyocytes_2	2.034742e-03		Coding	Erh	ENSMUST00000166931.1	2.936070e-06	4.838197e-04	0.9041769	Cardiomyocytes	3.509111e-09
Coding	Tmem50a	ENSMUST00000030626.11	1.051555e-03	1.928527e-02	0.8709302	Cardiomyocytes_2	2.764325e-12		Coding	Glo1	ENSMUST00000167624.1	8.059099e-05	7.630062e-03	0.7190827	Cardiomyocytes	1.381526e-03
Coding	Stmn1	ENSMUST00000030636.10	1.409784e-04	3.838628e-03	0.9033592	Cardiomyocytes_2	2.857272e-14		Coding	Gm20721	ENSMUST00000168292.1	1.988812e-09	9.883531e-07	0.7588043	Dendritic	1.155208e-05
Coding	Sh3bgrl3	ENSMUST00000030651.8	6.071373e-11	1.369941e-08	0.7771318	Cardiomyocytes_2	6.257387e-08		Coding	Cox16	ENSMUST00000168463.7	6.874117e-05	6.779338e-03	0.7272727	Cardiomyocytes	3.770633e-04
Coding	Mecr	ENSMUST00000030742.10	2.373595e-04	5.849625e-03	0.6875969	Cardiomyocytes_2	1.336154e-04		Coding	Commd6	ENSMUST00000168587.2	6.660055e-08	1.993117e-05	0.8271908	Cardiomyocytes	1.112956e-06
Coding	Cort	ENSMUST00000030815.2	3.084200e-03	4.492161e-02	0.5113695	Cardiomyocytes_2	6.114604e-01		Coding	Krtcap2	ENSMUST00000168900.2	8.321672e-05	7.793635e-03	0.8202293	Cardiomyocytes	3.590060e-06
Coding	Fam213b	ENSMUST00000030935.9	3.347085e-04	7.697456e-03	0.5583979	Cardiomyocytes_2	5.465662e-02		Coding	Cct3	ENSMUST00000168971.1	6.980201e-05	6.857982e-03	0.5945946	Dendritic	1.226791e-01
Coding	Mrpl20	ENSMUST00000030942.12	1.141988e-07	9.085734e-06	0.8684755	Cardiomyocytes_2	3.165968e-12		Coding	Rab11a	ENSMUST00000169058.7	5.014036e-04	3.078902e-02	0.7772318	Cardiomyocytes	2.127606e-05
Coding	Cd38	ENSMUST00000030964.5	2.811871e-03	4.179545e-02	0.6509044	Cardiomyocytes_2	7.705673e-04		Coding	ENSMUST00000169613.2	ENSMUST00000169613.2	5.147457e-05	5.235124e-03	0.8624079	Cardiomyocytes	1.426115e-07
Coding	Ociad1	ENSMUST00000031038.10	1.331956e-05	5.522002e-04	0.7826873	Cardiomyocytes_2	4.935336e-08		Coding	Nisch	ENSMUST00000169628.7	2.963558e-05	3.283370e-03	0.6838657	Cardiomyocytes	3.197529e-03
Coding	Plac8	ENSMUST00000031264.11	6.746889e-04	1.351735e-02	0.5780362	Cardiomyocytes_2	1.019250e-02		Coding	Rps24	ENSMUST00000169826.2	2.805477e-04	1.999243e-02	0.8574939	Cardiomyocytes	2.710189e-07
Coding	Psph	ENSMUST00000031399.12	1.147539e-03	2.066020e-02	0.6967700	Cardiomyocytes_2	2.703783e-05		Coding	Guk1	ENSMUST00000170202.8	3.122882e-04	2.156694e-02	0.8615889	Cardiomyocytes	1.506859e-08
lncRNA	Cct6a	ENSMUST00000031402.11	1.098988e-04	3.141532e-03	0.6085271	Cardiomyocytes_2	3.735881e-02		Coding	Gm20390	ENSMUST00000170303.1	2.182654e-06	3.839701e-04	0.9140049	Cardiomyocytes	1.710187e-09
Coding	Fam216a	ENSMUST00000031419.5	1.567597e-05	6.336682e-04	0.7854005	Cardiomyocytes_2	1.248853e-08		Coding	Arpp19	ENSMUST00000170308.7	3.116099e-05	3.401171e-03	0.7469287	Cardiomyocytes	2.773224e-04
Coding	Gpn3	ENSMUST00000031420.10	3.318056e-03	4.747372e-02	0.7392765	Cardiomyocytes_2	3.916664e-06		Coding	Lsm5	ENSMUST00000170382.4	8.050036e-04	4.468886e-02	0.9488124	Cardiomyocytes	1.935576e-11
Coding	Anxa3	ENSMUST00000031447.11	2.262057e-07	1.655783e-05	0.8041344	Cardiomyocytes_2	2.507495e-10		Coding	Znrd1	ENSMUST00000172518.7	3.623316e-04	2.425107e-02	0.7792793	Cardiomyocytes	8.927004e-06
Coding	Psmg3	ENSMUST00000031531.13	1.048551e-04	3.028805e-03	0.7452196	Cardiomyocytes_2	4.806122e-07		lncRNA	Gm20492	ENSMUST00000172591	8.811512e-06	1.194878e-03	0.5364455	Cardiomyocytes	3.200476e-01
Coding	Gng11	ENSMUST00000031670.9	9.425298e-05	2.780065e-03	0.6770026	Cardiomyocytes_2	1.220870e-04		lncRNA	ENSMUST00000173523	ENSMUST00000173523	2.255288e-04	1.711914e-02	0.6781327	Cardiomyocytes	1.067084e-02
Coding	Tspan12	ENSMUST00000031678.9	4.360958e-04	9.596199e-03	0.8390181	Cardiomyocytes_2	1.720138e-10		Coding	Rps28	ENSMUST00000173844.7	1.093251e-04	9.681596e-03	0.7821458	Cardiomyocytes	5.154502e-05
Coding	Pop7	ENSMUST00000031728.4	1.153345e-05	4.907151e-04	0.8630491	Cardiomyocytes_2	1.193424e-12		Coding	Ube2i	ENSMUST00000174031.7	8.791011e-06	1.194878e-03	0.8550369	Cardiomyocytes	9.770318e-08
Coding	Pcolce	ENSMUST00000031731.13	5.965573e-04	1.228275e-02	0.6480620	Cardiomyocytes_2	9.676931e-04		Coding	Abcf1	ENSMUST00000174128.7	3.647761e-04	2.435208e-02	0.7182637	Cardiomyocytes	1.785596e-04
Coding	Asns	ENSMUST00000031766.11	5.588614e-05	1.816332e-03	0.7090439	Cardiomyocytes_2	5.011159e-05		Coding	Apoe	ENSMUST00000174355.7	4.345240e-05	4.507277e-03	0.6756757	Cardiomyocytes	4.855448e-03
Coding	Pon3	ENSMUST00000031773.8	8.382811e-06	3.721968e-04	0.7178295	Cardiomyocytes_2	1.068599e-05		Coding	Ppp1r11	ENSMUST00000174711.7	2.280116e-05	2.581092e-03	0.8222768	Cardiomyocytes	4.543729e-07
Coding	Gstk1	ENSMUST00000031897.7	6.434714e-04	1.302462e-02	0.5279070	Cardiomyocytes_2	4.051086e-01		Coding	Mrpl17	ENSMUST00000176498.1	3.028546e-06	4.959196e-04	0.9033579	Cardiomyocytes	1.904207e-09
Coding	Hmces	ENSMUST00000032141.13	2.338463e-03	3.632800e-02	0.6803618	Cardiomyocytes_2	6.548035e-05		lncRNA	AA465934	ENSMUST00000176545	3.593534e-06	5.602471e-04	0.7121212	Cardiomyocytes	2.261790e-03
Coding	Cops7a	ENSMUST00000032220.14	3.405987e-05	1.212937e-03	0.8617571	Cardiomyocytes_2	6.853976e-12		Coding	Hnrnpk	ENSMUST00000176849.7	2.726584e-05	3.059885e-03	0.8648649	Cardiomyocytes	2.327028e-09
Coding	Magohb	ENSMUST00000032307.11	2.426429e-05	9.162515e-04	0.8439276	Cardiomyocytes_2	1.865855e-11		Coding	Esd	ENSMUST00000176957.7	9.330341e-05	8.523676e-03	0.8918919	Cardiomyocytes	2.788970e-09
Coding	Ddx47	ENSMUST00000032326.10	1.359306e-04	3.719579e-03	0.7710594	Cardiomyocytes_2	1.449607e-07		Coding	Rpl41	ENSMUST00000177163.7	3.535287e-15	7.080364e-12	0.8963964	Cardiomyocytes	4.113103e-09
Coding	Arhgdib	ENSMUST00000032344.11	1.301714e-04	3.586944e-03	0.7441860	Cardiomyocytes_2	3.327133e-06		Coding	Rpl31	ENSMUST00000178079.7	1.685392e-08	6.268695e-06	0.7665848	Cardiomyocytes	1.217383e-04
Coding	Ldhb	ENSMUST00000032373.11	4.203339e-10	7.142563e-08	0.8970284	Cardiomyocytes_2	9.040658e-14		Coding	Tnnt2	ENSMUST00000178204.7	2.886613e-09	1.295791e-06	0.8398853	Cardiomyocytes	1.040721e-06
Coding	Thumpd3	ENSMUST00000032398.14	1.409520e-03	2.446486e-02	0.7576227	Cardiomyocytes_2	5.491568e-07		Coding	ENSMUST00000178310.7	ENSMUST00000178310.7	1.323876e-05	1.641354e-03	0.8443898	Cardiomyocytes	5.460542e-07
Coding	Med21	ENSMUST00000032429.8	5.825855e-12	1.886755e-09	0.8423773	Cardiomyocytes_2	7.726109e-11		Coding	Ube2f	ENSMUST00000178627.7	3.242258e-04	2.227320e-02	0.8194103	Cardiomyocytes	1.116549e-06
Coding	Sec13	ENSMUST00000032440.5	2.855370e-04	6.764425e-03	0.8988372	Cardiomyocytes_2	6.983364e-14		Coding	Rps10	ENSMUST00000178774.2	1.330676e-06	2.548369e-04	0.9176904	Cardiomyocytes	1.132527e-09
Coding	Tamm41	ENSMUST00000032461.11	2.719140e-08	2.824622e-06	0.8286822	Cardiomyocytes_2	4.788912e-11		Coding	Ccdc141	ENSMUST00000179467.1	7.510128e-05	7.215266e-03	0.7272727	Cardiomyocytes	4.548806e-04
Coding	Cd9	ENSMUST00000032492.8	8.086090e-07	4.968614e-05	0.6007752	Cardiomyocytes_2	5.394910e-02		Coding	Bsg	ENSMUST00000179781.7	1.780076e-05	2.155631e-03	0.8775594	Cardiomyocytes	5.339330e-08
Coding	Tm2d3	ENSMUST00000032726.13	1.230112e-06	7.143991e-05	0.7441860	Cardiomyocytes_2	1.030028e-06		Coding	Tnnt2	ENSMUST00000179863.7	1.341752e-09	6.986769e-07	0.7518428	Cardiomyocytes	2.747469e-04
Coding	Mrps11	ENSMUST00000032840.4	1.415555e-05	5.790104e-04	0.8167959	Cardiomyocytes_2	1.189174e-09		Coding	Oaz1	ENSMUST00000180036.7	4.044588e-14	6.581555e-11	0.9418509	Cardiomyocytes	1.775864e-10
Coding	Ccdc90b	ENSMUST00000032842.12	4.973458e-04	1.062136e-02	0.8182171	Cardiomyocytes_2	9.436827e-10		Coding	Rbm25	ENSMUST00000182036.7	1.193726e-05	1.506646e-03	0.7579853	Cardiomyocytes	5.413984e-05
Coding	1110004F10Rik	ENSMUST00000032899.11	6.126762e-10	1.016009e-07	0.9134367	Cardiomyocytes_2	5.496564e-15		lncRNA	ENSMUST00000183030	ENSMUST00000183030	1.418652e-04	1.191484e-02	0.7829648	Cardiomyocytes	4.562020e-06
Coding	Mylpf	ENSMUST00000032910.12	6.569406e-09	8.530312e-07	0.7335917	Cardiomyocytes_2	6.605007e-06		Coding	Nedd4	ENSMUST00000183375.7	3.307647e-08	1.104076e-05	0.6232596	Cardiomyocytes	5.232298e-02
Coding	Nsmce1	ENSMUST00000033006.13	1.187744e-05	5.022462e-04	0.8687339	Cardiomyocytes_2	2.182889e-12		lncRNA	2310009A05Rik	ENSMUST00000184126	6.280689e-06	8.984836e-04	0.7477477	Cardiomyocytes	5.041506e-05
Coding	Psma1	ENSMUST00000033008.9	2.133028e-03	3.403942e-02	0.9087855	Cardiomyocytes_2	1.755951e-14		Coding	Gyg	ENSMUST00000184552.1	1.315363e-05	1.638602e-03	0.5589681	Cardiomyocytes	3.421052e-01
Coding	Cox6a2	ENSMUST00000033049.8	1.119293e-03	2.024692e-02	0.6440568	Cardiomyocytes_2	6.907621e-03		Coding	1810022K09Rik	ENSMUST00000185384.6	7.727063e-08	2.260470e-05	0.7321867	Cardiomyocytes	7.976460e-04
Coding	Kat8	ENSMUST00000033070.8	1.662847e-05	6.653320e-04	0.6873385	Cardiomyocytes_2	1.177550e-05		Coding	Eloc	ENSMUST00000185393.6	1.030063e-04	9.279830e-03	0.7813268	Cardiomyocytes	5.004434e-05
Coding	Vkorc1	ENSMUST00000033074.7	9.309197e-12	2.847373e-09	0.7751938	Cardiomyocytes_2	9.341047e-08		Coding	Ndufaf8	ENSMUST00000185558.1	8.033487e-04	4.468886e-02	0.6691237	Cardiomyocytes	3.704933e-03
Coding	Phkg2	ENSMUST00000033086.7	2.257516e-04	5.608746e-03	0.6857881	Cardiomyocytes_2	1.734826e-04		Coding	Atp5g2	ENSMUST00000185641.6	7.994897e-08	2.312835e-05	0.9516790	Cardiomyocytes	2.441083e-11
Coding	Bax	ENSMUST00000033093.9	9.045684e-10	1.427890e-07	0.7860465	Cardiomyocytes_2	4.294385e-09		lncRNA	Hand2os1	ENSMUST00000185946	1.933873e-04	1.525767e-02	0.8329238	Cardiomyocytes	3.285218e-07
Coding	Rgs10	ENSMUST00000033133.11	4.042083e-09	5.619721e-07	0.6766150	Cardiomyocytes_2	5.650305e-05		lncRNA_pcRNA	Tmem108	ENSMUST00000186455	5.306373e-04	3.220436e-02	0.6470106	Cardiomyocytes	9.375096e-03
Coding	Plk1	ENSMUST00000033154.7	2.451857e-04	5.994203e-03	0.7113695	Cardiomyocytes_2	3.831021e-05		Coding	Ktn1	ENSMUST00000186466.2	4.138816e-04	2.693956e-02	0.5716626	Dendritic	3.011615e-01
Coding	Dctn5	ENSMUST00000033156.4	1.095094e-05	4.681016e-04	0.6516796	Cardiomyocytes_2	1.935015e-03		Coding	Tnnt2	ENSMUST00000188028.6	5.226908e-11	4.536260e-08	0.8656839	Cardiomyocytes	7.833797e-08
Coding	Mrpl17	ENSMUST00000033170.6	3.502575e-03	4.931953e-02	0.8313953	Cardiomyocytes_2	2.118650e-10		Coding	Ptma	ENSMUST00000188533.1	5.848388e-06	8.506627e-04	0.8157248	Cardiomyocytes	3.316128e-06
Coding	Lhpp	ENSMUST00000033241.5	1.298701e-04	3.582228e-03	0.6191214	Cardiomyocytes_2	4.157202e-03		Coding	Hdlbp	ENSMUST00000188988.6	4.311528e-04	2.786080e-02	0.8198198	Cardiomyocytes	1.081757e-06
Coding	Eef1akmt2	ENSMUST00000033257.14	6.748323e-08	5.916173e-06	0.7555556	Cardiomyocytes_2	6.761796e-07		lncRNA	Hand2os1	ENSMUST00000189098	1.918242e-05	2.270153e-03	0.6076986	Cardiomyocytes	1.014453e-01
Coding	Bccip	ENSMUST00000033282.4	2.840727e-03	4.211068e-02	0.8335917	Cardiomyocytes_2	3.337686e-10		Coding	Ralgps2	ENSMUST00000189648.1	3.121217e-05	3.401171e-03	0.6371826	Cardiomyocytes	1.211298e-02
Coding	Akip1	ENSMUST00000033335.5	1.528229e-04	4.085318e-03	0.6204134	Cardiomyocytes_2	8.982627e-03		lncRNA	Zfas1	ENSMUST00000189909.6	7.123485e-05	6.946331e-03	0.8411138	Cardiomyocytes	3.813219e-07
Coding	Plp2	ENSMUST00000033486.5	5.279071e-05	1.732089e-03	0.8189922	Cardiomyocytes_2	1.692293e-09		Coding	Anapc13	ENSMUST00000190279.6	2.280984e-04	1.721383e-02	0.7739558	Cardiomyocytes	3.920912e-05
Coding	Praf2	ENSMUST00000033489.7	1.007205e-04	2.925098e-03	0.7581395	Cardiomyocytes_2	1.464084e-07		Coding	Hdlbp	ENSMUST00000190321.6	2.199525e-04	1.679379e-02	0.7289107	Cardiomyocytes	3.070619e-04
Coding	Pqbp1	ENSMUST00000033497.8	9.015948e-04	1.709305e-02	0.7622739	Cardiomyocytes_2	3.227451e-07		Coding	Srrm2	ENSMUST00000191385.2	3.548599e-04	2.381219e-02	0.5110565	Dendritic	8.614751e-01
Coding	Dynlt3	ENSMUST00000033519.2	1.773848e-03	2.952266e-02	0.8229974	Cardiomyocytes_2	7.702061e-10		lncRNA	Gm37376	ENSMUST00000192176.1	1.375865e-07	3.582202e-05	0.6601147	Cardiomyocytes	2.175386e-02
Coding	Vbp1	ENSMUST00000033540.5	1.852082e-03	3.063948e-02	0.8093023	Cardiomyocytes_2	6.555873e-09		Coding	Ndufc1	ENSMUST00000193279.1	2.818107e-04	1.999243e-02	0.7199017	Cardiomyocytes	1.597186e-03
Coding	Itm2a	ENSMUST00000033591.5	2.624995e-03	3.942219e-02	0.7012920	Cardiomyocytes_2	1.575055e-04		Coding	Cnih4	ENSMUST00000193907.5	5.851301e-05	5.859403e-03	0.8271908	Cardiomyocytes	1.331651e-06
Coding	Itgb1bp2	ENSMUST00000033674.5	9.690583e-05	2.834882e-03	0.5932817	Cardiomyocytes_2	5.671847e-02		Coding	Rbm5	ENSMUST00000194400.1	2.011934e-09	9.883531e-07	0.7182637	Cardiomyocytes	1.130115e-04
Coding	Cetn2	ENSMUST00000033713.10	3.018364e-03	4.417395e-02	0.7266150	Cardiomyocytes_2	1.561034e-05		Coding	Rpl22l1	ENSMUST00000194649.1	1.857064e-05	2.228134e-03	0.7178542	Cardiomyocytes	1.629843e-03
Coding	Nsdhl	ENSMUST00000033715.4	1.258571e-03	2.230905e-02	0.6330749	Cardiomyocytes_2	6.964091e-03		Coding	Ssr2	ENSMUST00000195014.5	9.113573e-04	4.922842e-02	0.9193284	Cardiomyocytes	1.608708e-09
Coding	Haus7	ENSMUST00000033737.14	2.332513e-03	3.629701e-02	0.7708010	Cardiomyocytes_2	2.434374e-07		lncRNA	Gm37676	ENSMUST00000195496.1	1.585118e-04	1.308743e-02	0.7158067	Cardiomyocytes	6.020153e-04
Coding	Adprhl1	ENSMUST00000033825.10	1.216543e-14	6.834491e-12	0.7622739	Cardiomyocytes_2	5.174053e-07		Coding	Nexn	ENSMUST00000196529.4	3.993537e-04	2.619036e-02	0.7190827	Dendritic	9.003728e-04
Coding	Coprs	ENSMUST00000033839.8	1.005794e-10	2.129807e-08	0.8144703	Cardiomyocytes_2	1.390385e-09		Coding	Ubap2l	ENSMUST00000196633.4	7.926790e-11	6.253997e-08	0.6969697	Cardiomyocytes	1.275308e-03
Coding	Dctn6	ENSMUST00000033913.10	2.641406e-06	1.392962e-04	0.8160207	Cardiomyocytes_2	2.561483e-09		Coding	Tyms	ENSMUST00000196872.1	2.837560e-04	2.007574e-02	0.7239967	Cardiomyocytes	4.578216e-04
Coding	Polb	ENSMUST00000033938.6	1.038256e-03	1.910290e-02	0.8055556	Cardiomyocytes_2	7.073466e-09		Coding	Eif4e	ENSMUST00000196990.4	5.983313e-04	3.548554e-02	0.8845209	Cardiomyocytes	7.733603e-09
Coding	Gins4	ENSMUST00000033950.6	3.533847e-03	4.965785e-02	0.8180879	Cardiomyocytes_2	5.252516e-10		Coding	Cttnbp2nl	ENSMUST00000197437.4	8.604199e-05	7.972204e-03	0.7076167	Cardiomyocytes	7.606683e-05
Coding	Tm2d2	ENSMUST00000033961.6	5.958894e-05	1.915283e-03	0.7731266	Cardiomyocytes_2	1.579753e-07		lncRNA	Gm42908	ENSMUST00000197508.1	4.717584e-04	2.958363e-02	0.6486486	Cardiomyocytes	4.647314e-03
Coding	Msmo1	ENSMUST00000034015.10	9.312560e-04	1.748678e-02	0.6533592	Cardiomyocytes_2	2.993489e-03		Coding	Csde1	ENSMUST00000197827.4	2.428585e-04	1.788635e-02	0.8730549	Cardiomyocytes	7.672942e-08
Coding	Pdlim3	ENSMUST00000034053.6	3.149035e-05	1.146649e-03	0.7167959	Cardiomyocytes_2	6.514703e-06		Coding	Csde1	ENSMUST00000198180.4	5.778953e-04	3.450936e-02	0.8918919	Cardiomyocytes	6.147431e-09
Coding	Orc6	ENSMUST00000034132.12	4.687647e-06	2.275865e-04	0.8217054	Cardiomyocytes_2	9.784584e-10		Coding	Lamtor5	ENSMUST00000199317.1	2.928218e-04	2.063360e-02	0.8873874	Cardiomyocytes	3.470333e-09
Coding	Txnl4b	ENSMUST00000034159.7	3.623284e-05	1.280382e-03	0.7604651	Cardiomyocytes_2	1.130416e-07		Coding	Nexn	ENSMUST00000199423.4	6.152664e-04	3.637798e-02	0.7866503	Cardiomyocytes	5.138443e-06
Coding	Cenpn	ENSMUST00000034205.4	1.127333e-03	2.034966e-02	0.6875969	Cardiomyocytes_2	5.178031e-05		Coding	Eif4e	ENSMUST00000200100.1	6.847624e-07	1.461350e-04	0.8828829	Cardiomyocytes	1.193844e-08
Coding	Mt1	ENSMUST00000034215.7	7.157216e-06	3.240524e-04	0.5532300	Cardiomyocytes_2	2.596417e-01		Coding	Nexn	ENSMUST00000200589.4	1.056797e-07	2.896291e-05	0.6531532	Cardiomyocytes	2.510652e-02
Coding	Coq9	ENSMUST00000034234.14	1.080470e-03	1.971053e-02	0.7435401	Cardiomyocytes_2	3.794415e-06		Coding	Pomp	ENSMUST00000201376.3	5.596494e-05	5.625881e-03	0.9131859	Cardiomyocytes	1.013106e-09
Coding	Cfap20	ENSMUST00000034249.7	4.654333e-05	1.574011e-03	0.7671835	Cardiomyocytes_2	2.668283e-07		lncRNA	Gm43126	ENSMUST00000201546.1	3.649601e-06	5.656013e-04	0.5503686	Cardiomyocytes	4.300400e-01
Coding	Lsm4	ENSMUST00000034311.14	5.015193e-04	1.068562e-02	0.8702842	Cardiomyocytes_2	2.180258e-12		lncRNA	Cct6a	ENSMUST00000201927.1	1.588427e-04	1.308743e-02	0.7940213	Cardiomyocytes	1.666972e-05
Coding	Cklf	ENSMUST00000034342.12	8.108306e-04	1.566354e-02	0.5875969	Cardiomyocytes_2	1.335144e-02		Coding	Ube3a	ENSMUST00000202247.3	3.206188e-08	1.084108e-05	0.5143325	Cardiomyocytes	8.107132e-01
Coding	Rexo2	ENSMUST00000034524.4	2.658678e-03	3.984109e-02	0.8165375	Cardiomyocytes_2	1.939706e-09		Coding	Hnrnpa2b1	ENSMUST00000203220.2	2.140501e-13	2.653814e-10	0.9185094	Cardiomyocytes	1.222077e-09
Coding	Dcps	ENSMUST00000034539.11	2.479313e-05	9.311124e-04	0.8770026	Cardiomyocytes_2	4.553890e-13		Coding	Ergic2	ENSMUST00000203268.1	1.036360e-07	2.870496e-05	0.8353808	Cardiomyocytes	1.868101e-07
Coding	Rpusd4	ENSMUST00000034543.4	2.907164e-04	6.840036e-03	0.6529716	Cardiomyocytes_2	1.469008e-03		Coding	Ndufa4	ENSMUST00000204978.2	4.669634e-05	4.805478e-03	0.7682228	Cardiomyocytes	1.174907e-04
Coding	Cryab	ENSMUST00000034562.8	1.429125e-16	1.063269e-13	0.7793282	Cardiomyocytes_2	1.460692e-07		Coding	Tnrc6a	ENSMUST00000205514.1	1.710685e-04	1.391856e-02	0.6920557	Cardiomyocytes	2.468892e-03
Coding	Pts	ENSMUST00000034570.6	2.495487e-04	6.079272e-03	0.7941860	Cardiomyocytes_2	6.582680e-09		Coding	B9d2	ENSMUST00000205658.1	6.472148e-04	3.761358e-02	0.7608518	Cardiomyocytes	1.968274e-05
Coding	Cadm1	ENSMUST00000034581.3	3.292517e-05	1.180161e-03	0.5020672	Cardiomyocytes_2	9.546154e-01		Coding	Fxyd1	ENSMUST00000206305.1	1.509636e-06	2.816457e-04	0.6814087	Cardiomyocytes	4.076013e-04
Coding	Trappc4	ENSMUST00000034623.7	3.526953e-05	1.251159e-03	0.7542636	Cardiomyocytes_2	1.175825e-06		Coding	Lsm3	ENSMUST00000206947.1	5.487704e-04	3.299720e-02	0.9189189	Cardiomyocytes	1.465064e-09
Coding	Tmed1	ENSMUST00000034698.8	7.947564e-06	3.545876e-04	0.8175711	Cardiomyocytes_2	1.596588e-09		Coding	Pet100	ENSMUST00000207389.1	2.167653e-05	2.491864e-03	0.7297297	Cardiomyocytes	7.196962e-04
Coding	Ccnb2	ENSMUST00000034742.7	1.342133e-04	3.683574e-03	0.7674419	Cardiomyocytes_2	4.753600e-07		Coding	Ruvbl2	ENSMUST00000209426.1	5.948100e-04	3.535724e-02	0.6699427	Cardiomyocytes	4.007404e-03
Coding	Anxa2	ENSMUST00000034756.14	2.985198e-11	7.581152e-09	0.8038760	Cardiomyocytes_2	9.727463e-09		Coding	Timm10b	ENSMUST00000209588.1	1.078685e-05	1.404232e-03	0.8329238	Cardiomyocytes	2.765417e-07
Coding	Mpi	ENSMUST00000034856.14	1.092458e-04	3.129364e-03	0.7963824	Cardiomyocytes_2	1.273005e-08		Coding	Rpl13a	ENSMUST00000209927.1	2.892038e-16	7.529711e-13	0.8333333	Cardiomyocytes	1.303384e-06
Coding	Gsta4	ENSMUST00000034903.6	2.104797e-08	2.219956e-06	0.7839793	Cardiomyocytes_2	7.440035e-08		Coding	Timm10b	ENSMUST00000210350.1	3.296971e-04	2.241251e-02	0.6912367	Cardiomyocytes	1.028394e-03
Coding	Mcrip1	ENSMUST00000034913.4	4.139316e-09	5.697354e-07	0.9095607	Cardiomyocytes_2	8.457801e-15		Coding	Ftl1	ENSMUST00000210864.1	2.114066e-04	1.644744e-02	0.7829648	Cardiomyocytes	4.438192e-05
Coding	Snx1	ENSMUST00000034946.14	2.304530e-03	3.600404e-02	0.6883721	Cardiomyocytes_2	8.949346e-05		Coding	Rpl13a	ENSMUST00000210918.1	2.006001e-05	2.342074e-03	0.8034398	Cardiomyocytes	1.162104e-05
Coding	Tipin	ENSMUST00000034964.6	7.461044e-07	4.615452e-05	0.8069767	Cardiomyocytes_2	7.669837e-09		Coding	Erich1	ENSMUST00000211242.1	4.324968e-04	2.787249e-02	0.7567568	Cardiomyocytes	2.573871e-06
Coding	Mrps22	ENSMUST00000035034.9	1.645046e-04	4.323851e-03	0.8307494	Cardiomyocytes_2	3.420119e-10		Coding	Rpl18	ENSMUST00000211435.1	6.245377e-04	3.662264e-02	0.7313677	Cardiomyocytes	7.697717e-04
Coding	Faim	ENSMUST00000035038.7	2.267519e-03	3.566434e-02	0.6493540	Cardiomyocytes_2	1.107262e-03		Coding	Rpl18a	ENSMUST00000212494.1	1.054652e-04	9.403743e-03	0.7846028	Cardiomyocytes	4.210265e-05
Coding	Nme6	ENSMUST00000035053.11	2.189542e-04	5.474452e-03	0.7418605	Cardiomyocytes_2	1.303254e-06		Coding	Rpl18a	ENSMUST00000212709.1	5.025492e-08	1.607241e-05	0.7502048	Cardiomyocytes	3.183358e-04
Coding	Ss18l2	ENSMUST00000035113.10	7.554531e-08	6.498785e-06	0.7844961	Cardiomyocytes_2	8.879194e-08		Coding	Rpl18a	ENSMUST00000212796.1	2.753899e-04	1.969794e-02	0.8468468	Cardiomyocytes	5.833258e-07
Coding	Cck	ENSMUST00000035120.5	2.057929e-04	5.187790e-03	0.5485788	Cardiomyocytes_2	9.014810e-02		Coding	Taf1d	ENSMUST00000214316.1	3.983733e-04	2.619036e-02	0.6789517	Cardiomyocytes	3.515617e-04
Coding	Nicn1	ENSMUST00000035227.7	1.962822e-03	3.206681e-02	0.7452196	Cardiomyocytes_2	1.962561e-07		Coding	Ilf3	ENSMUST00000214852.1	2.445668e-04	1.788635e-02	0.7166257	Cardiomyocytes	1.212626e-03
Coding	Klhdc8b	ENSMUST00000035232.12	6.181842e-04	1.263354e-02	0.7534884	Cardiomyocytes_2	6.597504e-07		Coding	Cryab	ENSMUST00000214962.1	2.513328e-04	1.827850e-02	0.8271908	Cardiomyocytes	2.194135e-06
Coding	Car14	ENSMUST00000036181.14	6.556378e-09	8.530312e-07	0.6360465	Cardiomyocytes_2	6.680049e-03		Coding	Higd1a	ENSMUST00000215300.1	1.302043e-06	2.529851e-04	0.7551188	Cardiomyocytes	2.283291e-04
Coding	BC028528	ENSMUST00000036360.12	1.034968e-03	1.909912e-02	0.5970284	Cardiomyocytes_2	1.013306e-02		Coding	Tagln	ENSMUST00000215509.1	1.125700e-04	9.935160e-03	0.6826372	Cardiomyocytes	5.915091e-03
Coding	Phb	ENSMUST00000036374.5	6.476736e-05	2.046345e-03	0.7118863	Cardiomyocytes_2	5.368725e-05		Coding	Rps25	ENSMUST00000216076.1	2.994172e-04	2.084392e-02	0.6994267	Cardiomyocytes	4.210062e-03
Coding	Atp6v0b	ENSMUST00000036380.13	2.325269e-06	1.262525e-04	0.8523256	Cardiomyocytes_2	3.168168e-11		Coding	Sparc	ENSMUST00000216313.1	4.908387e-05	5.031290e-03	0.9197379	Cardiomyocytes	4.106849e-10
Coding	Ciart	ENSMUST00000036418.9	5.709097e-04	1.188805e-02	0.5684755	Cardiomyocytes_2	2.041469e-02		Coding	Cryab	ENSMUST00000216755.1	1.941069e-10	1.403824e-07	0.8018018	Cardiomyocytes	1.380287e-05
Coding	Cdk10	ENSMUST00000036880.7	1.018396e-03	1.885299e-02	0.5229974	Cardiomyocytes_2	2.710859e-01		Coding	Rps25	ENSMUST00000216867.1	3.010669e-05	3.321432e-03	0.6674857	Cardiomyocytes	1.627684e-02
Coding	Mtg1	ENSMUST00000036977.8	1.587936e-05	6.400103e-04	0.6842377	Cardiomyocytes_2	2.280765e-04		Coding	Cnn1	ENSMUST00000216872.1	5.201876e-05	5.269885e-03	0.8267813	Cardiomyocytes	8.236797e-07
Coding	Eri3	ENSMUST00000037127.14	7.435434e-04	1.459917e-02	0.8558140	Cardiomyocytes_2	1.750641e-11		Coding	Hspb2	ENSMUST00000217159.1	2.457490e-06	4.154754e-04	0.8022113	Cardiomyocytes	1.149983e-05
Coding	Mcee	ENSMUST00000037205.10	1.439611e-06	8.273407e-05	0.6645995	Cardiomyocytes_2	3.838778e-04		Coding	Pkm	ENSMUST00000217353.1	2.967973e-04	2.071693e-02	0.6781327	Cardiomyocytes	6.021940e-03
Coding	ENSMUST00000037246.5	ENSMUST00000037246.5	4.684582e-08	4.462185e-06	0.6554264	Cardiomyocytes_2	1.166034e-03		Coding	Ormdl2	ENSMUST00000217685.1	6.359289e-04	3.712342e-02	0.6871417	Cardiomyocytes	4.582516e-03
Coding	Blvrb	ENSMUST00000037399.15	7.979544e-04	1.546908e-02	0.7264858	Cardiomyocytes_2	5.337061e-07		Coding	Myl6	ENSMUST00000218127.1	2.154750e-12	2.244043e-09	0.8755119	Cardiomyocytes	2.858061e-08
Coding	Immp1l	ENSMUST00000037499.5	1.932142e-04	4.915711e-03	0.8322997	Cardiomyocytes_2	2.714330e-10		Coding	Mcm3ap	ENSMUST00000218361.1	5.361738e-04	3.238938e-02	0.5208845	Cardiomyocytes	7.314313e-01
Coding	Foxh1	ENSMUST00000037824.5	2.227099e-05	8.503132e-04	0.6686047	Cardiomyocytes_2	1.367472e-05		Coding	Ormdl2	ENSMUST00000219215.1	5.858648e-04	3.490521e-02	0.8071253	Cardiomyocytes	2.136413e-06
Coding	Zfand1	ENSMUST00000037839.11	2.088100e-03	3.345821e-02	0.7689922	Cardiomyocytes_2	7.349406e-08		Coding	Csrp2	ENSMUST00000219502.1	4.993822e-07	1.092598e-04	0.8959869	Cardiomyocytes	7.207366e-09
Coding	Rfc3	ENSMUST00000038131.9	2.261076e-03	3.560807e-02	0.8281654	Cardiomyocytes_2	5.387789e-10		Coding	Abracl	ENSMUST00000220433.1	4.312453e-04	2.786080e-02	0.6511057	Cardiomyocytes	9.533644e-03
Coding	Mgarp	ENSMUST00000038154.11	1.631869e-04	4.307896e-03	0.6068475	Cardiomyocytes_2	1.489006e-02		Coding	Ppp2r5c	ENSMUST00000221715.1	7.566422e-04	4.254846e-02	0.8108108	Cardiomyocytes	2.446097e-06
Coding	Id1	ENSMUST00000038368.8	2.727471e-04	6.483750e-03	0.6627907	Cardiomyocytes_2	2.082770e-05		Coding	Evl	ENSMUST00000223548.1	3.340898e-05	3.609279e-03	0.6265356	Cardiomyocytes	5.276078e-02
Coding	Akr1b8	ENSMUST00000038406.6	3.344804e-03	4.773238e-02	0.6846253	Cardiomyocytes_2	1.704909e-04		Coding	Rps24	ENSMUST00000223999.1	1.928958e-05	2.272504e-03	0.8091728	Cardiomyocytes	4.184819e-06
Coding	Exosc2	ENSMUST00000038474.13	1.771368e-04	4.587227e-03	0.8578811	Cardiomyocytes_2	2.773739e-12		Coding	Hnrnpk	ENSMUST00000224182.1	1.264539e-04	1.086586e-02	0.9320229	Cardiomyocytes	5.645396e-11
Coding	Mrps2	ENSMUST00000038600.3	1.006157e-03	1.865152e-02	0.7956072	Cardiomyocytes_2	1.247214e-08		Coding	Tmem161b	ENSMUST00000224525.1	7.569303e-05	7.245382e-03	0.5651106	Cardiomyocytes	1.569461e-01
Coding	1110059E24Rik	ENSMUST00000038830.9	8.230113e-07	5.034634e-05	0.7201550	Cardiomyocytes_2	1.570249e-05		Coding	Gm49354	ENSMUST00000225581.1	7.621104e-06	1.055442e-03	0.5028665	Dendritic	9.555657e-01
Coding	Zfp51	ENSMUST00000039577.7	1.362835e-05	5.616788e-04	0.6223514	Cardiomyocytes_2	3.889352e-03		Coding	Eny2	ENSMUST00000226827.1	2.141590e-05	2.478153e-03	0.7846028	Cardiomyocytes	3.363827e-05
Coding	Snrnp25	ENSMUST00000039601.9	6.472473e-11	1.448571e-08	0.8165375	Cardiomyocytes_2	8.169846e-10		Coding	Myh6	ENSMUST00000228731.1	8.234432e-04	4.551840e-02	0.5741196	Dendritic	2.895074e-01
Coding	Prorsd1	ENSMUST00000039900.3	1.090351e-04	3.126581e-03	0.8000000	Cardiomyocytes_2	7.132514e-09		Coding	Rbx1	ENSMUST00000230219.1	2.785227e-07	6.592379e-05	0.6478296	Cardiomyocytes	2.668485e-02
Coding	Nup43	ENSMUST00000040135.8	1.823440e-08	1.968457e-06	0.7912145	Cardiomyocytes_2	2.931931e-08		Coding	Myl12a	ENSMUST00000232766.1	3.048808e-10	2.088915e-07	0.8583129	Cardiomyocytes	2.497430e-07
Coding	ENSMUST00000040284.4	ENSMUST00000040284.4	8.228312e-04	1.582872e-02	0.7834625	Cardiomyocytes_2	7.855732e-08		Coding	Myl12b	ENSMUST00000233004.1	1.090889e-05	1.413054e-03	0.8361998	Cardiomyocytes	4.469811e-07
Coding	Atp6v0e2	ENSMUST00000040361.7	1.088140e-03	1.979797e-02	0.6534884	Cardiomyocytes_2	7.407869e-04		Coding	Srpk1	ENSMUST00000233129.1	2.356382e-04	1.752879e-02	0.6687142	Cardiomyocytes	1.011980e-03
Coding	Rnasek	ENSMUST00000040428.3	2.947152e-06	1.533633e-04	0.7385013	Cardiomyocytes_2	6.939820e-06		Coding	Mea1	ENSMUST00000233430.1	4.312064e-05	4.490756e-03	0.7297297	Cardiomyocytes	1.193909e-05
Coding	Apopt1	ENSMUST00000040519.11	2.033969e-03	3.283936e-02	0.8927649	Cardiomyocytes_2	4.674255e-14		Coding	Sh3bgr	ENSMUST00000233577.1	1.197863e-05	1.506646e-03	0.6146601	Cardiomyocytes	8.728888e-02
Coding	Bphl	ENSMUST00000040656.7	1.381166e-04	3.769457e-03	0.7511628	Cardiomyocytes_2	2.821417e-07		Coding	Dpy30	ENSMUST00000233581.1	6.681562e-18	2.485159e-14	0.8697789	Cardiomyocytes	2.815251e-08
Coding	Cenpt	ENSMUST00000040776.5	1.128868e-03	2.036401e-02	0.7341085	Cardiomyocytes_2	4.618357e-06		Coding	Qk	ENSMUST00000233684.1	7.930021e-05	7.550560e-03	0.7927928	Cardiomyocytes	1.518231e-05
Coding	Rps27l	ENSMUST00000040917.13	1.252398e-03	2.225694e-02	0.6695090	Cardiomyocytes_2	1.486107e-03		lncRNA	TCONS_00002950	TCONS_00002950	6.528890e-09	2.537107e-06	0.8513514	Dendritic	6.075810e-09
Coding	Tfb1m	ENSMUST00000041003.7	2.423477e-04	5.935363e-03	0.7273902	Cardiomyocytes_2	2.675426e-07		lncRNA	TCONS_00019209	TCONS_00019209	2.120908e-04	1.644744e-02	0.5937756	Cardiomyocytes	2.110939e-02
Coding	H2afz	ENSMUST00000041045.13	2.320183e-03	3.615824e-02	0.8514212	Cardiomyocytes_2	4.367122e-11		lncRNA	TCONS_00020312	TCONS_00020312	1.099552e-05	1.417225e-03	0.6732187	Cardiomyocytes	1.215487e-02
Coding	Chchd7	ENSMUST00000041122.10	4.079623e-04	9.107895e-03	0.6372093	Cardiomyocytes_2	8.499615e-04		lncRNA	TCONS_00053076	TCONS_00053076	1.373969e-04	1.161450e-02	0.7952498	Cardiomyocytes	1.756763e-05
Coding	Gng10	ENSMUST00000041160.12	7.891855e-06	3.532471e-04	0.7926357	Cardiomyocytes_2	3.304704e-09		lncRNA	TCONS_00056852	TCONS_00056852	2.706252e-09	1.236140e-06	0.7383292	Cardiomyocytes	8.079629e-05
Coding	Nol12	ENSMUST00000041164.3	1.024076e-03	1.893269e-02	0.7249354	Cardiomyocytes_2	4.639143e-06		lncRNA	TCONS_00146999	TCONS_00146999	8.688064e-05	8.021363e-03	0.7641278	Cardiomyocytes	5.718844e-06
Coding	Aaas	ENSMUST00000041208.8	1.567459e-04	4.168987e-03	0.7680879	Cardiomyocytes_2	1.653325e-07		lncRNA	TCONS_00151380	TCONS_00151380	4.158359e-18	1.804451e-14	0.6277641	Cardiomyocytes	6.035411e-02
Coding	Churc1	ENSMUST00000041262.13	3.323975e-11	8.158366e-09	0.7906977	Cardiomyocytes_2	4.013371e-08		lncRNA	TCONS_00215219	TCONS_00215219	4.109051e-06	6.330370e-04	0.6351351	Cardiomyocytes	1.470505e-03
Coding	Zfp938	ENSMUST00000041264.14	4.664199e-04	1.009648e-02	0.6808786	Cardiomyocytes_2	2.698428e-04		lncRNA	TCONS_00233528	TCONS_00233528	1.189203e-04	1.032070e-02	0.5540541	Cardiomyocytes	5.541809e-02
Coding	ENSMUST00000041314.15	ENSMUST00000041314.15	4.302981e-05	1.476963e-03	0.8887597	Cardiomyocytes_2	2.632947e-13
Coding	Polr2j	ENSMUST00000041366.13	5.746150e-08	5.290301e-06	0.8657623	Cardiomyocytes_2	5.508989e-12
Coding	Lipt1	ENSMUST00000041621.4	3.317912e-03	4.747372e-02	0.5891473	Cardiomyocytes_2	5.272679e-03
Coding	Enc1	ENSMUST00000041623.8	1.695526e-03	2.851217e-02	0.6909561	Cardiomyocytes_2	2.775120e-04
Coding	Ntmt1	ENSMUST00000041830.9	1.905704e-04	4.866439e-03	0.7529716	Cardiomyocytes_2	1.152638e-06
Coding	1600002K03Rik	ENSMUST00000041882.6	1.187483e-04	3.352721e-03	0.5956072	Cardiomyocytes_2	9.011569e-03
Coding	Mrps28	ENSMUST00000042148.5	1.556301e-07	1.190051e-05	0.8470284	Cardiomyocytes_2	6.602462e-11
Coding	Mrps17	ENSMUST00000042191.11	8.465127e-06	3.752464e-04	0.7397933	Cardiomyocytes_2	5.851908e-06
Coding	Dhrs7b	ENSMUST00000042281.13	1.358744e-03	2.377846e-02	0.7239018	Cardiomyocytes_2	4.305756e-06
Coding	Vps25	ENSMUST00000042477.12	2.133804e-07	1.570571e-05	0.8642119	Cardiomyocytes_2	6.014480e-12
Coding	Ndufv1	ENSMUST00000042497.13	1.648170e-03	2.781779e-02	0.9051680	Cardiomyocytes_2	2.040794e-14
Coding	Nr0b2	ENSMUST00000042706.2	8.578374e-04	1.638761e-02	0.5715762	Cardiomyocytes_2	1.535775e-02
Coding	Neurl2	ENSMUST00000042775.4	3.546874e-07	2.428814e-05	0.8067183	Cardiomyocytes_2	8.374721e-10
Coding	Hspb2	ENSMUST00000042790.4	5.298209e-32	2.916982e-28	0.8286822	Cardiomyocytes_2	5.217493e-10
Coding	Hnrnpk	ENSMUST00000043269.13	4.256087e-08	4.154665e-06	0.9705426	Cardiomyocytes_2	8.425989e-19
Coding	U2af1l4	ENSMUST00000043273.15	1.999001e-06	1.098373e-04	0.7732558	Cardiomyocytes_2	8.035495e-09
Coding	Eif5a	ENSMUST00000043419.9	2.884069e-04	6.808975e-03	0.6279070	Cardiomyocytes_2	2.324185e-04
Coding	Atp5h	ENSMUST00000043931.8	1.306464e-07	1.021715e-05	0.7395349	Cardiomyocytes_2	7.033522e-06
Coding	Oxld1	ENSMUST00000044007.2	3.355943e-03	4.784174e-02	0.5594315	Cardiomyocytes_2	1.489683e-01
Coding	Timm8b	ENSMUST00000044051.5	2.598538e-12	8.831181e-10	0.7428941	Cardiomyocytes_2	5.011723e-06
Coding	Rras	ENSMUST00000044111.9	6.721042e-04	1.348519e-02	0.6032300	Cardiomyocytes_2	7.780716e-03
Coding	Hibch	ENSMUST00000044478.6	1.958253e-03	3.204532e-02	0.7878553	Cardiomyocytes_2	1.628974e-08
Coding	Dap	ENSMUST00000044524.15	4.528722e-04	9.862869e-03	0.6317829	Cardiomyocytes_2	8.398929e-03
Coding	Ndufaf5	ENSMUST00000044825.4	1.583743e-03	2.691191e-02	0.7870801	Cardiomyocytes_2	2.550105e-08
Coding	Grhpr	ENSMUST00000045078.12	4.595882e-04	9.969695e-03	0.8111111	Cardiomyocytes_2	3.001085e-09
Coding	Bpgm	ENSMUST00000045372.5	2.329531e-03	3.627111e-02	0.6661499	Cardiomyocytes_2	1.020037e-04
Coding	Lyplal1	ENSMUST00000045388.7	1.924693e-03	3.157507e-02	0.6841085	Cardiomyocytes_2	1.022638e-04
Coding	Ndufb10	ENSMUST00000045602.8	2.958944e-04	6.914584e-03	0.8214470	Cardiomyocytes_2	1.641327e-09
Coding	Mrpl55	ENSMUST00000045697.11	1.249392e-03	2.221788e-02	0.6744186	Cardiomyocytes_2	8.927494e-06
Coding	S100a10	ENSMUST00000045756.13	2.737075e-10	4.989815e-08	0.7726098	Cardiomyocytes_2	2.493709e-08
Coding	Ptma	ENSMUST00000045897.14	1.842355e-03	3.055202e-02	0.8873385	Cardiomyocytes_2	3.693455e-13
Coding	Alg3	ENSMUST00000045918.14	4.250579e-04	9.398389e-03	0.7240310	Cardiomyocytes_2	3.169404e-06
Coding	Cops4	ENSMUST00000045993.14	5.517135e-07	3.531993e-05	0.9335917	Cardiomyocytes_2	2.607245e-16
Coding	Nexn	ENSMUST00000046045.12	2.459705e-03	3.767989e-02	0.6666667	Cardiomyocytes_2	1.704187e-03
Coding	Mrpl54	ENSMUST00000046114.4	2.177598e-05	8.372194e-04	0.8695090	Cardiomyocytes_2	4.035077e-12
Coding	Pln	ENSMUST00000046221.7	1.220965e-04	3.415725e-03	0.7226098	Cardiomyocytes_2	2.796759e-05
Coding	Mettl22	ENSMUST00000046470.15	3.572108e-04	8.126692e-03	0.7067183	Cardiomyocytes_2	2.748239e-05
Coding	Dnph1	ENSMUST00000046497.7	1.910381e-05	7.491305e-04	0.7461240	Cardiomyocytes_2	6.523430e-07
Coding	Tbca	ENSMUST00000046644.6	1.501988e-04	4.025972e-03	0.7870801	Cardiomyocytes_2	7.271052e-08
Coding	Wdr92	ENSMUST00000046955.6	1.622206e-03	2.744689e-02	0.7379845	Cardiomyocytes_2	6.584169e-07
Coding	Nxt1	ENSMUST00000047177.3	6.376597e-04	1.296418e-02	0.8317829	Cardiomyocytes_2	9.239125e-11
Coding	Mnd1	ENSMUST00000047368.7	1.266211e-04	3.517281e-03	0.6510336	Cardiomyocytes_2	1.454438e-04
Coding	Tspo	ENSMUST00000047419.7	5.678137e-13	2.232968e-10	0.7467700	Cardiomyocytes_2	9.943439e-07
Coding	Jmjd6	ENSMUST00000047616.9	4.978410e-06	2.375142e-04	0.7702842	Cardiomyocytes_2	8.358232e-08
Coding	Gmppb	ENSMUST00000047947.8	1.047913e-03	1.924413e-02	0.5749354	Cardiomyocytes_2	3.116642e-02
Coding	Dtna	ENSMUST00000047954.14	8.787774e-04	1.670648e-02	0.5240310	Cardiomyocytes_2	5.317349e-01
Coding	ENSMUST00000048192.7	ENSMUST00000048192.7	3.929519e-08	3.891072e-06	0.9105943	Cardiomyocytes_2	4.548209e-15
Coding	Ldha	ENSMUST00000048209.15	3.090218e-06	1.590047e-04	0.9284238	Cardiomyocytes_2	9.431184e-16
Coding	Ndufa7	ENSMUST00000048249.7	7.805689e-04	1.518551e-02	0.7204134	Cardiomyocytes_2	3.588497e-05
Coding	Atg101	ENSMUST00000048393.7	9.413669e-07	5.695373e-05	0.7565891	Cardiomyocytes_2	2.591883e-07
Coding	Parl	ENSMUST00000048642.14	2.152095e-03	3.420489e-02	0.9055556	Cardiomyocytes_2	1.534635e-14
Coding	Abhd14a	ENSMUST00000048685.12	5.047646e-06	2.400615e-04	0.7267442	Cardiomyocytes_2	1.460454e-07
Coding	Taf6	ENSMUST00000048698.13	2.264120e-03	3.563562e-02	0.7214470	Cardiomyocytes_2	1.399403e-05
Coding	Sh3bgr	ENSMUST00000048770.15	1.227228e-07	9.707793e-06	0.8107235	Cardiomyocytes_2	5.433878e-09
Coding	Gm5617	ENSMUST00000048824.8	1.301419e-03	2.293564e-02	0.5970284	Cardiomyocytes_2	6.124310e-03
Coding	Mrpl34	ENSMUST00000048914.7	7.061026e-05	2.179102e-03	0.7835917	Cardiomyocytes_2	9.850206e-08
Coding	Cpe	ENSMUST00000048967.8	3.532433e-04	8.043078e-03	0.6608527	Cardiomyocytes_2	7.779616e-04
Coding	Bet1	ENSMUST00000049166.4	1.928389e-03	3.161685e-02	0.7468992	Cardiomyocytes_2	2.371883e-06
Coding	ENSMUST00000049323.7	ENSMUST00000049323.7	4.082804e-04	9.107895e-03	0.7196382	Cardiomyocytes_2	7.117197e-06
Coding	Pnrc1	ENSMUST00000049357.9	2.551619e-03	3.856590e-02	0.7744186	Cardiomyocytes_2	8.973178e-08
Coding	Commd10	ENSMUST00000049388.8	6.615584e-07	4.138950e-05	0.7330749	Cardiomyocytes_2	8.640904e-06
Coding	Apex1	ENSMUST00000049411.11	8.452483e-07	5.147786e-05	0.9211886	Cardiomyocytes_2	1.857043e-15
Coding	Wdr74	ENSMUST00000049424.10	4.260906e-05	1.468013e-03	0.7754522	Cardiomyocytes_2	7.008847e-08
Coding	Smim4	ENSMUST00000049732.10	7.227348e-14	3.490429e-11	0.7777778	Cardiomyocytes_2	2.453981e-08
Coding	Copg1	ENSMUST00000049966.5	1.832071e-04	4.717334e-03	0.5868217	Cardiomyocytes_2	1.955825e-02
Coding	Tefm	ENSMUST00000050207.9	2.889283e-06	1.506367e-04	0.7012920	Cardiomyocytes_2	3.081505e-05
Coding	Cox17	ENSMUST00000050273.8	1.086908e-03	1.978863e-02	0.6981912	Cardiomyocytes_2	2.027156e-04
Coding	Ascc1	ENSMUST00000050516.13	1.524676e-04	4.082809e-03	0.6854005	Cardiomyocytes_2	1.789925e-04
Coding	Cited1	ENSMUST00000050551.9	8.536839e-04	1.634229e-02	0.5475452	Cardiomyocytes_2	3.736620e-01
Coding	Cystm1	ENSMUST00000050584.9	9.704172e-11	2.085277e-08	0.6578811	Cardiomyocytes_2	1.804717e-03
Coding	Mterf2	ENSMUST00000050813.3	4.934024e-05	1.640384e-03	0.6785530	Cardiomyocytes_2	2.091133e-05
Coding	Nudt16l1	ENSMUST00000050881.9	6.150085e-04	1.258733e-02	0.7711886	Cardiomyocytes_2	7.231306e-09
Coding	Polr1d	ENSMUST00000050970.3	1.254231e-03	2.226077e-02	0.7667959	Cardiomyocytes_2	4.688512e-07
Coding	Eif5	ENSMUST00000050993.10	3.380601e-03	4.811459e-02	0.7105943	Cardiomyocytes_2	3.772337e-05
Coding	Golga7	ENSMUST00000051094.8	9.202943e-05	2.721145e-03	0.8674419	Cardiomyocytes_2	4.042749e-12
Coding	Gemin7	ENSMUST00000051364.3	2.653539e-07	1.881782e-05	0.8139535	Cardiomyocytes_2	5.365915e-10
Coding	Idnk	ENSMUST00000051490.14	1.591898e-04	4.213631e-03	0.7529716	Cardiomyocytes_2	3.477343e-07
Coding	Prdx6	ENSMUST00000051925.4	4.331723e-05	1.484977e-03	0.9016796	Cardiomyocytes_2	3.988119e-14
Coding	Mrps27	ENSMUST00000052249.6	2.485624e-04	6.060607e-03	0.8418605	Cardiomyocytes_2	1.068143e-10
Coding	Nup37	ENSMUST00000052355.14	1.922557e-04	4.900383e-03	0.6767442	Cardiomyocytes_2	5.438009e-04
Coding	Tmem199	ENSMUST00000052566.7	1.473327e-03	2.542805e-02	0.7403101	Cardiomyocytes_2	5.198329e-06
Coding	Idh3g	ENSMUST00000052761.8	8.652001e-04	1.651680e-02	0.8312661	Cardiomyocytes_2	5.040129e-10
Coding	Cdr2l	ENSMUST00000053288.5	1.835807e-03	3.048015e-02	0.6007752	Cardiomyocytes_2	1.431233e-02
Coding	Bex3	ENSMUST00000053540.10	7.131790e-05	2.198476e-03	0.8888889	Cardiomyocytes_2	2.341101e-13
Coding	Tmx2	ENSMUST00000053664.8	1.911450e-07	1.425973e-05	0.8224806	Cardiomyocytes_2	9.275289e-10
Coding	Pdss1	ENSMUST00000053729.13	4.382141e-05	1.498529e-03	0.7021964	Cardiomyocytes_2	3.321215e-05
Coding	Pycrl	ENSMUST00000053918.8	2.335816e-11	6.182726e-09	0.8086563	Cardiomyocytes_2	3.639630e-09
Coding	1110012L19Rik	ENSMUST00000053981.5	1.478541e-05	6.029818e-04	0.6351421	Cardiomyocytes_2	4.557640e-03
Coding	Hilpda	ENSMUST00000054445.8	7.197406e-04	1.418255e-02	0.6782946	Cardiomyocytes_2	1.554827e-04
Coding	Bag5	ENSMUST00000054636.6	3.568386e-03	4.988854e-02	0.7023256	Cardiomyocytes_2	9.888263e-06
Coding	Hspb3	ENSMUST00000054650.4	1.531108e-13	6.909566e-11	0.6697674	Cardiomyocytes_2	1.196772e-03
Coding	2510002D24Rik	ENSMUST00000055413.12	9.433867e-04	1.767839e-02	0.7722222	Cardiomyocytes_2	2.290400e-08
Coding	Cenpx	ENSMUST00000055424.12	2.042309e-10	3.904215e-08	0.8273902	Cardiomyocytes_2	3.898770e-10
Coding	ENSMUST00000055458.4	ENSMUST00000055458.4	1.597095e-03	2.707194e-02	0.5392765	Cardiomyocytes_2	2.198596e-01
Coding	Lsm10	ENSMUST00000055575.7	1.633770e-04	4.307896e-03	0.7072351	Cardiomyocytes_2	1.632596e-05
Coding	Tmem37	ENSMUST00000056089.7	4.402341e-04	9.648698e-03	0.6475452	Cardiomyocytes_2	4.389615e-04
Coding	Sptssa	ENSMUST00000056228.7	4.834482e-04	1.038094e-02	0.8652455	Cardiomyocytes_2	6.664845e-12
Coding	Pmf1	ENSMUST00000056370.12	1.008422e-06	6.047898e-05	0.9090439	Cardiomyocytes_2	9.627316e-15
Coding	Hscb	ENSMUST00000056937.11	2.853536e-06	1.490553e-04	0.7000000	Cardiomyocytes_2	6.042533e-06
Coding	Jkamp	ENSMUST00000057257.9	1.097853e-04	3.141532e-03	0.7844961	Cardiomyocytes_2	5.996711e-09
Coding	Gchfr	ENSMUST00000057454.3	4.127821e-07	2.758026e-05	0.6639535	Cardiomyocytes_2	5.575231e-05
Coding	Trnt1	ENSMUST00000057578.15	3.233295e-05	1.169595e-03	0.8351421	Cardiomyocytes_2	1.005987e-10
Coding	Upk1b	ENSMUST00000057767.5	5.623375e-05	1.823325e-03	0.5989664	Cardiomyocytes_2	1.177567e-02
Coding	Uckl1	ENSMUST00000057816.14	2.052886e-11	5.540378e-09	0.7614987	Cardiomyocytes_2	3.400951e-08
Coding	Rpl9	ENSMUST00000057885.12	4.711640e-06	2.279938e-04	0.8472868	Cardiomyocytes_2	7.366142e-11
Coding	Arf2	ENSMUST00000057921.9	2.393715e-05	9.063849e-04	0.7413437	Cardiomyocytes_2	5.172232e-07
Coding	Arxes2	ENSMUST00000058119.8	7.922697e-06	3.540519e-04	0.6449612	Cardiomyocytes_2	5.337085e-03
Coding	Bex1	ENSMUST00000058125.8	6.815910e-10	1.110227e-07	0.8819121	Cardiomyocytes_2	7.482743e-13
Coding	C1galt1c1	ENSMUST00000058265.7	7.004365e-04	1.389165e-02	0.6656331	Cardiomyocytes_2	1.026378e-03
Coding	Timm10b	ENSMUST00000058333.9	1.623686e-03	2.745506e-02	0.7147287	Cardiomyocytes_2	3.141385e-06
Coding	A430005L14Rik	ENSMUST00000058393.8	8.343031e-07	5.092394e-05	0.8012920	Cardiomyocytes_2	2.560562e-09
Coding	Rpl7	ENSMUST00000058437.13	1.071026e-04	3.084016e-03	0.8400517	Cardiomyocytes_2	1.802746e-10
Coding	Tmed3	ENSMUST00000058488.8	2.519305e-03	3.823121e-02	0.7258398	Cardiomyocytes_2	1.132950e-05
Coding	Rassf8	ENSMUST00000058538.6	4.649958e-04	1.007906e-02	0.6235142	Cardiomyocytes_2	1.518907e-02
Coding	Vcpkmt	ENSMUST00000058639.9	6.331894e-05	2.015080e-03	0.7046512	Cardiomyocytes_2	2.540183e-06
Coding	Smim7	ENSMUST00000058733.8	1.146210e-04	3.256700e-03	0.6087855	Cardiomyocytes_2	2.501771e-02
Coding	Lxn	ENSMUST00000058981.2	1.761230e-08	1.908785e-06	0.6674419	Cardiomyocytes_2	1.347284e-04
Coding	Fam118b	ENSMUST00000059057.13	2.984448e-04	6.956468e-03	0.6493540	Cardiomyocytes_2	9.450862e-05
Coding	Pdzd11	ENSMUST00000059099.6	2.289944e-09	3.353062e-07	0.8087855	Cardiomyocytes_2	3.757455e-09
Coding	Ccnq	ENSMUST00000059468.5	7.268582e-05	2.228169e-03	0.6912145	Cardiomyocytes_2	4.983228e-05
Coding	Vamp8	ENSMUST00000059983.9	4.710710e-05	1.585253e-03	0.8475452	Cardiomyocytes_2	4.547030e-11
Coding	Haus3	ENSMUST00000060049.7	3.209660e-04	7.424833e-03	0.6987080	Cardiomyocytes_2	1.047722e-04
Coding	Mettl5	ENSMUST00000060447.12	2.254862e-08	2.360146e-06	0.8227390	Cardiomyocytes_2	1.375925e-10
Coding	Tspan31	ENSMUST00000060991.5	2.789420e-05	1.027941e-03	0.7987080	Cardiomyocytes_2	1.562758e-08
Coding	Rtn4	ENSMUST00000060992.5	7.679809e-08	6.583023e-06	0.5335917	Cardiomyocytes_1	5.176167e-01
Coding	Commd3	ENSMUST00000061158.4	4.654567e-11	1.076730e-08	0.8224806	Cardiomyocytes_2	3.615439e-10
Coding	Rdx	ENSMUST00000061352.10	5.650795e-13	2.232968e-10	0.6989664	Cardiomyocytes_2	1.275666e-04
Coding	Morn2	ENSMUST00000061703.9	3.489209e-03	4.925690e-02	0.6228682	Cardiomyocytes_2	2.532765e-03
Coding	Mcts2	ENSMUST00000062148.8	6.388264e-07	4.005835e-05	0.7447028	Cardiomyocytes_2	3.585975e-07
Coding	Rpp38	ENSMUST00000062672.6	2.367190e-04	5.839069e-03	0.6494832	Cardiomyocytes_2	1.096283e-03
Coding	Tmem11	ENSMUST00000062677.11	1.458164e-06	8.362570e-05	0.8673127	Cardiomyocytes_2	1.905253e-12
Coding	Lyrm2	ENSMUST00000062802.4	1.035407e-07	8.353917e-06	0.7680879	Cardiomyocytes_2	3.966976e-07
Coding	Rtl8c	ENSMUST00000063384.3	1.981286e-08	2.116121e-06	0.6901809	Cardiomyocytes_2	5.472548e-05
Coding	Srsf7	ENSMUST00000063417.10	1.766369e-03	2.941597e-02	0.7605943	Cardiomyocytes_2	9.990446e-07
Coding	Smim11	ENSMUST00000063641.10	1.430305e-06	8.247173e-05	0.7746770	Cardiomyocytes_2	2.342654e-07
Coding	Suclg1	ENSMUST00000064740.8	1.350722e-03	2.368323e-02	0.8767442	Cardiomyocytes_2	1.567396e-12
Coding	Ginm1	ENSMUST00000065124.1	2.683522e-04	6.423653e-03	0.5400517	Cardiomyocytes_2	1.038622e-01
Coding	Spink2	ENSMUST00000065216.10	1.528581e-04	4.085318e-03	0.5585271	Cardiomyocytes_2	1.212352e-01
Coding	Cfap300	ENSMUST00000065291.1	1.409967e-05	5.784438e-04	0.5777778	Cardiomyocytes_2	4.783638e-02
Coding	Commd4	ENSMUST00000065358.8	3.391414e-05	1.209312e-03	0.8260982	Cardiomyocytes_2	4.322904e-10
Coding	Mllt11	ENSMUST00000065482.5	1.214302e-05	5.102950e-04	0.6950904	Cardiomyocytes_2	4.197877e-05
Coding	Sec61b	ENSMUST00000065678.5	3.081593e-08	3.153535e-06	0.7361757	Cardiomyocytes_2	8.874445e-06
Coding	Thoc7	ENSMUST00000065865.9	1.922449e-03	3.155706e-02	0.8142119	Cardiomyocytes_2	3.631168e-09
Coding	Eif3k	ENSMUST00000066070.6	1.649857e-05	6.610955e-04	0.8010336	Cardiomyocytes_2	1.628557e-08
Coding	Ech1	ENSMUST00000066264.12	9.247181e-04	1.739962e-02	0.8762274	Cardiomyocytes_2	5.941829e-13
Coding	Chchd3	ENSMUST00000066379.10	1.284825e-04	3.551070e-03	0.8844961	Cardiomyocytes_2	5.179923e-13
Coding	Cope	ENSMUST00000066469.13	3.020988e-04	7.035681e-03	0.8447028	Cardiomyocytes_2	9.267914e-11
Coding	Gtf2h2	ENSMUST00000066984.13	7.184039e-05	2.212105e-03	0.6901809	Cardiomyocytes_2	2.050704e-04
Coding	Tprkb	ENSMUST00000067137.13	3.354179e-05	1.197586e-03	0.6838501	Cardiomyocytes_2	3.659829e-05
Coding	Cpsf3	ENSMUST00000067284.9	1.461181e-04	3.941160e-03	0.9218346	Cardiomyocytes_2	7.381631e-16
Coding	Mrps21	ENSMUST00000067298.4	9.755727e-04	1.818251e-02	0.7060724	Cardiomyocytes_2	1.104771e-04
Coding	Cdkn3	ENSMUST00000067426.5	1.049822e-04	3.029297e-03	0.7400517	Cardiomyocytes_2	9.214177e-07
Coding	Gm9958	ENSMUST00000068250.3	4.045259e-04	9.068232e-03	0.5762274	Cardiomyocytes_2	6.120279e-02
Coding	Commd5	ENSMUST00000068407.5	1.998311e-04	5.056020e-03	0.7056848	Cardiomyocytes_2	2.260125e-06
Coding	4933434E20Rik	ENSMUST00000068798.12	4.149905e-10	7.095565e-08	0.9178295	Cardiomyocytes_2	4.131314e-15
Coding	Snupn	ENSMUST00000068856.4	1.428749e-05	5.835402e-04	0.7136951	Cardiomyocytes_2	7.992517e-06
Coding	Fam49a	ENSMUST00000069005.9	2.606044e-03	3.922316e-02	0.6191214	Cardiomyocytes_2	1.572113e-02
Coding	Gemin6	ENSMUST00000069486.12	1.072406e-05	4.605490e-04	0.7723514	Cardiomyocytes_2	1.712375e-07
Coding	Xrcc6	ENSMUST00000069530.12	1.755543e-07	1.320399e-05	0.7824289	Cardiomyocytes_2	1.276331e-08
Coding	Rnf181	ENSMUST00000069580.11	2.918358e-10	5.285300e-08	0.7304910	Cardiomyocytes_2	5.502830e-06
Coding	Tmem69	ENSMUST00000069674.5	3.102249e-03	4.502640e-02	0.6175711	Cardiomyocytes_2	2.121214e-03
Coding	Ndufa8	ENSMUST00000070112.5	4.667176e-05	1.576417e-03	0.8785530	Cardiomyocytes_2	1.207803e-12
Coding	ENSMUST00000070210.4	ENSMUST00000070210.4	3.289463e-03	4.723648e-02	0.7111111	Cardiomyocytes_2	6.452927e-05
Coding	G6pc3	ENSMUST00000070334.9	1.503670e-03	2.583834e-02	0.6440568	Cardiomyocytes_2	8.404207e-04
Coding	Fabp3	ENSMUST00000070532.7	1.034152e-05	4.469094e-04	0.6233850	Cardiomyocytes_2	2.070660e-02
Coding	ENSMUST00000070949.4	ENSMUST00000070949.4	3.029377e-11	7.581152e-09	0.7763566	Cardiomyocytes_2	1.374340e-07
Coding	Commd1	ENSMUST00000071068.8	1.706180e-07	1.290322e-05	0.8152455	Cardiomyocytes_2	3.007390e-09
Coding	Chchd1	ENSMUST00000071215.4	8.563175e-08	7.143245e-06	0.8046512	Cardiomyocytes_2	1.042668e-08
Coding	2310039H08Rik	ENSMUST00000071430.6	1.641773e-03	2.772682e-02	0.6997416	Cardiomyocytes_2	6.790864e-05
Coding	Fam136a	ENSMUST00000071492.8	5.013946e-05	1.660938e-03	0.8767442	Cardiomyocytes_2	1.353407e-12
Coding	Klhdc3	ENSMUST00000071841.6	4.977831e-05	1.650961e-03	0.6295866	Cardiomyocytes_2	1.449183e-03
Coding	Mfap2	ENSMUST00000071977.8	1.152260e-07	9.141038e-06	0.6919897	Cardiomyocytes_2	1.782346e-04
Coding	Ccnb1	ENSMUST00000072119.14	1.076306e-07	8.587987e-06	0.8925065	Cardiomyocytes_2	9.765779e-14
Coding	Gm10226	ENSMUST00000072133.4	1.022729e-03	1.892049e-02	0.5343669	Cardiomyocytes_2	1.430486e-01
Coding	Nme2	ENSMUST00000072566.4	1.767993e-11	5.017455e-09	0.7671835	Cardiomyocytes_2	4.052992e-07
Coding	Srp19	ENSMUST00000072576.9	1.315233e-05	5.469144e-04	0.8705426	Cardiomyocytes_2	3.576615e-12
Coding	Aplp2	ENSMUST00000072634.14	9.742375e-04	1.818224e-02	0.6302326	Cardiomyocytes_2	2.991317e-03
Coding	ENSMUST00000072735.7	ENSMUST00000072735.7	1.017761e-04	2.952258e-03	0.7417313	Cardiomyocytes_2	4.381609e-07
Coding	Eno3	ENSMUST00000072841.11	1.007335e-04	2.925098e-03	0.8077519	Cardiomyocytes_2	7.795183e-09
Coding	Zswim7	ENSMUST00000072916.4	2.613285e-05	9.721422e-04	0.6478036	Cardiomyocytes_2	3.753956e-04
Coding	Pgrmc1	ENSMUST00000073339.6	1.007108e-04	2.925098e-03	0.6735142	Cardiomyocytes_2	9.427626e-04
Coding	Zfp386	ENSMUST00000073551.5	6.990322e-04	1.389165e-02	0.6472868	Cardiomyocytes_2	1.205472e-03
Coding	Zfp414	ENSMUST00000073570.11	1.817867e-05	7.169375e-04	0.6808786	Cardiomyocytes_2	2.178989e-04
Coding	Atp5h	ENSMUST00000073791.9	6.775002e-04	1.354410e-02	0.5503876	Cardiomyocytes_2	2.111656e-01
Coding	Lrrc10	ENSMUST00000073834.4	4.735118e-04	1.022340e-02	0.7680879	Cardiomyocytes_2	3.412431e-07
Coding	Rpl10	ENSMUST00000074085.11	1.932666e-05	7.546444e-04	0.6661499	Cardiomyocytes_2	6.837206e-04
Coding	Nrm	ENSMUST00000074259.14	1.241611e-08	1.448265e-06	0.7072351	Cardiomyocytes_2	2.995362e-05
Coding	Acyp2	ENSMUST00000074613.3	9.059081e-04	1.716300e-02	0.7328165	Cardiomyocytes_2	7.830199e-07
Coding	Plac1	ENSMUST00000074861.8	1.263671e-03	2.237063e-02	0.5410853	Cardiomyocytes_2	1.768056e-01
Coding	Pepd	ENSMUST00000075068.13	8.504489e-05	2.539171e-03	0.7025840	Cardiomyocytes_2	3.207588e-05
Coding	ENSMUST00000075280.10	ENSMUST00000075280.10	2.378903e-04	5.857462e-03	0.8165375	Cardiomyocytes_2	4.314752e-10
Coding	Cr1l	ENSMUST00000075451.11	3.619420e-05	1.280382e-03	0.7103359	Cardiomyocytes_2	1.002511e-05
Coding	Cav3	ENSMUST00000075477.7	3.985614e-04	8.956406e-03	0.6116279	Cardiomyocytes_2	1.607246e-02
Coding	Cenph	ENSMUST00000075550.3	3.167932e-04	7.340643e-03	0.7005168	Cardiomyocytes_2	5.381166e-05
Coding	Pstk	ENSMUST00000075610.12	3.275143e-05	1.176590e-03	0.7155039	Cardiomyocytes_2	7.392241e-06
Coding	Yipf1	ENSMUST00000075693.11	1.270608e-05	5.308678e-04	0.6775194	Cardiomyocytes_2	1.660905e-04
Coding	Cox6b1	ENSMUST00000075738.5	5.919816e-04	1.223429e-02	0.7188630	Cardiomyocytes_2	4.077260e-05
Coding	Cks2	ENSMUST00000075853.5	1.596885e-03	2.707194e-02	0.5892765	Cardiomyocytes_2	9.420160e-02
Coding	Pex19	ENSMUST00000075895.8	7.334343e-04	1.441112e-02	0.7782946	Cardiomyocytes_2	9.179204e-08
Coding	Tmem107	ENSMUST00000075980.11	1.478143e-03	2.548057e-02	0.6498708	Cardiomyocytes_2	8.374786e-04
Coding	Ndufa3	ENSMUST00000076657.10	9.253587e-04	1.739978e-02	0.7237726	Cardiomyocytes_2	2.715855e-05
Coding	Slc25a3	ENSMUST00000076694.12	3.571655e-06	1.807362e-04	0.8821705	Cardiomyocytes_2	6.937954e-13
Coding	Iah1	ENSMUST00000076813.7	3.480107e-03	4.919176e-02	0.6452196	Cardiomyocytes_2	2.532633e-03
Coding	Arl16	ENSMUST00000076921.6	1.532531e-03	2.623602e-02	0.7012920	Cardiomyocytes_2	9.611318e-06
Coding	Rabac1	ENSMUST00000076961.8	1.795009e-04	4.626685e-03	0.7899225	Cardiomyocytes_2	2.102191e-08
Coding	Slirp	ENSMUST00000077462.7	8.672069e-06	3.831858e-04	0.7816537	Cardiomyocytes_2	1.134520e-07
Coding	Eif4a2	ENSMUST00000077605.11	3.912585e-05	1.363362e-03	0.6816537	Cardiomyocytes_2	4.798509e-04
lncRNA	Ptpmt1	ENSMUST00000077874	7.729652e-05	2.333134e-03	0.7509044	Cardiomyocytes_2	1.801102e-07
Coding	Snx12	ENSMUST00000077876.3	2.899905e-05	1.062964e-03	0.7232558	Cardiomyocytes_2	1.131171e-05
Coding	Mlf1	ENSMUST00000077916.11	9.096392e-04	1.718937e-02	0.5882429	Cardiomyocytes_2	4.437500e-02
Coding	Memo1	ENSMUST00000078459.7	2.795626e-03	4.162142e-02	0.8523256	Cardiomyocytes_2	4.751905e-12
Coding	Cmc2	ENSMUST00000078589.6	2.278807e-04	5.645636e-03	0.7201550	Cardiomyocytes_2	2.517558e-05
Coding	Dhps	ENSMUST00000078665.12	6.413117e-04	1.300002e-02	0.7173127	Cardiomyocytes_2	3.135867e-06
Coding	Vps28	ENSMUST00000078803.4	1.288940e-08	1.490838e-06	0.8820413	Cardiomyocytes_2	4.942968e-13
Coding	ENSMUST00000079033.4	ENSMUST00000079033.4	6.995813e-04	1.389165e-02	0.8153747	Cardiomyocytes_2	1.168413e-09
Coding	Mrpl18	ENSMUST00000079121.3	2.403256e-04	5.912139e-03	0.8351421	Cardiomyocytes_2	3.224215e-10
Coding	Ubl3	ENSMUST00000079324.13	2.056734e-07	1.521984e-05	0.8583979	Cardiomyocytes_2	9.252842e-12
Coding	Exosc5	ENSMUST00000079634.7	8.861593e-06	3.896836e-04	0.7617571	Cardiomyocytes_2	2.793473e-08
Coding	Nsmce2	ENSMUST00000079703.10	3.558626e-03	4.982169e-02	0.7622739	Cardiomyocytes_2	7.866963e-07
Coding	Hax1	ENSMUST00000079724.8	3.106752e-04	7.204943e-03	0.8135659	Cardiomyocytes_2	3.068034e-10
Coding	Myl3	ENSMUST00000079784.11	5.935077e-04	1.224304e-02	0.7558140	Cardiomyocytes_2	1.619492e-06
Coding	Srsf1	ENSMUST00000079866.10	2.515917e-04	6.115757e-03	0.6507752	Cardiomyocytes_2	3.108185e-03
Coding	Hspbp1	ENSMUST00000079970.5	1.873765e-04	4.798232e-03	0.7496124	Cardiomyocytes_2	9.151141e-07
Coding	Ufc1	ENSMUST00000080001.8	1.698981e-05	6.768385e-04	0.8002584	Cardiomyocytes_2	1.079444e-08
Coding	Eno1	ENSMUST00000080149.5	3.109714e-03	4.508938e-02	0.6661499	Cardiomyocytes_1	1.085629e-06
Coding	Morf4l2	ENSMUST00000080411.12	5.458333e-30	1.878212e-26	0.8586563	Cardiomyocytes_2	6.188074e-12
Coding	Rpl36	ENSMUST00000080492.6	2.134575e-03	3.404437e-02	0.8397933	Cardiomyocytes_2	1.871966e-10
Coding	Zc3hc1	ENSMUST00000080812.13	1.210458e-05	5.101955e-04	0.7093023	Cardiomyocytes_2	3.856939e-05
Coding	Krcc1	ENSMUST00000080949.7	2.692414e-05	9.961932e-04	0.7223514	Cardiomyocytes_2	1.794088e-05
Coding	Birc5	ENSMUST00000081387.10	9.693772e-08	7.848534e-06	0.7449612	Cardiomyocytes_2	4.096394e-06
Coding	Ifitm2	ENSMUST00000081649.9	5.335407e-09	7.095318e-07	0.7342377	Cardiomyocytes_2	1.041502e-05
Coding	Ppil3	ENSMUST00000081677.11	1.674301e-04	4.385363e-03	0.6780362	Cardiomyocytes_2	1.993783e-04
Coding	Fdps	ENSMUST00000081848.12	4.241519e-08	4.154665e-06	0.8266150	Cardiomyocytes_2	2.339780e-10
Coding	Rpl38	ENSMUST00000082092.4	4.874794e-06	2.329745e-04	0.6801034	Cardiomyocytes_2	3.980997e-04
Coding	mt-Atp8	ENSMUST00000082407.1	1.484409e-05	6.044795e-04	0.8211886	Cardiomyocytes_1	1.721330e-09
Coding	Gpx1	ENSMUST00000082429.6	5.743085e-08	5.290301e-06	0.8790698	Cardiomyocytes_2	1.115307e-12
lncRNA	Gm22574	ENSMUST00000082983.1	2.855537e-19	3.023354e-16	0.5264858	Cardiomyocytes_1	2.046380e-01
Coding	Cdca8	ENSMUST00000084296.9	8.923067e-06	3.917611e-04	0.8635659	Cardiomyocytes_2	7.173569e-12
Coding	Bub3	ENSMUST00000084502.6	1.574564e-03	2.679017e-02	0.8483204	Cardiomyocytes_2	5.504731e-11
Coding	Cdc26	ENSMUST00000084525.11	1.294423e-03	2.284159e-02	0.8116279	Cardiomyocytes_2	1.711449e-09
Coding	Foxn3	ENSMUST00000085108.7	8.101909e-05	2.434818e-03	0.6227390	Cardiomyocytes_2	1.815737e-02
Coding	Ttc32	ENSMUST00000085741.1	4.189921e-04	9.301128e-03	0.5978036	Cardiomyocytes_2	3.050420e-02
Coding	Nfkbib	ENSMUST00000085851.11	3.100458e-03	4.502640e-02	0.7410853	Cardiomyocytes_2	4.133545e-07
Coding	Cadm1	ENSMUST00000085909.8	1.247372e-03	2.219628e-02	0.6276486	Cardiomyocytes_2	9.094944e-03
Coding	Znhit1	ENSMUST00000085941.11	2.656100e-04	6.369088e-03	0.7209302	Cardiomyocytes_2	6.284596e-06
Coding	Gm17428	ENSMUST00000085949.4	1.829692e-18	1.678925e-15	0.5713178	Cardiomyocytes_1	2.567463e-02
Coding	Ap2s1	ENSMUST00000086112.7	1.845632e-03	3.058794e-02	0.7426357	Cardiomyocytes_2	4.295180e-06
Coding	Polr1c	ENSMUST00000087026.12	2.576724e-07	1.832870e-05	0.7565891	Cardiomyocytes_2	3.088660e-07
Coding	Hnrnpa1	ENSMUST00000087351.8	2.472302e-03	3.772590e-02	0.9457364	Cardiomyocytes_2	5.503467e-17
Coding	Aldoa	ENSMUST00000087566.10	7.996697e-08	6.789032e-06	0.6074935	Cardiomyocytes_2	4.968806e-03
Coding	Dera	ENSMUST00000087675.8	3.352410e-03	4.781613e-02	0.8175711	Cardiomyocytes_2	1.341783e-09
Coding	Col3a1	ENSMUST00000087883.12	6.649163e-04	1.338977e-02	0.5192506	Cardiomyocytes_2	5.165371e-01
Coding	Zfp948	ENSMUST00000088787.6	2.907400e-03	4.289116e-02	0.6881137	Cardiomyocytes_2	2.481662e-04
Coding	Tprkb	ENSMUST00000089570.6	2.475844e-03	3.773812e-02	0.5755814	Cardiomyocytes_2	6.373568e-03
Coding	Actg1	ENSMUST00000089616.5	2.284344e-07	1.655783e-05	0.7658915	Cardiomyocytes_2	4.251892e-07
Coding	Chrac1	ENSMUST00000089765.8	1.415627e-08	1.605395e-06	0.7950904	Cardiomyocytes_2	2.127857e-08
Coding	Myoz1	ENSMUST00000090469.7	5.140843e-04	1.090886e-02	0.7020672	Cardiomyocytes_2	4.071222e-06
Coding	Calu	ENSMUST00000090481.13	2.591668e-04	6.247236e-03	0.6578811	Cardiomyocytes_2	1.364404e-03
Coding	Mybphl	ENSMUST00000090563.6	5.500961e-06	2.581889e-04	0.7028424	Cardiomyocytes_2	6.071024e-05
Coding	Mdk	ENSMUST00000090602.5	2.189287e-07	1.607111e-05	0.6521964	Cardiomyocytes_2	1.867073e-03
Coding	Eif2s3y	ENSMUST00000091197.3	1.840064e-03	3.053242e-02	0.7483204	Cardiomyocytes_2	2.324459e-06
Coding	Cdk7	ENSMUST00000091299.7	3.382074e-03	4.811459e-02	0.7952196	Cardiomyocytes_2	1.960853e-08
Coding	Lyz2	ENSMUST00000092163.8	2.735430e-07	1.925854e-05	0.5987080	Cardiomyocytes_2	1.643900e-02
Coding	Tmpo	ENSMUST00000092219.13	2.864206e-04	6.779523e-03	0.6449612	Cardiomyocytes_2	2.932799e-03
Coding	Rab4b	ENSMUST00000093040.12	7.212647e-05	2.215957e-03	0.7294574	Cardiomyocytes_2	3.518474e-06
Coding	Clk4	ENSMUST00000093132.12	2.276714e-07	1.655783e-05	0.6958656	Cardiomyocytes_2	6.658358e-05
Coding	Npm1	ENSMUST00000093201.12	2.355684e-03	3.645983e-02	0.8361757	Cardiomyocytes_2	2.910784e-10
Coding	Commd1	ENSMUST00000093270.5	2.334312e-06	1.264940e-04	0.8136951	Cardiomyocytes_2	3.535206e-09
Coding	H2afv	ENSMUST00000093346.5	3.504395e-03	4.931953e-02	0.8488372	Cardiomyocytes_2	5.439134e-11
Coding	Wdr83	ENSMUST00000093357.11	3.806361e-06	1.891363e-04	0.7093023	Cardiomyocytes_2	6.093774e-07
Coding	Kxd1	ENSMUST00000093456.11	6.422301e-09	8.459001e-07	0.8788114	Cardiomyocytes_2	2.441052e-13
Coding	Cdc6	ENSMUST00000093937.2	5.514743e-04	1.157026e-02	0.6452196	Cardiomyocytes_2	2.532633e-03
Coding	Supt4a	ENSMUST00000093955.11	1.575344e-05	6.358660e-04	0.8383721	Cardiomyocytes_2	1.334536e-10
Coding	Tmem256	ENSMUST00000094065.4	9.439504e-09	1.165250e-06	0.8480620	Cardiomyocytes_2	5.181798e-11
Coding	Peg12	ENSMUST00000094339.2	4.648518e-07	3.061349e-05	0.7183463	Cardiomyocytes_2	4.541267e-06
Coding	Selenom	ENSMUST00000094469.4	3.950840e-05	1.373216e-03	0.6803618	Cardiomyocytes_2	2.809741e-04
Coding	1110051M20Rik	ENSMUST00000094835.8	1.715719e-03	2.878141e-02	0.6032300	Cardiomyocytes_2	2.601727e-02
Coding	Cnep1r1	ENSMUST00000095214.9	1.066915e-03	1.950201e-02	0.6237726	Cardiomyocytes_2	1.143294e-02
Coding	Tbpl1	ENSMUST00000095794.3	3.109895e-05	1.136908e-03	0.7521964	Cardiomyocytes_2	2.520869e-07
Coding	Armt1	ENSMUST00000095893.10	1.774679e-04	4.591480e-03	0.7369509	Cardiomyocytes_2	3.170835e-07
Coding	Tagln3	ENSMUST00000096057.4	4.488023e-04	9.797486e-03	0.7664083	Cardiomyocytes_2	1.494542e-07
Coding	Cpa2	ENSMUST00000096066.4	5.005812e-04	1.067390e-02	0.6599483	Cardiomyocytes_2	5.595338e-04
Coding	Atf7	ENSMUST00000096143.1	2.356601e-04	5.818164e-03	0.5488372	Cardiomyocytes_2	1.176886e-01
Coding	1810009A15Rik	ENSMUST00000096251.9	5.437818e-05	1.773605e-03	0.7909561	Cardiomyocytes_2	4.553343e-08
Coding	ENSMUST00000096253.5	ENSMUST00000096253.5	2.111310e-03	3.375154e-02	0.7842377	Cardiomyocytes_2	5.318398e-08
Coding	Mospd1	ENSMUST00000096447.8	5.062993e-05	1.673158e-03	0.8198966	Cardiomyocytes_2	2.818168e-10
Coding	Mrps14	ENSMUST00000097193.2	5.381490e-04	1.133448e-02	0.8414729	Cardiomyocytes_2	1.342624e-10
lncRNA	Gm5532	ENSMUST00000097531	5.858029e-04	1.211996e-02	0.5916021	Cardiomyocytes_2	7.226160e-03
Coding	Cops9	ENSMUST00000097642.3	5.898978e-06	2.743025e-04	0.7674419	Cardiomyocytes_2	5.229756e-07
Coding	2700062C07Rik	ENSMUST00000097646.4	1.698160e-03	2.853903e-02	0.6328165	Cardiomyocytes_2	2.870178e-03
Coding	Rab18	ENSMUST00000097680.6	7.154310e-06	3.240524e-04	0.8193798	Cardiomyocytes_2	4.076590e-10
Coding	ENSMUST00000097715.2	ENSMUST00000097715.2	2.081766e-04	5.238286e-03	0.8113695	Cardiomyocytes_2	1.765105e-09
Coding	Alg8	ENSMUST00000098300.5	1.370166e-03	2.390236e-02	0.5971576	Cardiomyocytes_2	4.536074e-02
Coding	Cox7a1	ENSMUST00000098594.3	1.686371e-17	1.450700e-14	0.7237726	Cardiomyocytes_2	2.538943e-05
Coding	Rec114	ENSMUST00000098674.5	1.117777e-04	3.185318e-03	0.5529716	Cardiomyocytes_2	1.668021e-01
Coding	Tnni3	ENSMUST00000098859.9	2.235250e-08	2.348548e-06	0.7382429	Cardiomyocytes_2	7.896883e-06
Coding	Spc24	ENSMUST00000098942.5	1.244195e-07	9.785772e-06	0.8073643	Cardiomyocytes_2	4.626595e-09
Coding	Gm826	ENSMUST00000099127.2	4.362468e-08	4.228522e-06	0.7005168	Cardiomyocytes_2	3.043585e-05
Coding	4930518I15Rik	ENSMUST00000099141.2	2.238610e-04	5.576735e-03	0.5852713	Cardiomyocytes_2	2.795937e-02
Coding	Cd93	ENSMUST00000099269.3	2.289441e-03	3.587008e-02	0.6010336	Cardiomyocytes_2	1.206025e-02
Coding	Rpl21	ENSMUST00000099272.2	1.278804e-03	2.260946e-02	0.5775194	Cardiomyocytes_2	9.668648e-02
Coding	Mis18a	ENSMUST00000099554.4	3.336323e-05	1.192757e-03	0.5904393	Cardiomyocytes_2	5.776257e-02
Coding	Ccdc58	ENSMUST00000099937.5	7.453972e-05	2.267325e-03	0.7940568	Cardiomyocytes_2	1.651950e-08
Coding	Calcrl	ENSMUST00000099944.3	3.360397e-03	4.788044e-02	0.6359173	Cardiomyocytes_2	1.339230e-03
Coding	Ola1	ENSMUST00000100015.5	1.515679e-07	1.167230e-05	0.7443152	Cardiomyocytes_2	2.039632e-06
Coding	Eif3d	ENSMUST00000100484.5	2.043841e-03	3.297941e-02	0.8428941	Cardiomyocytes_2	1.143763e-10
Coding	Gngt2	ENSMUST00000100532.9	1.334754e-05	5.525278e-04	0.5523256	Cardiomyocytes_2	2.556738e-02
Coding	Gm10401	ENSMUST00000100848.2	1.064041e-13	4.964565e-11	0.7369509	Cardiomyocytes_2	5.043295e-06
Coding	1500011B03Rik	ENSMUST00000100850.5	1.275138e-07	1.000057e-05	0.6493540	Cardiomyocytes_2	1.273990e-03
Coding	Jagn1	ENSMUST00000101070.4	7.606474e-05	2.298474e-03	0.6696382	Cardiomyocytes_2	1.224356e-03
Coding	Vamp5	ENSMUST00000101285.9	4.645883e-06	2.259574e-04	0.5872093	Cardiomyocytes_2	3.135000e-03
Coding	Mad2l1	ENSMUST00000101343.1	2.430932e-03	3.740006e-02	0.7233850	Cardiomyocytes_2	2.393322e-05
Coding	Npm1	ENSMUST00000101375.4	1.323250e-34	1.821322e-30	0.5696382	Cardiomyocytes_2	1.859280e-01
Coding	Tmem176b	ENSMUST00000101429.10	8.652734e-07	5.258112e-05	0.7038760	Cardiomyocytes_2	8.647608e-05
Coding	Ptn	ENSMUST00000101534.4	2.525624e-06	1.339603e-04	0.5860465	Cardiomyocytes_2	5.176404e-02
Coding	Capzb	ENSMUST00000102507.9	6.285356e-08	5.617639e-06	0.7547804	Cardiomyocytes_2	1.043321e-06
Coding	Gale	ENSMUST00000102541.9	9.097975e-04	1.718937e-02	0.6475452	Cardiomyocytes_2	1.181674e-03
Coding	Trappc1	ENSMUST00000102601.9	2.854497e-05	1.047714e-03	0.7653747	Cardiomyocytes_2	3.210767e-07
Coding	Trappc1	ENSMUST00000102602.7	1.277402e-12	4.508248e-10	0.9054264	Cardiomyocytes_2	1.887783e-14
Coding	Ak2	ENSMUST00000102604.10	5.937396e-04	1.224304e-02	0.8439276	Cardiomyocytes_2	9.731969e-11
Coding	Ube2l6	ENSMUST00000102642.8	2.999997e-03	4.404475e-02	0.5715762	Cardiomyocytes_2	1.535775e-02
Coding	Selenoh	ENSMUST00000102647.9	3.642113e-11	8.569238e-09	0.7678295	Cardiomyocytes_2	3.502188e-07
Coding	B9d1	ENSMUST00000102657.9	3.319342e-10	5.895152e-08	0.6653747	Cardiomyocytes_2	1.832827e-04
Coding	Nt5m	ENSMUST00000102695.3	4.467469e-04	9.760357e-03	0.6416021	Cardiomyocytes_2	1.479322e-03
Coding	Mmadhc	ENSMUST00000102769.10	1.835318e-04	4.717334e-03	0.7870801	Cardiomyocytes_2	4.905898e-08
Coding	Tm2d1	ENSMUST00000102793.10	2.618457e-04	6.295273e-03	0.7888889	Cardiomyocytes_2	1.863786e-09
Coding	Xpo1	ENSMUST00000102870.7	9.460540e-04	1.771631e-02	0.7607235	Cardiomyocytes_2	8.008034e-07
Coding	Pold2	ENSMUST00000102922.9	1.137642e-04	3.238573e-03	0.8297158	Cardiomyocytes_2	3.724557e-10
Coding	Creb3	ENSMUST00000102944.10	4.903512e-05	1.634188e-03	0.6647287	Cardiomyocytes_2	7.972369e-04
Coding	Akr1b3	ENSMUST00000102980.10	6.867392e-05	2.138524e-03	0.8702842	Cardiomyocytes_2	3.014711e-12
Coding	Kctd2	ENSMUST00000103035.9	3.477122e-03	4.919176e-02	0.5251938	Cardiomyocytes_2	4.616945e-01
Coding	Ctsa	ENSMUST00000103093.9	3.504264e-03	4.931953e-02	0.7258398	Cardiomyocytes_2	1.628974e-05
Coding	Acot8	ENSMUST00000103094.10	2.778968e-03	4.145184e-02	0.6213178	Cardiomyocytes_2	2.870654e-03
Coding	Psmb3	ENSMUST00000103147.4	2.365480e-06	1.276280e-04	0.8351421	Cardiomyocytes_2	3.205947e-10
Coding	1700037H04Rik	ENSMUST00000103188.9	5.299159e-06	2.497864e-04	0.7930233	Cardiomyocytes_2	8.250545e-09
Coding	Znhit3	ENSMUST00000103195.4	3.799817e-06	1.891363e-04	0.7403101	Cardiomyocytes_2	4.500291e-06
Coding	Nppb	ENSMUST00000103231.4	1.850410e-07	1.384187e-05	0.5904393	Cardiomyocytes_2	8.978885e-02
Coding	Tmem97	ENSMUST00000103242.4	1.368786e-05	5.632277e-04	0.7418605	Cardiomyocytes_2	3.791594e-06
Coding	Dcn	ENSMUST00000105287.10	9.097505e-04	1.718937e-02	0.5521964	Cardiomyocytes_2	5.098392e-02
Coding	Gamt	ENSMUST00000105363.7	9.806587e-07	5.907128e-05	0.7302326	Cardiomyocytes_2	1.870814e-06
Coding	Cnn2	ENSMUST00000105374.1	4.829182e-04	1.037765e-02	0.8338501	Cardiomyocytes_2	2.614726e-10
Coding	Tfam	ENSMUST00000105432.9	7.999464e-04	1.549678e-02	0.6503876	Cardiomyocytes_2	4.366943e-04
Coding	Tmem222	ENSMUST00000105907.8	2.174529e-05	8.372090e-04	0.7403101	Cardiomyocytes_2	2.989263e-06
Coding	Tnni2	ENSMUST00000105971.7	7.928081e-07	4.882421e-05	0.6976744	Cardiomyocytes_2	2.746276e-05
Coding	Sirt3	ENSMUST00000106048.9	3.201753e-05	1.159709e-03	0.6702842	Cardiomyocytes_2	2.599254e-04
Coding	Zranb2	ENSMUST00000106063.5	3.071855e-04	7.142062e-03	0.5227390	Cardiomyocytes_2	5.897600e-01
Coding	Bnip3	ENSMUST00000106112.1	1.641683e-10	3.251241e-08	0.8870801	Cardiomyocytes_2	3.101657e-13
Coding	Cenpx	ENSMUST00000106154.7	2.114267e-04	5.305520e-03	0.6529716	Cardiomyocytes_2	2.320702e-04
Coding	Ube2d3	ENSMUST00000106291.9	5.743911e-07	3.651695e-05	0.8167959	Cardiomyocytes_2	2.185472e-09
Coding	Ppih	ENSMUST00000106321.8	2.445488e-03	3.750384e-02	0.5883721	Cardiomyocytes_2	5.681996e-03
Coding	Aldoa	ENSMUST00000106348.7	1.844864e-16	1.336459e-13	0.7196382	Cardiomyocytes_1	2.192039e-05
Coding	Ccdc163	ENSMUST00000106462.8	3.007699e-03	4.409264e-02	0.6064599	Cardiomyocytes_2	8.903087e-03
Coding	Atp5h	ENSMUST00000106537.7	3.154946e-03	4.561415e-02	0.5639535	Cardiomyocytes_2	1.281454e-02
Coding	Parva	ENSMUST00000106640.1	2.025530e-03	3.274296e-02	0.7529716	Cardiomyocytes_2	5.683308e-07
Coding	Scp2	ENSMUST00000106701.1	7.675785e-04	1.496452e-02	0.8175711	Cardiomyocytes_2	1.147701e-09
Coding	0610037L13Rik	ENSMUST00000106727.9	1.630871e-03	2.755963e-02	0.8162791	Cardiomyocytes_2	2.156023e-10
Coding	Lrif1	ENSMUST00000106736.2	2.973178e-04	6.936071e-03	0.6596899	Cardiomyocytes_2	5.903661e-05
Coding	Hspb11	ENSMUST00000106749.7	1.217178e-04	3.415725e-03	0.6965116	Cardiomyocytes_2	1.069362e-04
Coding	Gm45799	ENSMUST00000106785.7	4.287159e-06	2.103688e-04	0.5963824	Cardiomyocytes_2	5.320871e-02
Coding	Myl4	ENSMUST00000106957.7	3.182813e-08	3.245055e-06	0.5312661	Cardiomyocytes_2	3.507113e-01
Coding	Lrrc51	ENSMUST00000106966.7	1.858835e-03	3.069586e-02	0.5242894	Cardiomyocytes_2	3.249836e-01
Coding	Anapc15	ENSMUST00000106978.7	2.403189e-03	3.708239e-02	0.7767442	Cardiomyocytes_2	1.336155e-08
Coding	Gm11627	ENSMUST00000107081.7	6.646074e-04	1.338977e-02	0.6821705	Cardiomyocytes_2	1.162283e-05
Coding	Rab30	ENSMUST00000107180.7	2.399430e-03	3.704516e-02	0.5661499	Cardiomyocytes_2	2.093259e-02
Coding	Psmd4	ENSMUST00000107237.7	2.060419e-05	8.011188e-04	0.9018088	Cardiomyocytes_2	2.803922e-14
Coding	Rpl27	ENSMUST00000107249.7	1.296346e-08	1.493130e-06	0.8928941	Cardiomyocytes_2	7.772556e-14
Coding	Ptges3l	ENSMUST00000107252.8	1.919010e-08	2.063536e-06	0.7674419	Cardiomyocytes_2	3.746992e-07
Coding	Ramp2	ENSMUST00000107282.3	9.105968e-05	2.695366e-03	0.5824289	Cardiomyocytes_2	8.204195e-03
Coding	Arl5c	ENSMUST00000107563.1	2.383423e-10	4.493895e-08	0.5714470	Cardiomyocytes_2	1.359188e-01
Coding	Cisd3	ENSMUST00000107583.2	4.456950e-05	1.520333e-03	0.7425065	Cardiomyocytes_2	1.126823e-06
Coding	Grwd1	ENSMUST00000107723.8	5.810901e-04	1.203630e-02	0.7509044	Cardiomyocytes_2	4.329062e-07
Coding	Ruvbl2	ENSMUST00000107771.11	7.018331e-08	6.133353e-06	0.8135659	Cardiomyocytes_2	1.263533e-09
Coding	Tomm5	ENSMUST00000107808.2	1.725700e-04	4.473171e-03	0.6315245	Cardiomyocytes_2	2.505689e-03
Coding	Tomm5	ENSMUST00000107810.2	9.321998e-06	4.066814e-04	0.7987080	Cardiomyocytes_2	1.910435e-08
Coding	Ccl27a	ENSMUST00000108037.8	4.380648e-05	1.498529e-03	0.6993540	Cardiomyocytes_2	5.472567e-06
Coding	Fxyd1	ENSMUST00000108110.4	3.257462e-10	5.822819e-08	0.6064599	Cardiomyocytes_2	4.254920e-02
Coding	Polr2i	ENSMUST00000108192.1	1.068154e-04	3.078967e-03	0.7560724	Cardiomyocytes_2	1.113347e-06
Coding	Polr2i	ENSMUST00000108193.1	9.731980e-05	2.843970e-03	0.7054264	Cardiomyocytes_2	4.416765e-05
Coding	Capns1	ENSMUST00000108196.7	3.530155e-04	8.043078e-03	0.8209302	Cardiomyocytes_2	8.100844e-10
Coding	Rps5	ENSMUST00000108539.7	3.173496e-14	1.648302e-11	0.6519380	Cardiomyocytes_2	1.120086e-03
Coding	Eno3	ENSMUST00000108548.7	9.809362e-22	1.506007e-18	0.8116279	Cardiomyocytes_2	4.490654e-10
Coding	0610010K14Rik	ENSMUST00000108578.8	9.614540e-08	7.807347e-06	0.6410853	Cardiomyocytes_2	6.863147e-04
Coding	0610010K14Rik	ENSMUST00000108579.7	2.058568e-03	3.314704e-02	0.6963824	Cardiomyocytes_2	2.526056e-05
Coding	Gabarap	ENSMUST00000108592.1	3.057541e-06	1.582105e-04	0.8098191	Cardiomyocytes_2	5.726625e-09
Coding	Eif5a	ENSMUST00000108608.7	6.470103e-09	8.481381e-07	0.8708010	Cardiomyocytes_2	2.658081e-12
Coding	Eif5a	ENSMUST00000108610.7	5.064685e-06	2.403804e-04	0.5832041	Cardiomyocytes_2	7.620241e-03
Coding	Eif5a	ENSMUST00000108613.9	6.482789e-27	1.982869e-23	0.9015504	Cardiomyocytes_2	4.359129e-14
Coding	Rps9	ENSMUST00000108625.7	9.289185e-09	1.151859e-06	0.6133075	Cardiomyocytes_2	4.385110e-03
Coding	Trp53	ENSMUST00000108658.9	1.471743e-03	2.541665e-02	0.8293282	Cardiomyocytes_2	5.683383e-10
Coding	Mrpl55	ENSMUST00000108785.1	6.221657e-17	4.893422e-14	0.8540052	Cardiomyocytes_2	1.181513e-12
Coding	Tpd52l2	ENSMUST00000108799.9	1.918982e-05	7.514330e-04	0.6534884	Cardiomyocytes_2	2.969202e-03
Coding	Atox1	ENSMUST00000108857.1	1.076555e-06	6.359528e-05	0.8480620	Cardiomyocytes_2	6.169758e-11
Coding	Uqcrq	ENSMUST00000109021.3	2.707246e-07	1.910899e-05	0.8961240	Cardiomyocytes_2	1.087749e-13
Coding	Ube2b	ENSMUST00000109086.7	4.870212e-06	2.329745e-04	0.6785530	Cardiomyocytes_2	7.274622e-04
Coding	Aurka	ENSMUST00000109140.9	5.584993e-07	3.567139e-05	0.7005168	Cardiomyocytes_2	7.369532e-05
Coding	Mier3	ENSMUST00000109272.8	6.777932e-05	2.117854e-03	0.8454780	Cardiomyocytes_2	4.004489e-11
Coding	Dbndd2	ENSMUST00000109350.8	2.608277e-05	9.721422e-04	0.6093023	Cardiomyocytes_2	1.488396e-02
Coding	Npm1	ENSMUST00000109354.9	1.723366e-20	2.156401e-17	0.9095607	Cardiomyocytes_2	1.067247e-14
Coding	Gm826	ENSMUST00000109475.2	2.800535e-04	6.640236e-03	0.6684755	Cardiomyocytes_2	9.245331e-04
Coding	Homer1	ENSMUST00000109492.8	4.092067e-04	9.121168e-03	0.5764858	Cardiomyocytes_2	7.391254e-02
Coding	Vcan	ENSMUST00000109543.8	3.006549e-08	3.088220e-06	0.5467700	Cardiomyocytes_2	2.660267e-01
Coding	Rbm39	ENSMUST00000109584.7	5.019537e-07	3.266615e-05	0.5036176	Cardiomyocytes_2	9.433370e-01
Coding	Rab1a	ENSMUST00000109601.7	2.341612e-05	8.891020e-04	0.8268734	Cardiomyocytes_2	7.981125e-10
Coding	Dynlrb1	ENSMUST00000109682.8	6.126195e-05	1.960578e-03	0.8054264	Cardiomyocytes_2	1.009133e-08
Coding	Prdx2	ENSMUST00000109734.7	3.206215e-03	4.622951e-02	0.7498708	Cardiomyocytes_2	1.372589e-06
Coding	Psmf1	ENSMUST00000109869.1	6.132148e-05	1.960578e-03	0.7286822	Cardiomyocytes_2	5.090109e-06
Coding	Sin3b	ENSMUST00000109950.4	4.712601e-06	2.279938e-04	0.8315245	Cardiomyocytes_2	1.958424e-10
Coding	Naa20	ENSMUST00000110000.7	1.856855e-09	2.748145e-07	0.9126615	Cardiomyocytes_2	6.174240e-15
Coding	Cox16	ENSMUST00000110340.8	9.746265e-09	1.197746e-06	0.7260982	Cardiomyocytes_2	3.795191e-06
Coding	Gmnn	ENSMUST00000110382.8	3.632131e-06	1.828909e-04	0.6881137	Cardiomyocytes_2	4.069216e-04
Coding	Rnf170	ENSMUST00000110575.7	2.938440e-04	6.888220e-03	0.5288114	Cardiomyocytes_2	2.633597e-01
Coding	Serf2	ENSMUST00000110615.7	1.957460e-04	4.966355e-03	0.7201550	Cardiomyocytes_2	4.675090e-06
Coding	Ndufaf1	ENSMUST00000110802.7	1.058140e-03	1.938023e-02	0.6666667	Cardiomyocytes_2	6.577829e-04
Coding	Cnpy4	ENSMUST00000110934.8	4.687403e-05	1.581052e-03	0.6582687	Cardiomyocytes_2	1.052612e-03
Coding	Cops6	ENSMUST00000110951.7	3.714935e-08	3.705244e-06	0.9260982	Cardiomyocytes_2	1.158582e-15
Coding	Fis1	ENSMUST00000111094.7	1.426669e-04	3.869295e-03	0.6096899	Cardiomyocytes_2	9.655651e-03
Coding	Wt1	ENSMUST00000111098.7	3.243780e-08	3.282896e-06	0.6198966	Cardiomyocytes_2	2.271794e-03
Coding	Abhd11	ENSMUST00000111216.7	2.168551e-03	3.443766e-02	0.6698966	Cardiomyocytes_2	7.042843e-04
Coding	Tagln2	ENSMUST00000111230.7	8.342500e-13	3.021741e-10	0.7552972	Cardiomyocytes_2	2.462143e-07
Coding	Sdr39u1	ENSMUST00000111325.4	1.014153e-05	4.403409e-04	0.7206718	Cardiomyocytes_2	4.848226e-07
Coding	Pcp4l1	ENSMUST00000111332.1	1.527775e-03	2.617778e-02	0.6124031	Cardiomyocytes_2	5.745627e-03
Coding	Myh6	ENSMUST00000111456.1	2.710359e-03	4.052730e-02	0.5687339	Cardiomyocytes_1	1.012640e-02
Coding	Diablo	ENSMUST00000111587.9	2.274609e-04	5.641030e-03	0.9308786	Cardiomyocytes_2	1.766158e-16
Coding	Tcf7l2	ENSMUST00000111649.7	3.112294e-06	1.598418e-04	0.6416021	Cardiomyocytes_2	3.805024e-03
Coding	Myl2	ENSMUST00000111751.7	9.031569e-12	2.793495e-09	0.6746770	Cardiomyocytes_2	3.370458e-04
Coding	Ccdc141	ENSMUST00000111833.2	8.471827e-04	1.626307e-02	0.5377261	Cardiomyocytes_1	3.699400e-01
Coding	2310009B15Rik	ENSMUST00000112025.2	3.061791e-04	7.124681e-03	0.6914729	Cardiomyocytes_2	4.006956e-05
Coding	Rab9	ENSMUST00000112091.8	1.037285e-03	1.909991e-02	0.7904393	Cardiomyocytes_2	6.894528e-09
Coding	Tmsb4x	ENSMUST00000112172.3	1.531000e-04	4.087815e-03	0.8493540	Cardiomyocytes_2	5.666904e-11
Coding	Ssb	ENSMUST00000112260.2	5.392247e-08	5.014790e-06	0.8439276	Cardiomyocytes_2	1.034247e-10
Coding	Ctps2	ENSMUST00000112300.1	6.644184e-05	2.085531e-03	0.5919897	Cardiomyocytes_2	4.465570e-02
Coding	Rbbp7	ENSMUST00000112326.7	3.805276e-06	1.891363e-04	0.6740310	Cardiomyocytes_2	6.807993e-04
Coding	Rps24	ENSMUST00000112384.9	1.225408e-04	3.424674e-03	0.7397933	Cardiomyocytes_2	6.259822e-06
Coding	Sh3kbp1	ENSMUST00000112453.8	3.156800e-03	4.561701e-02	0.7335917	Cardiomyocytes_2	4.598298e-06
Coding	Smpx	ENSMUST00000112521.7	2.540935e-03	3.847421e-02	0.6990956	Cardiomyocytes_2	1.896678e-04
Coding	Dtymk	ENSMUST00000112890.2	2.703478e-04	6.443406e-03	0.8882429	Cardiomyocytes_2	6.838155e-14
Coding	Dtymk	ENSMUST00000112893.1	1.762313e-03	2.936619e-02	0.7525840	Cardiomyocytes_2	2.035676e-06
Coding	Tmsb15b1	ENSMUST00000113071.1	6.486579e-04	1.309110e-02	0.5945736	Cardiomyocytes_2	1.097532e-02
Coding	Bex1	ENSMUST00000113120.1	3.254600e-03	4.680910e-02	0.7200258	Cardiomyocytes_2	3.629129e-05
Coding	Eif4e2	ENSMUST00000113231.3	3.636798e-07	2.478064e-05	0.8049096	Cardiomyocytes_2	7.834864e-09
Coding	Bad	ENSMUST00000113423.9	7.071637e-04	1.397473e-02	0.7596899	Cardiomyocytes_2	4.223640e-08
Coding	Rasgrp2	ENSMUST00000113471.2	1.152484e-10	2.385383e-08	0.6409561	Cardiomyocytes_2	3.925524e-04
Coding	Magt1	ENSMUST00000113566.8	3.940730e-04	8.877285e-03	0.6036176	Cardiomyocytes_2	1.913534e-02
Coding	Cnbp	ENSMUST00000113617.2	1.527822e-08	1.695883e-06	0.8268734	Cardiomyocytes_2	3.490976e-10
Coding	Cnbp	ENSMUST00000113619.7	2.494591e-03	3.791888e-02	0.9656331	Cardiomyocytes_2	2.459611e-18
Coding	Myg1	ENSMUST00000113682.8	5.860096e-04	1.211996e-02	0.7454780	Cardiomyocytes_2	6.353994e-07
Coding	B230307C23Rik	ENSMUST00000113729.2	2.344916e-03	3.640770e-02	0.6113695	Cardiomyocytes_2	1.352981e-03
Coding	Tprkb	ENSMUST00000113752.7	2.603375e-04	6.264485e-03	0.6860465	Cardiomyocytes_2	3.738892e-06
Coding	Arpc2	ENSMUST00000113820.8	1.868110e-04	4.788205e-03	0.8829457	Cardiomyocytes_2	6.025948e-13
Coding	Pigp	ENSMUST00000113906.8	1.325450e-05	5.503316e-04	0.6785530	Cardiomyocytes_2	3.854386e-04
Coding	Zfx	ENSMUST00000113925.7	2.585435e-06	1.368689e-04	0.5784238	Cardiomyocytes_2	4.873388e-02
Coding	Mrpl53	ENSMUST00000113938.4	4.921681e-04	1.051895e-02	0.8160207	Cardiomyocytes_2	2.978195e-09
Coding	Atp5j	ENSMUST00000114191.7	4.397312e-30	1.729275e-26	0.8078811	Cardiomyocytes_2	5.435771e-09
Coding	Atp5j	ENSMUST00000114193.7	1.216047e-05	5.102950e-04	0.5958656	Cardiomyocytes_2	7.154947e-02
Coding	Gng12	ENSMUST00000114228.7	3.561060e-03	4.982169e-02	0.6144703	Cardiomyocytes_2	1.218817e-03
Coding	Ppil3	ENSMUST00000114348.7	4.140445e-04	9.206638e-03	0.5671835	Cardiomyocytes_2	6.226687e-02
Coding	Naa10	ENSMUST00000114389.9	1.240668e-13	5.692184e-11	0.8723514	Cardiomyocytes_2	2.083784e-13
Coding	Tacc3	ENSMUST00000114426.9	2.248175e-03	3.546863e-02	0.8444444	Cardiomyocytes_2	5.671720e-11
Coding	Hnrnpa2b1	ENSMUST00000114459.7	8.177708e-07	5.013718e-05	0.8985788	Cardiomyocytes_2	5.896505e-14
Coding	Hacd1	ENSMUST00000114753.7	2.628454e-05	9.754777e-04	0.7498708	Cardiomyocytes_2	1.249833e-06
Coding	Unc50	ENSMUST00000114925.9	1.412717e-05	5.787094e-04	0.6660207	Cardiomyocytes_2	7.936033e-04
Coding	ENSMUST00000114935.7	ENSMUST00000114935.7	2.247241e-04	5.588262e-03	0.7906977	Cardiomyocytes_2	4.097941e-08
Coding	Rpl35a	ENSMUST00000115078.7	4.056055e-10	6.994550e-08	0.7255814	Cardiomyocytes_2	3.993450e-06
Coding	Rpl35a	ENSMUST00000115079.7	5.769513e-05	1.868508e-03	0.7304910	Cardiomyocytes_2	1.451489e-05
Coding	Chchd3	ENSMUST00000115091.1	2.834919e-08	2.922833e-06	0.6661499	Cardiomyocytes_2	8.886530e-04
Coding	Cep41	ENSMUST00000115130.2	3.007907e-03	4.409264e-02	0.5211886	Cardiomyocytes_2	5.189373e-01
Coding	Cep19	ENSMUST00000115168.8	2.603191e-04	6.264485e-03	0.6930233	Cardiomyocytes_2	6.338935e-06
Coding	Tmem60	ENSMUST00000115259.2	5.148609e-04	1.090886e-02	0.7498708	Cardiomyocytes_2	2.060776e-06
Coding	Klhl13	ENSMUST00000115313.7	7.518362e-04	1.473064e-02	0.7069767	Cardiomyocytes_2	1.951568e-06
Coding	Eif4a2	ENSMUST00000115341.10	8.664745e-04	1.652048e-02	0.7950904	Cardiomyocytes_2	1.175097e-08
Coding	Eloc	ENSMUST00000115352.9	2.102877e-04	5.284412e-03	0.7974160	Cardiomyocytes_2	2.198550e-08
Coding	Eef1akmt4	ENSMUST00000115522.9	3.549473e-08	3.566054e-06	0.7107235	Cardiomyocytes_2	3.091454e-06
Coding	Sgce	ENSMUST00000115579.7	2.497680e-03	3.792395e-02	0.6687339	Cardiomyocytes_2	7.938319e-05
Coding	Ftsj1	ENSMUST00000115595.7	2.725621e-03	4.073339e-02	0.6970284	Cardiomyocytes_2	2.127519e-05
Coding	Tango2	ENSMUST00000115628.9	3.941861e-05	1.371827e-03	0.6348837	Cardiomyocytes_2	5.843031e-03
Coding	Nmral1	ENSMUST00000115851.9	7.825273e-04	1.521286e-02	0.8157623	Cardiomyocytes_2	3.815534e-10
Coding	Hnrnpk	ENSMUST00000116403.8	6.650288e-12	2.104243e-09	0.8273902	Cardiomyocytes_2	1.949363e-10
Coding	Mthfsd	ENSMUST00000116415.8	2.087155e-03	3.345821e-02	0.5266150	Cardiomyocytes_2	3.824164e-01
Coding	Eef1d	ENSMUST00000116440.8	5.790626e-05	1.873142e-03	0.8521964	Cardiomyocytes_2	3.747566e-11
Coding	ENSMUST00000116567.2	ENSMUST00000116567.2	1.438102e-08	1.615840e-06	0.7320413	Cardiomyocytes_2	2.303920e-07
Coding	Ankhd1	ENSMUST00000116653.2	2.397549e-03	3.703689e-02	0.5082687	Cardiomyocytes_2	8.209577e-01
Coding	Selenoh	ENSMUST00000117299.8	3.143301e-06	1.611337e-04	0.7239018	Cardiomyocytes_2	2.585345e-05
Coding	Hikeshi	ENSMUST00000117354.2	1.461847e-08	1.635842e-06	0.8081395	Cardiomyocytes_2	2.087472e-09
Coding	Nfu1	ENSMUST00000117583.7	1.496795e-04	4.016265e-03	0.8746770	Cardiomyocytes_2	1.523926e-12
Coding	Tspan4	ENSMUST00000117634.1	2.873653e-04	6.790207e-03	0.6693798	Cardiomyocytes_2	1.430469e-04
Coding	Dpysl3	ENSMUST00000118043.7	1.844035e-05	7.262174e-04	0.5374677	Cardiomyocytes_2	4.575579e-01
Coding	Rabepk	ENSMUST00000118108.1	1.084643e-03	1.977354e-02	0.6896641	Cardiomyocytes_2	4.275339e-05
Coding	Ift46	ENSMUST00000118186.1	1.679893e-07	1.277462e-05	0.7894057	Cardiomyocytes_2	3.171937e-08
Coding	Ttc33	ENSMUST00000118193.7	1.728920e-03	2.896757e-02	0.7166667	Cardiomyocytes_2	5.968107e-06
Coding	Gtf2a2	ENSMUST00000118198.7	5.310397e-11	1.218205e-08	0.8474160	Cardiomyocytes_2	6.400077e-11
Coding	1110059G10Rik	ENSMUST00000118422.1	2.777357e-04	6.590955e-03	0.7173127	Cardiomyocytes_2	4.510826e-06
Coding	Josd2	ENSMUST00000118493.7	2.497158e-03	3.792395e-02	0.6149871	Cardiomyocytes_2	1.157877e-03
Coding	Rab4a	ENSMUST00000118535.7	3.152149e-06	1.612869e-04	0.7627907	Cardiomyocytes_2	3.799060e-07
Coding	Rps14	ENSMUST00000118551.7	3.501455e-11	8.309314e-09	0.5607235	Cardiomyocytes_2	2.319221e-01
Coding	Hagh	ENSMUST00000118788.7	1.069263e-06	6.330039e-05	0.7489664	Cardiomyocytes_2	3.975746e-07
Coding	Vps29	ENSMUST00000118830.7	2.423405e-10	4.538196e-08	0.9131783	Cardiomyocytes_2	7.574041e-15
Coding	Mrpl40	ENSMUST00000119273.1	3.592368e-04	8.152573e-03	0.8936693	Cardiomyocytes_2	9.556566e-14
Coding	Fgf13	ENSMUST00000119306.1	6.702348e-04	1.345749e-02	0.6382429	Cardiomyocytes_2	5.055802e-03
Coding	Srp19	ENSMUST00000119329.7	6.045191e-04	1.240955e-02	0.5064599	Cardiomyocytes_1	8.851438e-01
Coding	Pfn2	ENSMUST00000119344.7	6.930300e-04	1.379445e-02	0.6860465	Cardiomyocytes_2	7.923397e-05
Coding	Chchd7	ENSMUST00000119403.1	5.961914e-08	5.416487e-06	0.5754522	Cardiomyocytes_2	1.466988e-01
Coding	Myl1	ENSMUST00000119429.7	3.962002e-11	9.242880e-09	0.7315245	Cardiomyocytes_2	1.304547e-05
Coding	Emcn	ENSMUST00000119475.5	4.066694e-08	4.012471e-06	0.5697674	Cardiomyocytes_2	9.048277e-03
Coding	Zbtb8os	ENSMUST00000119480.1	1.035864e-04	2.995302e-03	0.8148579	Cardiomyocytes_2	6.516878e-10
Coding	Lancl1	ENSMUST00000119559.7	9.225454e-04	1.737061e-02	0.6273902	Cardiomyocytes_2	8.668308e-03
Coding	Gatad1	ENSMUST00000119783.1	1.827987e-03	3.038698e-02	0.6518088	Cardiomyocytes_2	3.399195e-04
Coding	Gtf2a2	ENSMUST00000119905.7	1.600124e-03	2.710659e-02	0.6129199	Cardiomyocytes_2	3.307522e-02
Coding	Mrpl24	ENSMUST00000119968.7	1.932608e-05	7.546444e-04	0.7218346	Cardiomyocytes_2	9.072475e-07
Coding	Rpl9	ENSMUST00000120094.4	3.348937e-11	8.158366e-09	0.6239018	Cardiomyocytes_2	6.821849e-03
Coding	Hmox2	ENSMUST00000120232.7	1.025407e-08	1.249000e-06	0.7555556	Cardiomyocytes_2	8.590753e-07
Coding	Ddah1	ENSMUST00000120310.1	7.011772e-04	1.389633e-02	0.6112403	Cardiomyocytes_2	3.068540e-02
lncRNA_pcRNA	Dancr	ENSMUST00000120364	9.099849e-08	7.518295e-06	0.5793282	Cardiomyocytes_2	8.913868e-02
Coding	Coa4	ENSMUST00000120454.2	1.633057e-04	4.307896e-03	0.7107235	Cardiomyocytes_2	2.225620e-06
Coding	Wdr61	ENSMUST00000121204.7	3.280619e-13	1.368316e-10	0.7697674	Cardiomyocytes_2	6.741366e-08
Coding	Chchd7	ENSMUST00000121210.7	3.330674e-06	1.691638e-04	0.6023256	Cardiomyocytes_1	2.826528e-02
Coding	Mrps17	ENSMUST00000121339.1	1.175500e-03	2.108090e-02	0.6010336	Cardiomyocytes_2	2.234892e-02
Coding	Ube2e3	ENSMUST00000121433.1	8.920216e-05	2.648929e-03	0.5813953	Cardiomyocytes_2	7.753083e-02
Coding	Iqcc	ENSMUST00000121442.1	7.527524e-05	2.287171e-03	0.6576227	Cardiomyocytes_2	8.919622e-05
Coding	Smim14	ENSMUST00000121661.7	1.485038e-03	2.558206e-02	0.7998708	Cardiomyocytes_2	7.239136e-09
Coding	Ndufb5	ENSMUST00000121778.7	8.560763e-13	3.060528e-10	0.5885013	Cardiomyocytes_2	9.104904e-02
Coding	Mrps17	ENSMUST00000121813.7	4.276582e-04	9.448294e-03	0.7285530	Cardiomyocytes_2	3.843330e-06
Coding	Zfp868	ENSMUST00000121886.7	1.718960e-03	2.881823e-02	0.6558140	Cardiomyocytes_2	3.168393e-03
Coding	Ramp2	ENSMUST00000122006.7	3.152550e-03	4.560347e-02	0.5872093	Cardiomyocytes_2	3.135000e-03
Coding	Lias	ENSMUST00000122026.5	1.429133e-04	3.872163e-03	0.7909561	Cardiomyocytes_2	1.651347e-08
Coding	Cbx5	ENSMUST00000122182.1	2.145853e-04	5.374980e-03	0.5558140	Cardiomyocytes_1	2.319932e-01
Coding	Rps14	ENSMUST00000122279.1	6.957508e-05	2.154401e-03	0.5922481	Cardiomyocytes_1	2.382242e-03
Coding	Tyw3	ENSMUST00000122976.1	1.454600e-04	3.929560e-03	0.5988372	Cardiomyocytes_2	1.521253e-03
Coding	Tspan12	ENSMUST00000123116.7	3.282456e-03	4.716047e-02	0.5939276	Cardiomyocytes_2	2.954571e-02
Coding	Stag2	ENSMUST00000123245.7	4.781144e-07	3.141177e-05	0.6498708	Cardiomyocytes_2	6.988867e-04
lncRNA	Map2k3os	ENSMUST00000123544	2.573020e-03	3.878976e-02	0.5139535	Cardiomyocytes_2	5.898248e-01
Coding	Pigyl	ENSMUST00000123680.1	8.193813e-04	1.577741e-02	0.7594315	Cardiomyocytes_2	8.876901e-08
Coding	Aste1	ENSMUST00000123807.7	3.202710e-03	4.620765e-02	0.5416021	Cardiomyocytes_2	9.110969e-02
Coding	Oip5	ENSMUST00000123818.1	6.182974e-06	2.851004e-04	0.6700258	Cardiomyocytes_2	1.348903e-04
lncRNA_pcRNA	Gt(ROSA)26Sor	ENSMUST00000124246	1.591416e-12	5.476062e-10	0.6255814	Cardiomyocytes_2	1.332521e-02
Coding	Dph3	ENSMUST00000124303.8	3.298942e-04	7.597263e-03	0.8498708	Cardiomyocytes_2	1.856152e-11
Coding	Chd4	ENSMUST00000124317.1	7.145119e-04	1.408960e-02	0.6010336	Cardiomyocytes_2	3.399833e-02
Coding	Clcc1	ENSMUST00000124384.7	3.121199e-07	2.169706e-05	0.6210594	Cardiomyocytes_2	1.065768e-02
Coding	Cltc	ENSMUST00000124385.1	8.557473e-10	1.361677e-07	0.7577519	Cardiomyocytes_2	1.528254e-07
Coding	Tpr	ENSMUST00000124484.1	6.953125e-13	2.586563e-10	0.6501292	Cardiomyocytes_2	3.313343e-03
Coding	Cdkal1	ENSMUST00000124532.7	3.201726e-05	1.159709e-03	0.5434109	Cardiomyocytes_2	2.971996e-01
Coding	Bckdk	ENSMUST00000124533.2	2.748919e-07	1.930415e-05	0.8426357	Cardiomyocytes_2	3.528795e-11
Coding	Ccpg1os	ENSMUST00000124565.2	2.765167e-05	1.021739e-03	0.6635659	Cardiomyocytes_2	1.131450e-04
Coding	Osbpl1a	ENSMUST00000124570.2	3.808354e-04	8.593144e-03	0.6441860	Cardiomyocytes_2	8.313973e-04
Coding	Ginm1	ENSMUST00000124838.1	5.941121e-05	1.915061e-03	0.6705426	Cardiomyocytes_2	5.420185e-04
Coding	Myh6	ENSMUST00000124930.7	6.354927e-04	1.292967e-02	0.5422481	Cardiomyocytes_1	1.760878e-01
Coding	Mdh1	ENSMUST00000125302.1	4.593248e-10	7.709935e-08	0.6803618	Cardiomyocytes_2	7.051771e-04
lncRNA	2500004C02Rik	ENSMUST00000125345	2.126794e-03	3.395963e-02	0.6010336	Cardiomyocytes_2	1.012657e-02
Coding	Sema3a	ENSMUST00000125629.7	2.173960e-03	3.449266e-02	0.5611111	Cardiomyocytes_2	5.013632e-02
Coding	Prdx2	ENSMUST00000125893.7	1.548249e-03	2.643933e-02	0.5807494	Cardiomyocytes_2	4.241202e-02
Coding	Myl2	ENSMUST00000126006.2	3.063158e-03	4.468608e-02	0.5184755	Cardiomyocytes_2	4.325895e-01
Coding	Med8	ENSMUST00000126089.7	2.444674e-03	3.750384e-02	0.5540052	Cardiomyocytes_1	1.586593e-01
Coding	Mllt3	ENSMUST00000126353.7	1.794955e-04	4.626685e-03	0.6987080	Cardiomyocytes_2	8.171255e-05
Coding	Ergic2	ENSMUST00000126698.1	3.051078e-07	2.131728e-05	0.8046512	Cardiomyocytes_2	6.836305e-09
Coding	Prpf40b	ENSMUST00000126955.1	1.277276e-08	1.483581e-06	0.6945736	Cardiomyocytes_2	2.691984e-05
Coding	Ift81	ENSMUST00000127220.7	7.253076e-08	6.318439e-06	0.6208010	Cardiomyocytes_2	1.536477e-02
Coding	Tomm22	ENSMUST00000127292.1	3.945825e-04	8.881495e-03	0.8025840	Cardiomyocytes_2	1.249167e-08
Coding	Nhp2	ENSMUST00000127405.1	1.146375e-04	3.256700e-03	0.8537468	Cardiomyocytes_2	2.916453e-11
Coding	Tlcd1	ENSMUST00000127587.7	3.075852e-04	7.145322e-03	0.5912145	Cardiomyocytes_2	1.272195e-02
Coding	Ppp4r3b	ENSMUST00000127621.2	3.207584e-03	4.622951e-02	0.6286822	Cardiomyocytes_2	1.757169e-03
Coding	Chchd3	ENSMUST00000127666.7	1.291593e-03	2.280627e-02	0.5164083	Cardiomyocytes_1	6.819573e-01
Coding	Nsrp1	ENSMUST00000127758.1	5.178982e-08	4.882047e-06	0.7983204	Cardiomyocytes_2	2.669150e-09
lncRNA	Gm12238	ENSMUST00000127764.1	9.648593e-20	1.106694e-16	0.5989664	Cardiomyocytes_2	1.177567e-02
Coding	Hspd1	ENSMUST00000127861.7	2.448910e-06	1.314105e-04	0.6824289	Cardiomyocytes_2	1.380423e-04
Coding	Brd4	ENSMUST00000127893.7	1.702409e-04	4.442077e-03	0.6116279	Cardiomyocytes_1	6.381575e-04
lncRNA	2500004C02Rik	ENSMUST00000128026	4.574210e-07	3.026844e-05	0.6820413	Cardiomyocytes_2	2.585265e-04
Coding	Tut4	ENSMUST00000128042.1	6.960703e-06	3.177682e-04	0.6395349	Cardiomyocytes_2	2.925499e-03
Coding	Art3	ENSMUST00000128246.7	2.544754e-04	6.161125e-03	0.5076227	Cardiomyocytes_2	8.184775e-01
lncRNA	Gm13610	ENSMUST00000128298	6.734854e-04	1.350306e-02	0.5490956	Cardiomyocytes_2	1.660084e-01
Coding	Cdc123	ENSMUST00000128467.3	4.209279e-08	4.138322e-06	0.6201550	Cardiomyocytes_2	3.489585e-03
Coding	Rps15a	ENSMUST00000128482.7	2.465838e-06	1.315496e-04	0.7644703	Cardiomyocytes_2	6.883514e-07
Coding	Ndufv1	ENSMUST00000128787.7	3.341554e-03	4.772420e-02	0.8540052	Cardiomyocytes_2	2.491854e-11
Coding	Hsdl2	ENSMUST00000128792.1	3.278279e-05	1.176590e-03	0.5555556	Cardiomyocytes_2	1.524949e-01
Coding	Tnni1	ENSMUST00000129217.1	2.732544e-14	1.474931e-11	0.7122739	Cardiomyocytes_2	6.646509e-05
Coding	Luzp1	ENSMUST00000129230.2	3.028052e-07	2.121024e-05	0.7315245	Cardiomyocytes_2	2.209065e-06
Coding	Dek	ENSMUST00000129352.2	7.052167e-04	1.395629e-02	0.5214470	Cardiomyocytes_1	6.723727e-01
Coding	Usp34	ENSMUST00000129368.2	1.573021e-06	8.928272e-05	0.6454780	Cardiomyocytes_2	2.718082e-03
Coding	Hsp90b1	ENSMUST00000129413.1	1.528700e-06	8.694641e-05	0.5395349	Cardiomyocytes_2	3.025414e-01
Coding	Ramp2	ENSMUST00000129680.7	5.049245e-06	2.400615e-04	0.5523256	Cardiomyocytes_2	2.556738e-02
Coding	Psme4	ENSMUST00000129824.1	4.350324e-04	9.586593e-03	0.6316537	Cardiomyocytes_2	1.214194e-03
Coding	Mesd	ENSMUST00000130103.1	3.700766e-05	1.302680e-03	0.5670543	Cardiomyocytes_2	1.692650e-01
Coding	Mkln1	ENSMUST00000130108.2	2.293951e-07	1.657425e-05	0.7605943	Cardiomyocytes_2	3.614327e-07
Coding	Smim1	ENSMUST00000130175.7	6.570196e-06	3.009390e-04	0.6515504	Cardiomyocytes_2	7.966159e-04
Coding	Fubp3	ENSMUST00000130578.2	3.264917e-05	1.176396e-03	0.8279070	Cardiomyocytes_2	4.447799e-10
Coding	Baz2b	ENSMUST00000130637.1	2.981948e-03	4.382651e-02	0.6062016	Cardiomyocytes_2	3.185383e-03
Coding	Lyar	ENSMUST00000130721.7	1.101875e-03	2.000820e-02	0.7157623	Cardiomyocytes_2	1.203466e-05
Coding	Ssrp1	ENSMUST00000130729.2	9.470626e-04	1.772314e-02	0.5558140	Cardiomyocytes_2	1.798582e-01
lncRNA	1810058I24Rik	ENSMUST00000130875	4.798349e-06	2.301201e-04	0.7397933	Cardiomyocytes_2	6.507334e-06
Coding	Hnrnpm	ENSMUST00000130946.7	3.082655e-07	2.148338e-05	0.6715762	Cardiomyocytes_2	9.162382e-04
lncRNA	Gm15718	ENSMUST00000131085	3.477484e-03	4.919176e-02	0.6033592	Cardiomyocytes_2	2.433395e-03
Coding	Dkc1	ENSMUST00000131155.7	1.070190e-03	1.954889e-02	0.6412145	Cardiomyocytes_2	1.524385e-03
Coding	Itgav	ENSMUST00000131192.1	5.733171e-04	1.191341e-02	0.5835917	Cardiomyocytes_2	1.163409e-01
Coding	Srrm1	ENSMUST00000131373.7	4.124226e-04	9.177986e-03	0.7121447	Cardiomyocytes_2	6.490292e-05
lncRNA	2410006H16Rik	ENSMUST00000131787	1.623355e-10	3.238241e-08	0.7532300	Cardiomyocytes_2	1.879140e-06
Coding	Nebl	ENSMUST00000131957.7	3.320992e-05	1.188820e-03	0.5701550	Cardiomyocytes_2	1.647894e-01
Coding	Ost4	ENSMUST00000132034.4	4.585809e-06	2.234304e-04	0.7806202	Cardiomyocytes_2	1.387798e-07
Coding	Ggnbp2	ENSMUST00000132098.1	3.089696e-03	4.495410e-02	0.5087855	Cardiomyocytes_1	7.909199e-01
Coding	Ldha	ENSMUST00000132157.1	1.915572e-03	3.146292e-02	0.5524548	Cardiomyocytes_2	1.010223e-01
Coding	Smim1	ENSMUST00000132541.7	1.977727e-04	5.008543e-03	0.6514212	Cardiomyocytes_2	8.730201e-04
Coding	Ssb	ENSMUST00000132603.1	3.164940e-06	1.616409e-04	0.5072351	Cardiomyocytes_2	8.885114e-01
Coding	Luc7l3	ENSMUST00000132623.8	2.320968e-03	3.615824e-02	0.5040052	Cardiomyocytes_1	9.256220e-01
Coding	Prpf6	ENSMUST00000132714.1	2.292902e-03	3.590153e-02	0.6007752	Cardiomyocytes_2	2.880471e-02
Coding	Ezh2	ENSMUST00000133043.2	2.147963e-03	3.416030e-02	0.5475452	Cardiomyocytes_2	1.798272e-01
Coding	Ecscr	ENSMUST00000133064.7	2.665940e-14	1.467760e-11	0.6638243	Cardiomyocytes_2	8.058025e-05
Coding	Nr2c2	ENSMUST00000133133.1	1.023238e-05	4.435858e-04	0.6979328	Cardiomyocytes_2	9.935180e-05
Coding	Pstk	ENSMUST00000133284.2	9.985838e-04	1.854859e-02	0.6542636	Cardiomyocytes_2	1.257318e-04
Coding	Rabgap1	ENSMUST00000133434.7	1.048645e-03	1.924474e-02	0.7173127	Cardiomyocytes_2	1.736870e-05
Coding	Eno1	ENSMUST00000133839.7	1.028847e-03	1.900812e-02	0.5368217	Cardiomyocytes_2	3.667162e-01
Coding	Tmem256	ENSMUST00000133967.7	3.186803e-07	2.209731e-05	0.7762274	Cardiomyocytes_2	1.243826e-07
Coding	Stk4	ENSMUST00000134078.7	8.348563e-05	2.503478e-03	0.5720930	Cardiomyocytes_2	6.666184e-02
lncRNA	C130080G10Rik	ENSMUST00000134456	2.336072e-03	3.631134e-02	0.5940568	Cardiomyocytes_2	6.814567e-03
Coding	Hnrnpr	ENSMUST00000134524.2	6.213726e-10	1.024260e-07	0.6829457	Cardiomyocytes_2	8.707323e-05
Coding	Golgb1	ENSMUST00000134616.7	4.234651e-05	1.460795e-03	0.5409561	Cardiomyocytes_2	4.251265e-01
Coding	Usp10	ENSMUST00000134729.1	1.041052e-05	4.491860e-04	0.5709302	Cardiomyocytes_2	4.519938e-02
Coding	Mars	ENSMUST00000134778.2	2.422565e-03	3.731862e-02	0.5105943	Cardiomyocytes_2	8.329621e-01
Coding	Ptgr2	ENSMUST00000135001.7	2.888401e-04	6.813359e-03	0.6540052	Cardiomyocytes_2	1.858165e-03
Coding	Ywhaq	ENSMUST00000135088.8	5.090886e-06	2.412081e-04	0.9237726	Cardiomyocytes_2	1.449504e-15
Coding	2210418O10Rik	ENSMUST00000135430.1	4.438487e-05	1.515914e-03	0.6028424	Cardiomyocytes_2	5.671913e-03
Coding	Psmd5	ENSMUST00000135575.1	6.339697e-04	1.290822e-02	0.8105943	Cardiomyocytes_2	1.103242e-09
Coding	Stoml2	ENSMUST00000135660.7	2.286712e-03	3.586661e-02	0.8651163	Cardiomyocytes_2	2.388169e-12
lncRNA	1810058I24Rik	ENSMUST00000136110	5.824181e-06	2.717425e-04	0.5865633	Cardiomyocytes_2	3.542505e-02
Coding	Utp23	ENSMUST00000136129.1	4.495442e-04	9.805905e-03	0.6821705	Cardiomyocytes_2	1.162283e-05
Coding	Myl4	ENSMUST00000136244.1	3.724585e-07	2.519174e-05	0.6671835	Cardiomyocytes_2	1.743895e-04
Coding	Smc4	ENSMUST00000136502.7	2.848142e-11	7.396572e-09	0.5797158	Cardiomyocytes_2	7.792809e-02
Coding	Nop56	ENSMUST00000136621.8	2.555693e-05	9.555720e-04	0.7279070	Cardiomyocytes_2	1.216811e-05
Coding	Mtch2	ENSMUST00000136872.7	3.272127e-03	4.703662e-02	0.7674419	Cardiomyocytes_2	4.868523e-07
Coding	Sqstm1	ENSMUST00000136936.1	9.870761e-04	1.835962e-02	0.7549096	Cardiomyocytes_2	5.710873e-07
Coding	Zfp644	ENSMUST00000137285.7	2.688423e-04	6.429793e-03	0.6693798	Cardiomyocytes_2	3.513994e-04
Coding	Rps5	ENSMUST00000137329.3	1.438014e-04	3.888570e-03	0.6222222	Cardiomyocytes_1	1.925208e-06
lncRNA_pcRNA	Gm12940	ENSMUST00000137457	7.450004e-06	3.351041e-04	0.5397933	Cardiomyocytes_2	4.564845e-01
Coding	Mrps35	ENSMUST00000137556.2	2.895619e-04	6.824537e-03	0.8085271	Cardiomyocytes_2	2.819090e-10
Coding	Ttn	ENSMUST00000137854.7	6.531355e-05	2.057153e-03	0.5651163	Cardiomyocytes_1	2.197849e-01
Coding	Mtf2	ENSMUST00000137996.7	1.079167e-06	6.361306e-05	0.6516796	Cardiomyocytes_2	1.629951e-04
Coding	Capzb	ENSMUST00000138045.7	1.623385e-05	6.523877e-04	0.6033592	Cardiomyocytes_2	1.568620e-02
Coding	Tomm40l	ENSMUST00000138184.7	9.341509e-04	1.752918e-02	0.5974160	Cardiomyocytes_2	7.788797e-03
Coding	Tacc3	ENSMUST00000138240.4	2.016410e-03	3.267082e-02	0.7031008	Cardiomyocytes_2	4.837950e-05
Coding	Atp5j	ENSMUST00000138279.1	5.448144e-14	2.726846e-11	0.7100775	Cardiomyocytes_1	3.941549e-05
Coding	Mtf1	ENSMUST00000138807.7	2.376153e-03	3.674549e-02	0.5432817	Cardiomyocytes_2	1.862932e-01
Coding	Mrps17	ENSMUST00000138812.1	7.056292e-09	9.034679e-07	0.6958656	Cardiomyocytes_2	2.379189e-05
Coding	Wasf2	ENSMUST00000138831.1	2.469521e-03	3.771146e-02	0.6780362	Cardiomyocytes_2	1.225213e-04
Coding	Oxct1	ENSMUST00000138927.1	2.436218e-04	5.961262e-03	0.5322997	Cardiomyocytes_2	3.788798e-01
Coding	Uqcc1	ENSMUST00000139232.7	2.351531e-03	3.642822e-02	0.6483204	Cardiomyocytes_2	5.234299e-04
Coding	Slbp	ENSMUST00000139518.7	2.318730e-03	3.615824e-02	0.5304910	Cardiomyocytes_2	1.700147e-01
Coding	Ift81	ENSMUST00000139590.7	3.498725e-03	4.931537e-02	0.5804910	Cardiomyocytes_2	8.969139e-02
Coding	Rps9	ENSMUST00000139818.1	1.352562e-03	2.368532e-02	0.5279070	Cardiomyocytes_2	3.596353e-01
Coding	Tnni1	ENSMUST00000139986.7	2.474205e-03	3.773402e-02	0.5007752	Cardiomyocytes_1	9.779551e-01
Coding	Ttn	ENSMUST00000140091.7	3.785299e-07	2.547719e-05	0.6219638	Cardiomyocytes_1	2.171670e-02
Coding	Cgrrf1	ENSMUST00000140114.2	2.377351e-03	3.674549e-02	0.6056848	Cardiomyocytes_2	5.095178e-03
Coding	Nbdy	ENSMUST00000140575.7	4.575044e-05	1.554837e-03	0.7630491	Cardiomyocytes_2	3.156853e-07
lncRNA	H19	ENSMUST00000140716	8.080677e-08	6.823462e-06	0.6746770	Cardiomyocytes_2	9.567750e-04
Coding	Ift57	ENSMUST00000140914.1	2.917026e-03	4.298710e-02	0.7050388	Cardiomyocytes_2	7.502620e-06
Coding	Mgst1	ENSMUST00000140932.1	9.946578e-04	1.848814e-02	0.6001292	Cardiomyocytes_2	4.672813e-03
Coding	Sumo3	ENSMUST00000141228.8	2.984731e-03	4.384401e-02	0.7772610	Cardiomyocytes_2	9.312319e-08
Coding	Lyrm9	ENSMUST00000141321.1	9.077361e-05	2.689791e-03	0.7328165	Cardiomyocytes_2	5.067536e-07
Coding	Tfg	ENSMUST00000141404.2	1.048997e-07	8.418888e-06	0.6351421	Cardiomyocytes_2	2.974226e-03
Coding	Ipo4	ENSMUST00000141499.1	6.635191e-09	8.575283e-07	0.5021964	Cardiomyocytes_1	9.676355e-01
Coding	Efl1	ENSMUST00000141726.7	9.839610e-05	2.869330e-03	0.6307494	Cardiomyocytes_2	6.319736e-04
Coding	Tsc22d4	ENSMUST00000141733.7	2.501800e-04	6.089262e-03	0.6288114	Cardiomyocytes_2	3.322590e-03
lncRNA	1700056N10Rik	ENSMUST00000141875	3.233440e-03	4.654182e-02	0.5764858	Cardiomyocytes_2	1.179897e-02
Coding	Sema3a	ENSMUST00000141968.1	1.785062e-04	4.614009e-03	0.5824289	Cardiomyocytes_2	2.666312e-02
Coding	Smim12	ENSMUST00000142029.1	2.037358e-04	5.140642e-03	0.7784238	Cardiomyocytes_2	1.107895e-07
Coding	Smc2	ENSMUST00000142227.2	8.142740e-08	6.854842e-06	0.5945736	Cardiomyocytes_2	7.052979e-02
Coding	Fkbp1a	ENSMUST00000142271.1	2.119426e-05	8.182827e-04	0.6011628	Cardiomyocytes_1	5.335846e-02
lncRNA	Gm13008	ENSMUST00000142289	6.079455e-13	2.324378e-10	0.7248062	Cardiomyocytes_2	7.690232e-07
Coding	March7	ENSMUST00000142485.1	1.210871e-04	3.408267e-03	0.6144703	Cardiomyocytes_2	4.445818e-03
Coding	Orc4	ENSMUST00000142851.7	1.665495e-08	1.819355e-06	0.7639535	Cardiomyocytes_2	1.662106e-07
Coding	Pfkp	ENSMUST00000142972.1	8.156986e-04	1.573378e-02	0.5418605	Cardiomyocytes_2	3.409947e-01
Coding	Mov10l1	ENSMUST00000143030.2	5.989018e-05	1.919275e-03	0.8034884	Cardiomyocytes_2	3.626564e-09
Coding	Caprin1	ENSMUST00000143188.1	9.011515e-04	1.709305e-02	0.5684755	Cardiomyocytes_2	6.567533e-02
Coding	Wdr12	ENSMUST00000143342.7	2.823828e-03	4.192791e-02	0.7206718	Cardiomyocytes_2	1.144816e-05
Coding	Zcchc7	ENSMUST00000143385.1	1.038042e-06	6.171751e-05	0.6343669	Cardiomyocytes_2	4.795565e-03
Coding	Grb10	ENSMUST00000143386.7	5.264353e-07	3.398793e-05	0.5152455	Cardiomyocytes_1	6.839371e-01
Coding	Asb8	ENSMUST00000143400.7	4.847867e-04	1.040156e-02	0.6997416	Cardiomyocytes_2	7.500473e-05
Coding	Plgrkt	ENSMUST00000143467.7	4.882578e-04	1.045974e-02	0.6559432	Cardiomyocytes_2	1.373075e-03
Coding	Chid1	ENSMUST00000143561.1	6.784645e-04	1.355354e-02	0.6157623	Cardiomyocytes_2	3.210527e-03
lncRNA	Trmt61b	ENSMUST00000143828	2.702232e-03	4.044972e-02	0.6377261	Cardiomyocytes_2	8.123064e-04
lncRNA	Meg3	ENSMUST00000143847	2.302379e-03	3.599085e-02	0.5043928	Cardiomyocytes_2	9.225010e-01
Coding	Grb10	ENSMUST00000143915.1	5.087228e-21	7.002061e-18	0.5020672	Cardiomyocytes_2	9.652679e-01
Coding	Cul1	ENSMUST00000143941.2	8.195906e-04	1.577741e-02	0.5854005	Cardiomyocytes_2	3.593272e-02
Coding	Tcp1	ENSMUST00000143961.1	8.484056e-04	1.627520e-02	0.5895349	Cardiomyocytes_2	5.067440e-02
Coding	Lman1	ENSMUST00000143990.1	1.109946e-03	2.012818e-02	0.5782946	Cardiomyocytes_2	8.548716e-02
Coding	Zfp560	ENSMUST00000143992.2	7.700282e-08	6.583023e-06	0.6449612	Cardiomyocytes_2	1.042246e-03
Coding	Hspd1	ENSMUST00000144077.2	4.862889e-15	2.974791e-12	0.6744186	Cardiomyocytes_2	6.807823e-04
Coding	Mpped2	ENSMUST00000144155.7	9.116472e-08	7.518295e-06	0.5080103	Cardiomyocytes_2	8.536519e-01
Coding	Rgs19	ENSMUST00000144476.1	3.018425e-03	4.417395e-02	0.6444444	Cardiomyocytes_2	8.136193e-04
Coding	Ppig	ENSMUST00000144652.1	6.301961e-05	2.007875e-03	0.6816537	Cardiomyocytes_2	5.801189e-05
Coding	Cenpa	ENSMUST00000144742.5	1.005006e-03	1.864273e-02	0.8363049	Cardiomyocytes_2	2.242301e-10
Coding	Cryzl1	ENSMUST00000144877.2	7.815025e-05	2.356320e-03	0.5988372	Cardiomyocytes_2	1.521253e-03
Coding	Usp46	ENSMUST00000145016.2	7.637579e-04	1.491745e-02	0.6691214	Cardiomyocytes_2	2.637185e-04
Coding	Tmc4	ENSMUST00000145034.2	2.806710e-03	4.176385e-02	0.5187339	Cardiomyocytes_2	5.279357e-01
Coding	Sh3bgr	ENSMUST00000145069.2	3.720495e-06	1.865533e-04	0.7813953	Cardiomyocytes_2	6.289728e-08
Coding	Abcg2	ENSMUST00000145161.7	6.905092e-04	1.376418e-02	0.5043928	Cardiomyocytes_1	9.262137e-01
lncRNA	Gm12940	ENSMUST00000145240	2.580538e-03	3.888180e-02	0.5205426	Cardiomyocytes_1	6.357905e-01
lncRNA_pcRNA	Pcif1	ENSMUST00000145327	1.880923e-03	3.096773e-02	0.7568475	Cardiomyocytes_2	2.295519e-07
lncRNA_pcRNA	Epb41l4aos	ENSMUST00000146010	2.579170e-04	6.222559e-03	0.7674419	Cardiomyocytes_2	1.948890e-08
Coding	Mrps5	ENSMUST00000146131.1	2.031821e-04	5.132187e-03	0.8054264	Cardiomyocytes_2	7.392303e-09
Coding	Rbm39	ENSMUST00000146297.7	1.219778e-04	3.415725e-03	0.5064599	Cardiomyocytes_2	8.969634e-01
Coding	Kif2a	ENSMUST00000146395.1	1.317534e-03	2.317512e-02	0.5457364	Cardiomyocytes_2	7.532296e-02
Coding	Timm17b	ENSMUST00000146406.1	1.083055e-04	3.112143e-03	0.7490956	Cardiomyocytes_2	3.162378e-07
Coding	Tecrl	ENSMUST00000146669.1	4.839053e-05	1.618584e-03	0.6568475	Cardiomyocytes_2	2.044181e-03
Coding	Myl2	ENSMUST00000146733.4	1.478221e-03	2.548057e-02	0.5777778	Cardiomyocytes_2	1.995367e-02
Coding	Cul1	ENSMUST00000146828.7	1.674594e-06	9.446355e-05	0.5904393	Cardiomyocytes_2	5.256808e-02
lncRNA	9530034E10Rik	ENSMUST00000146982	6.145888e-07	3.871487e-05	0.5744186	Cardiomyocytes_2	1.428847e-02
Coding	Lig1	ENSMUST00000146998.7	2.120166e-04	5.315477e-03	0.6439276	Cardiomyocytes_2	4.446816e-03
Coding	Lhfp	ENSMUST00000147139.1	2.258478e-03	3.560790e-02	0.6011628	Cardiomyocytes_2	2.114807e-02
Coding	Smim20	ENSMUST00000147148.4	3.401228e-06	1.724291e-04	0.8735142	Cardiomyocytes_2	2.138965e-12
Coding	Ahsa2	ENSMUST00000147157.7	7.509537e-04	1.472383e-02	0.6635659	Cardiomyocytes_2	6.967119e-05
Coding	1700021F05Rik	ENSMUST00000147196.2	1.871206e-03	3.086312e-02	0.6948320	Cardiomyocytes_2	2.526739e-04
Coding	Wdr75	ENSMUST00000147308.1	2.590541e-06	1.368760e-04	0.7201550	Cardiomyocytes_2	1.096073e-06
Coding	Ift46	ENSMUST00000147559.7	3.288943e-09	4.666908e-07	0.6968992	Cardiomyocytes_2	3.560161e-05
Coding	Hook3	ENSMUST00000147613.2	2.022235e-03	3.272669e-02	0.5700258	Cardiomyocytes_2	5.978353e-02
Coding	Psmg4	ENSMUST00000147632.2	1.962554e-05	7.652293e-04	0.7218346	Cardiomyocytes_2	1.351708e-05
Coding	Clspn	ENSMUST00000147675.1	7.294965e-07	4.533088e-05	0.5147287	Cardiomyocytes_2	7.511542e-01
lncRNA	Snhg15	ENSMUST00000147762	2.132086e-06	1.164525e-04	0.6365633	Cardiomyocytes_2	4.284563e-04
Coding	Abcg2	ENSMUST00000148008.1	6.569688e-08	5.815125e-06	0.5191214	Cardiomyocytes_2	6.090148e-01
Coding	Tnfaip8	ENSMUST00000148159.2	3.042942e-03	4.450909e-02	0.6126615	Cardiomyocytes_2	1.188121e-03
Coding	Dcun1d1	ENSMUST00000148465.7	2.608249e-03	3.923490e-02	0.6041344	Cardiomyocytes_2	8.037318e-03
Coding	Eif3m	ENSMUST00000148476.7	8.123322e-05	2.438591e-03	0.5664083	Cardiomyocytes_2	1.447879e-01
Coding	Bud23	ENSMUST00000148549.1	3.477364e-03	4.919176e-02	0.5046512	Cardiomyocytes_2	8.538398e-01
Coding	Fam76a	ENSMUST00000148667.1	1.754200e-03	2.931975e-02	0.5710594	Cardiomyocytes_2	3.725372e-02
Coding	Macf1	ENSMUST00000149022.7	1.118370e-05	4.765709e-04	0.5777778	Cardiomyocytes_2	1.332536e-01
Coding	Bpgm	ENSMUST00000149131.1	2.142234e-03	3.410724e-02	0.6166667	Cardiomyocytes_2	1.434318e-03
lncRNA	Zfp260	ENSMUST00000149302	3.008064e-03	4.409264e-02	0.5602067	Cardiomyocytes_2	8.351377e-02
Coding	Mllt3	ENSMUST00000149357.7	1.494007e-03	2.572046e-02	0.5947028	Cardiomyocytes_2	4.353199e-02
Coding	Vta1	ENSMUST00000149485.1	3.799185e-04	8.579487e-03	0.7288114	Cardiomyocytes_2	3.170526e-06
lncRNA	Gm14233	ENSMUST00000149576	8.143670e-04	1.572082e-02	0.5293282	Cardiomyocytes_2	2.548540e-01
Coding	Tax1bp1	ENSMUST00000149588.7	6.027804e-12	1.929458e-09	0.7651163	Cardiomyocytes_2	1.846776e-07
lncRNA	ENSMUST00000149681	ENSMUST00000149681	5.200030e-08	4.882047e-06	0.7772610	Cardiomyocytes_2	3.849491e-08
Coding	Dnaja1	ENSMUST00000149794.1	4.058757e-04	9.083696e-03	0.5432817	Cardiomyocytes_2	2.773558e-01
lncRNA	C130080G10Rik	ENSMUST00000150005	7.057892e-04	1.395759e-02	0.6285530	Cardiomyocytes_2	6.549602e-04
lncRNA	Mrps36	ENSMUST00000150113	2.269832e-03	3.566434e-02	0.5591731	Cardiomyocytes_2	1.591192e-01
Coding	Ehmt1	ENSMUST00000150379.1	1.897676e-11	5.276690e-09	0.6025840	Cardiomyocytes_2	4.325311e-02
Coding	Fkbp4	ENSMUST00000150387.7	2.103750e-03	3.366979e-02	0.6311370	Cardiomyocytes_2	5.170499e-03
Coding	Cep89	ENSMUST00000150421.1	7.210957e-05	2.215957e-03	0.5782946	Cardiomyocytes_2	3.806577e-02
Coding	Gm14325	ENSMUST00000150650.1	1.405405e-05	5.774327e-04	0.6512920	Cardiomyocytes_2	8.132524e-04
Coding	Fermt2	ENSMUST00000150660.1	1.512963e-06	8.622948e-05	0.5824289	Cardiomyocytes_2	1.053597e-01
lncRNA	2010204K13Rik	ENSMUST00000150671	2.476686e-05	9.311124e-04	0.5684755	Cardiomyocytes_2	2.041469e-02
lncRNA	2810408I11Rik	ENSMUST00000150749	4.338398e-12	1.421755e-09	0.6866925	Cardiomyocytes_2	5.627332e-05
Coding	Aldoa	ENSMUST00000151137.7	2.067817e-07	1.526082e-05	0.6299742	Cardiomyocytes_2	2.817408e-03
Coding	Azin1	ENSMUST00000151319.7	9.442606e-05	2.780065e-03	0.5941860	Cardiomyocytes_2	2.348813e-02
Coding	Slu7	ENSMUST00000151880.7	4.026263e-04	9.040372e-03	0.7436693	Cardiomyocytes_2	1.263636e-06
Coding	Tnni1	ENSMUST00000152075.7	2.553256e-03	3.856590e-02	0.6010336	Cardiomyocytes_1	3.219131e-02
Coding	Ttc3	ENSMUST00000152117.7	3.188844e-03	4.603172e-02	0.5689922	Cardiomyocytes_2	6.366036e-02
Coding	Smim5	ENSMUST00000152171.7	2.735611e-03	4.086049e-02	0.5746770	Cardiomyocytes_2	1.395383e-02
Coding	Timm22	ENSMUST00000152183.1	5.519661e-04	1.157026e-02	0.6671835	Cardiomyocytes_2	6.011040e-04
Coding	Tnni1	ENSMUST00000152208.7	1.218943e-04	3.415725e-03	0.8005168	Cardiomyocytes_2	1.756021e-08
Coding	Knl1	ENSMUST00000152380.7	7.914763e-04	1.535431e-02	0.6073643	Cardiomyocytes_2	1.908111e-02
Coding	Sh3kbp1	ENSMUST00000152426.1	1.642621e-04	4.323851e-03	0.6660207	Cardiomyocytes_2	2.383309e-04
Coding	Stk11	ENSMUST00000152592.1	5.795717e-04	1.202295e-02	0.6372093	Cardiomyocytes_2	1.203895e-03
Coding	Btf3	ENSMUST00000152704.7	7.385006e-05	2.253819e-03	0.9271318	Cardiomyocytes_2	1.088120e-15
lncRNA_pcRNA	H19	ENSMUST00000152754	1.192439e-08	1.408818e-06	0.8382429	Cardiomyocytes_2	1.624520e-10
Coding	Hk1	ENSMUST00000152761.7	2.775858e-05	1.024314e-03	0.5206718	Cardiomyocytes_2	6.336541e-01
Coding	Uqcc1	ENSMUST00000152766.7	1.699277e-04	4.439308e-03	0.6919897	Cardiomyocytes_2	3.080474e-05
lncRNA	Snhg3	ENSMUST00000152943	3.481968e-03	4.919176e-02	0.6664083	Cardiomyocytes_2	1.099785e-03
Coding	Svil	ENSMUST00000153016.7	1.542419e-03	2.636433e-02	0.5773902	Cardiomyocytes_1	1.453128e-01
lncRNA_pcRNA	Tug1	ENSMUST00000153313	3.067338e-03	4.472335e-02	0.7665375	Cardiomyocytes_2	3.747425e-07
lncRNA	Snhg12	ENSMUST00000153474	1.281447e-04	3.548860e-03	0.6116279	Cardiomyocytes_2	5.538020e-03
Coding	Rpl5	ENSMUST00000153590.1	1.702385e-09	2.533149e-07	0.6322997	Cardiomyocytes_2	1.100947e-02
Coding	Tatdn2	ENSMUST00000153661.1	2.611384e-05	9.721422e-04	0.5897933	Cardiomyocytes_2	6.082588e-02
Coding	Vta1	ENSMUST00000154132.7	2.297789e-06	1.252545e-04	0.8192506	Cardiomyocytes_2	5.401838e-10
lncRNA	C130080G10Rik	ENSMUST00000154140	5.430194e-05	1.773219e-03	0.6700258	Cardiomyocytes_2	1.199113e-04
lncRNA	Gm13054	ENSMUST00000154192	6.407311e-04	1.300002e-02	0.5134367	Cardiomyocytes_2	6.766305e-01
Coding	Glmp	ENSMUST00000154381.1	2.475718e-06	1.318212e-04	0.6887597	Cardiomyocytes_2	9.316562e-05
Coding	Atp5o	ENSMUST00000154661.7	6.119999e-08	5.505599e-06	0.5620155	Cardiomyocytes_1	1.169551e-02
Coding	Macf1	ENSMUST00000154824.7	1.701405e-03	2.857613e-02	0.5661499	Cardiomyocytes_2	7.540337e-02
Coding	Aamdc	ENSMUST00000154853.7	2.477464e-03	3.774192e-02	0.5361757	Cardiomyocytes_2	1.230970e-01
Coding	Tnni3	ENSMUST00000154913.1	1.907167e-06	1.059873e-04	0.6404393	Cardiomyocytes_1	7.216245e-05
Coding	Pabpc1	ENSMUST00000155116.1	1.282805e-04	3.549052e-03	0.6235142	Cardiomyocytes_2	1.860291e-02
Coding	Hsp90aa1	ENSMUST00000155242.7	2.518378e-10	4.684182e-08	0.6222222	Cardiomyocytes_1	2.385309e-03
Coding	Ywhaq	ENSMUST00000155480.8	1.310381e-03	2.306404e-02	0.6568475	Cardiomyocytes_1	9.284799e-06
Coding	Pafah1b1	ENSMUST00000155493.1	2.646221e-11	6.937634e-09	0.6648579	Cardiomyocytes_2	1.189625e-03
Coding	Ppp2r2d	ENSMUST00000155672.7	1.479993e-04	3.982528e-03	0.7191214	Cardiomyocytes_2	2.818385e-05
lncRNA	Gm15614	ENSMUST00000155976	9.077328e-10	1.427890e-07	0.6594315	Cardiomyocytes_2	4.913433e-05
lncRNA	Gm13568	ENSMUST00000156099	6.932613e-05	2.149110e-03	0.5423773	Cardiomyocytes_2	8.522294e-02
Coding	N4bp2l2	ENSMUST00000156180.1	2.306538e-03	3.601496e-02	0.6098191	Cardiomyocytes_2	2.182078e-02
Coding	Ccdc163	ENSMUST00000156206.1	2.315864e-03	3.614008e-02	0.5984496	Cardiomyocytes_2	2.829930e-02
Coding	Tex30	ENSMUST00000156392.7	6.100583e-14	2.998872e-11	0.7744186	Cardiomyocytes_2	1.257802e-07
Coding	Snx12	ENSMUST00000156473.7	4.373750e-04	9.608986e-03	0.5759690	Cardiomyocytes_2	4.110773e-02
Coding	Stk38	ENSMUST00000156732.2	6.768757e-04	1.354145e-02	0.6029716	Cardiomyocytes_2	1.894546e-02
Coding	Elf2	ENSMUST00000156983.2	7.822197e-09	9.832394e-07	0.6967700	Cardiomyocytes_2	3.288133e-05
Coding	Sh3bgr	ENSMUST00000157060.7	4.469365e-08	4.286853e-06	0.6801034	Cardiomyocytes_1	7.551003e-06
Coding	4933434E20Rik	ENSMUST00000159064.7	2.282292e-03	3.581923e-02	0.8607235	Cardiomyocytes_2	1.013701e-11
Coding	Vcan	ENSMUST00000159285.1	8.719278e-04	1.659919e-02	0.5049096	Cardiomyocytes_1	8.860746e-01
Coding	Mob4	ENSMUST00000159311.7	4.054758e-04	9.082129e-03	0.6906977	Cardiomyocytes_2	2.164515e-04
lncRNA	B230216N24Rik	ENSMUST00000159324	5.237605e-07	3.392489e-05	0.6180879	Cardiomyocytes_2	1.540375e-02
lncRNA	Fcor	ENSMUST00000159364	1.151183e-04	3.266317e-03	0.5571059	Cardiomyocytes_2	3.940324e-02
lncRNA	Gas5	ENSMUST00000159399	1.588454e-06	8.997319e-05	0.6113695	Cardiomyocytes_2	1.695384e-02
Coding	Rb1cc1	ENSMUST00000159530.1	8.444971e-05	2.526882e-03	0.5416021	Cardiomyocytes_2	2.905542e-01
Coding	Agl	ENSMUST00000159670.2	1.594957e-03	2.706904e-02	0.5386305	Cardiomyocytes_2	3.324481e-01
Coding	Wnk1	ENSMUST00000159785.1	1.568284e-03	2.673171e-02	0.5074935	Cardiomyocytes_2	8.287813e-01
Coding	Prpf3	ENSMUST00000159901.7	4.848633e-05	1.619820e-03	0.6447028	Cardiomyocytes_2	2.384532e-03
Coding	Bud31	ENSMUST00000160075.1	4.470058e-10	7.549187e-08	0.7074935	Cardiomyocytes_2	2.672039e-06
Coding	ENSMUST00000160180.7	ENSMUST00000160180.7	2.079660e-05	8.074596e-04	0.8923773	Cardiomyocytes_2	1.047075e-13
Coding	Zwint	ENSMUST00000160337.1	3.270004e-05	1.176590e-03	0.8326873	Cardiomyocytes_2	1.584573e-10
Coding	Gcc2	ENSMUST00000160427.1	4.760991e-05	1.596353e-03	0.6082687	Cardiomyocytes_2	2.027870e-02
lncRNA	Gas5	ENSMUST00000160429	4.785002e-05	1.602452e-03	0.5996124	Cardiomyocytes_2	2.966754e-02
Coding	Zfand2b	ENSMUST00000160439.7	1.119435e-03	2.024692e-02	0.6139535	Cardiomyocytes_2	3.300637e-03
lncRNA	Gm16549	ENSMUST00000160445	4.122219e-07	2.758026e-05	0.6453488	Cardiomyocytes_2	7.121214e-05
Coding	Top2b	ENSMUST00000160501.7	1.859003e-04	4.769303e-03	0.6483204	Cardiomyocytes_2	1.029186e-03
Coding	Tmbim6	ENSMUST00000160635.7	7.688897e-09	9.738706e-07	0.6935401	Cardiomyocytes_2	2.363887e-04
Coding	Ubl5	ENSMUST00000160682.7	1.226765e-03	2.187202e-02	0.6162791	Cardiomyocytes_2	2.921438e-02
Coding	B230118H07Rik	ENSMUST00000160722.7	1.303503e-04	3.587079e-03	0.7198966	Cardiomyocytes_2	1.014889e-05
Coding	Vcan	ENSMUST00000160740.7	2.942390e-13	1.259437e-10	0.6062016	Cardiomyocytes_2	3.427712e-02
Coding	Wnk1	ENSMUST00000160872.1	4.611306e-05	1.565228e-03	0.5582687	Cardiomyocytes_2	8.775616e-02
Coding	Slirp	ENSMUST00000160880.1	8.909035e-05	2.648466e-03	0.7956072	Cardiomyocytes_2	2.797605e-08
Coding	Wnk1	ENSMUST00000161048.7	3.342497e-03	4.772420e-02	0.6434109	Cardiomyocytes_2	3.758482e-03
Coding	Wnk1	ENSMUST00000161512.2	9.122023e-08	7.518295e-06	0.5940568	Cardiomyocytes_2	5.836723e-02
lncRNA	Gas5	ENSMUST00000161623	3.098360e-03	4.502640e-02	0.6043928	Cardiomyocytes_2	3.860846e-02
Coding	Top2b	ENSMUST00000161693.1	3.615549e-04	8.198422e-03	0.7005168	Cardiomyocytes_2	4.149110e-05
lncRNA_pcRNA	Snhg9	ENSMUST00000161706	7.273723e-06	3.287866e-04	0.5147287	Cardiomyocytes_1	6.984583e-01
Coding	Atp5j2	ENSMUST00000161845.1	7.302336e-06	3.295389e-04	0.6436693	Cardiomyocytes_2	3.554866e-04
Coding	Phkb	ENSMUST00000161850.7	5.294714e-06	2.497864e-04	0.5684755	Cardiomyocytes_2	1.031277e-01
Coding	Ubl5	ENSMUST00000161887.7	6.425826e-04	1.301620e-02	0.5002584	Cardiomyocytes_1	9.955905e-01
Coding	Med6	ENSMUST00000161902.1	1.456842e-03	2.517511e-02	0.6080103	Cardiomyocytes_2	2.201371e-02
Coding	Cldnd1	ENSMUST00000162057.7	1.793059e-05	7.081682e-04	0.7214470	Cardiomyocytes_2	1.066344e-05
Coding	4933434E20Rik	ENSMUST00000162114.7	3.270256e-06	1.664022e-04	0.6731266	Cardiomyocytes_2	1.677707e-05
lncRNA	Gas5	ENSMUST00000162163	2.517129e-04	6.115757e-03	0.7051680	Cardiomyocytes_2	1.981424e-05
Coding	Wnk1	ENSMUST00000162190.7	8.538984e-08	7.143245e-06	0.5656331	Cardiomyocytes_2	6.856380e-02
Coding	Gng2	ENSMUST00000162425.7	1.662396e-04	4.358327e-03	0.6388889	Cardiomyocytes_2	4.776203e-04
Coding	Mob4	ENSMUST00000162553.1	1.134650e-03	2.045491e-02	0.6235142	Cardiomyocytes_2	7.724232e-03
Coding	Bud31	ENSMUST00000162594.7	7.057910e-06	3.206108e-04	0.8050388	Cardiomyocytes_2	2.577720e-09
Coding	Pam	ENSMUST00000162681.1	1.982485e-03	3.225405e-02	0.5350129	Cardiomyocytes_2	2.853496e-01
Coding	Vcan	ENSMUST00000162715.1	1.731663e-03	2.899588e-02	0.5463824	Cardiomyocytes_1	2.324860e-01
Coding	Pcmt1	ENSMUST00000163085.7	3.514261e-04	8.014961e-03	0.8396641	Cardiomyocytes_2	8.429219e-11
Coding	Kif5b	ENSMUST00000163210.1	6.721312e-08	5.916173e-06	0.5695090	Cardiomyocytes_2	1.827075e-01
Coding	Tmem29	ENSMUST00000163233.1	2.089567e-05	8.101635e-04	0.6072351	Cardiomyocytes_2	3.597756e-02
Coding	Ndufaf2	ENSMUST00000163558.2	1.218293e-08	1.431080e-06	0.8202842	Cardiomyocytes_2	1.018376e-09
Coding	Ccnh	ENSMUST00000163600.7	1.210343e-03	2.160721e-02	0.8257106	Cardiomyocytes_2	4.279648e-10
Coding	Dcaf1	ENSMUST00000163657.1	1.329900e-03	2.334789e-02	0.5441860	Cardiomyocytes_2	1.570247e-01
Coding	Pkm	ENSMUST00000163694.3	2.973823e-13	1.259437e-10	0.8250646	Cardiomyocytes_2	9.265437e-10
Coding	Sp1	ENSMUST00000163709.7	7.646223e-04	1.491745e-02	0.7436693	Cardiomyocytes_2	2.064361e-06
lncRNA	Gm17139	ENSMUST00000163802	5.987382e-04	1.231843e-02	0.5599483	Cardiomyocytes_2	1.017904e-01
lncRNA	Rb1	ENSMUST00000163932	3.782226e-06	1.891363e-04	0.6138243	Cardiomyocytes_2	1.871464e-03
Coding	Mest	ENSMUST00000163949.8	5.645095e-09	7.471067e-07	0.6953488	Cardiomyocytes_2	2.466696e-04
Coding	Ifrd1	ENSMUST00000164047.1	3.742190e-05	1.309689e-03	0.6396641	Cardiomyocytes_2	5.909075e-03
Coding	Taf1d	ENSMUST00000164079.8	2.576009e-04	6.220384e-03	0.6953488	Cardiomyocytes_2	1.601872e-04
Coding	Zfp637	ENSMUST00000164472.7	7.329697e-05	2.239422e-03	0.6759690	Cardiomyocytes_2	7.786134e-05
Coding	Slc25a3	ENSMUST00000164505.1	1.365427e-18	1.296120e-15	0.7005168	Cardiomyocytes_2	8.720787e-05
Coding	Far1	ENSMUST00000164745.7	1.973413e-03	3.219592e-02	0.6506460	Cardiomyocytes_2	2.906150e-03
Coding	Upp1	ENSMUST00000164791.7	2.419904e-04	5.931889e-03	0.5334625	Cardiomyocytes_2	3.457211e-01
Coding	ENSMUST00000165032.7	ENSMUST00000165032.7	8.068957e-04	1.559847e-02	0.7010336	Cardiomyocytes_2	9.867674e-06
Coding	Naa35	ENSMUST00000165253.1	1.721192e-04	4.468950e-03	0.6578811	Cardiomyocytes_2	8.116154e-04
Coding	Immt	ENSMUST00000165331.7	4.610792e-09	6.221857e-07	0.6994832	Cardiomyocytes_2	1.484760e-04
Coding	Bnip2	ENSMUST00000165389.7	2.047461e-03	3.301845e-02	0.5950904	Cardiomyocytes_2	2.353893e-02
lncRNA	Gm17477	ENSMUST00000165458	1.833213e-03	3.045545e-02	0.5560724	Cardiomyocytes_2	2.324606e-01
Coding	Tmem39a	ENSMUST00000165631.1	1.383011e-04	3.769457e-03	0.5919897	Cardiomyocytes_2	1.624295e-02
Coding	Pfdn5	ENSMUST00000165717.3	1.291313e-04	3.565422e-03	0.7985788	Cardiomyocytes_2	1.708661e-08
Coding	Csnk1a1	ENSMUST00000165721.7	6.331124e-04	1.290514e-02	0.6987080	Cardiomyocytes_2	1.715010e-04
Coding	Tecr	ENSMUST00000165740.8	4.261873e-07	2.833837e-05	0.8178295	Cardiomyocytes_2	1.986751e-09
Coding	Nelfe	ENSMUST00000165953.2	3.538166e-03	4.966007e-02	0.7578811	Cardiomyocytes_2	5.349990e-07
Coding	Nisch	ENSMUST00000165981.7	9.169765e-04	1.727757e-02	0.5328165	Cardiomyocytes_2	4.853805e-01
Coding	Ube2d3	ENSMUST00000166033.5	2.636813e-04	6.333874e-03	0.8441860	Cardiomyocytes_2	4.450148e-11
lncRNA	Gm17122	ENSMUST00000166047	2.871164e-04	6.790154e-03	0.7360465	Cardiomyocytes_2	1.831041e-06
Coding	Slc38a4	ENSMUST00000166223.1	6.242018e-06	2.873416e-04	0.5418605	Cardiomyocytes_2	3.703933e-01
Coding	Snrpe	ENSMUST00000166291.7	5.158683e-04	1.091531e-02	0.5043928	Cardiomyocytes_1	8.814540e-01
Coding	Skp1a	ENSMUST00000166537.7	1.185506e-03	2.123266e-02	0.5284238	Cardiomyocytes_2	5.078142e-01
Coding	Fto	ENSMUST00000166548.8	1.666598e-03	2.806000e-02	0.5744186	Cardiomyocytes_2	4.869007e-02
Coding	Arpp19	ENSMUST00000166549.1	4.724156e-06	2.281519e-04	0.7596899	Cardiomyocytes_2	3.266906e-07
Coding	Cdc34	ENSMUST00000166603.1	2.691384e-04	6.431286e-03	0.7901809	Cardiomyocytes_2	1.802078e-08
Coding	Snrpe	ENSMUST00000166915.7	2.198646e-05	8.406158e-04	0.7312661	Cardiomyocytes_2	1.448692e-05
Coding	Eif4ebp2	ENSMUST00000167087.1	1.858103e-03	3.069586e-02	0.6529716	Cardiomyocytes_2	9.004467e-04
Coding	Alcam	ENSMUST00000167115.7	6.479459e-08	5.753759e-06	0.5660207	Cardiomyocytes_2	1.497956e-01
Coding	ENSMUST00000167199.1	ENSMUST00000167199.1	2.331893e-04	5.762330e-03	0.8444444	Cardiomyocytes_2	6.742041e-11
Coding	Gtf2e2	ENSMUST00000167264.7	2.268489e-07	1.655783e-05	0.8322997	Cardiomyocytes_2	2.480899e-10
Coding	Rnh1	ENSMUST00000167493.8	1.916667e-06	1.061610e-04	0.8304910	Cardiomyocytes_2	1.555371e-10
Coding	Rab11a	ENSMUST00000167569.7	3.194292e-05	1.159709e-03	0.6728682	Cardiomyocytes_2	7.395482e-04
Coding	Glo1	ENSMUST00000167624.1	1.759394e-05	6.978761e-04	0.6609819	Cardiomyocytes_2	2.181082e-03
Coding	Elovl1	ENSMUST00000167636.7	3.731213e-04	8.450115e-03	0.6976744	Cardiomyocytes_2	2.233299e-05
Coding	Tnks2	ENSMUST00000167724.1	2.710465e-04	6.454471e-03	0.5533592	Cardiomyocytes_2	1.578098e-01
Coding	Mettl17	ENSMUST00000167984.1	6.443343e-04	1.303250e-02	0.5744186	Cardiomyocytes_2	1.428847e-02
Coding	Ndufs1	ENSMUST00000168099.8	4.875447e-04	1.045259e-02	0.5304910	Cardiomyocytes_2	4.646105e-01
lncRNA	Gm17036	ENSMUST00000168187	5.622514e-04	1.174329e-02	0.5134367	Cardiomyocytes_2	6.038047e-01
Coding	Zfp511	ENSMUST00000168194.2	1.979220e-03	3.221997e-02	0.7024548	Cardiomyocytes_2	1.571538e-05
Coding	Rab11a	ENSMUST00000168366.1	7.416893e-08	6.420510e-06	0.6121447	Cardiomyocytes_2	2.194457e-02
Coding	Cul3	ENSMUST00000168372.1	1.041042e-11	3.149209e-09	0.6472868	Cardiomyocytes_2	4.285026e-03
Coding	Eif1a	ENSMUST00000168382.1	1.382052e-04	3.769457e-03	0.5974160	Cardiomyocytes_2	5.291851e-02
Coding	Tmem176a	ENSMUST00000168406.3	6.345416e-05	2.016657e-03	0.6917313	Cardiomyocytes_2	7.751513e-05
lncRNA	Gm3235	ENSMUST00000168442	4.756096e-05	1.596353e-03	0.5573643	Cardiomyocytes_2	3.851860e-02
Coding	Cox16	ENSMUST00000168463.7	3.680246e-07	2.495315e-05	0.5692506	Cardiomyocytes_2	1.797028e-01
Coding	Glt8d1	ENSMUST00000168584.8	6.702190e-04	1.345749e-02	0.5620155	Cardiomyocytes_2	2.055448e-01
Coding	Commd6	ENSMUST00000168587.2	4.466366e-09	6.086640e-07	0.8501292	Cardiomyocytes_2	3.875069e-11
Coding	2300009A05Rik	ENSMUST00000168665.2	3.497631e-03	4.931537e-02	0.5878553	Cardiomyocytes_2	6.790597e-02
Coding	Prkag1	ENSMUST00000168846.2	6.489608e-05	2.046345e-03	0.8312661	Cardiomyocytes_2	5.734957e-11
Coding	Cct3	ENSMUST00000168971.1	1.159449e-08	1.381701e-06	0.6744186	Cardiomyocytes_1	3.233899e-05
Coding	Brix1	ENSMUST00000169050.7	1.075230e-03	1.962794e-02	0.7188630	Cardiomyocytes_2	1.511876e-05
Coding	Rab11a	ENSMUST00000169058.7	1.417142e-08	1.605395e-06	0.7459948	Cardiomyocytes_2	1.152309e-06
Coding	G3bp2	ENSMUST00000169094.7	1.856830e-03	3.069586e-02	0.6485788	Cardiomyocytes_2	1.090756e-03
Coding	Arel1	ENSMUST00000169161.7	2.559437e-03	3.862729e-02	0.5684755	Cardiomyocytes_2	2.041469e-02
Coding	Mettl26	ENSMUST00000169308.7	1.650010e-07	1.258213e-05	0.6870801	Cardiomyocytes_2	1.442644e-05
Coding	Thrap3	ENSMUST00000169403.7	5.279730e-04	1.113720e-02	0.6859173	Cardiomyocytes_2	2.987528e-05
Coding	ENSMUST00000169613.2	ENSMUST00000169613.2	1.412981e-08	1.605395e-06	0.9005168	Cardiomyocytes_2	4.591149e-14
Coding	Nisch	ENSMUST00000169628.7	7.244629e-05	2.223302e-03	0.7496124	Cardiomyocytes_2	8.005687e-07
Coding	Chtf18	ENSMUST00000169767.1	9.131492e-04	1.724086e-02	0.6025840	Cardiomyocytes_2	1.265454e-02
Coding	Mtdh	ENSMUST00000169905.1	1.088517e-04	3.124578e-03	0.5758398	Cardiomyocytes_2	1.098634e-01
Coding	Hmgcr	ENSMUST00000169966.1	1.321861e-03	2.323639e-02	0.5227390	Cardiomyocytes_2	4.136766e-01
Coding	Rbm7	ENSMUST00000170000.3	5.813227e-05	1.876285e-03	0.8454780	Cardiomyocytes_2	2.429153e-11
Coding	Guk1	ENSMUST00000170202.8	4.877509e-05	1.627492e-03	0.8232558	Cardiomyocytes_2	9.974633e-10
Coding	Gm20390	ENSMUST00000170303.1	2.369149e-06	1.276280e-04	0.9217054	Cardiomyocytes_2	2.419955e-15
Coding	Arpp19	ENSMUST00000170308.7	1.362981e-05	5.616788e-04	0.8379845	Cardiomyocytes_2	1.677271e-10
Coding	Arpp19	ENSMUST00000170310.1	1.763590e-06	9.847488e-05	0.7816537	Cardiomyocytes_2	4.931653e-08
Coding	Pdlim5	ENSMUST00000170361.8	5.643943e-07	3.596446e-05	0.7251938	Cardiomyocytes_2	5.320326e-06
Coding	Lsm5	ENSMUST00000170382.4	3.496804e-03	4.931537e-02	0.8347545	Cardiomyocytes_2	2.419133e-10
Coding	Pus1	ENSMUST00000170468.7	4.075665e-04	9.106730e-03	0.7753230	Cardiomyocytes_2	1.584199e-08
Coding	Mum1l1	ENSMUST00000170671.7	4.572540e-04	9.938487e-03	0.6754522	Cardiomyocytes_2	8.172734e-05
Coding	Ggnbp2	ENSMUST00000170741.1	4.038510e-04	9.060482e-03	0.5514212	Cardiomyocytes_2	2.070240e-01
Coding	Schip1	ENSMUST00000170788.8	9.372932e-06	4.082565e-04	0.5475452	Cardiomyocytes_2	6.445379e-02
lncRNA	Rb1	ENSMUST00000170967	1.012305e-03	1.875285e-02	0.5386305	Cardiomyocytes_2	3.324481e-01
Coding	Immt	ENSMUST00000171057.1	1.975935e-03	3.219592e-02	0.5400517	Cardiomyocytes_2	3.362755e-01
Coding	Rab11a	ENSMUST00000171100.1	1.116704e-04	3.185318e-03	0.6538760	Cardiomyocytes_2	1.306062e-03
Coding	Mad2l1bp	ENSMUST00000171172.2	1.269661e-09	1.963553e-07	0.6751938	Cardiomyocytes_2	1.431806e-04
Coding	Sh3bgr	ENSMUST00000171181.8	5.387029e-05	1.765406e-03	0.5450904	Cardiomyocytes_1	3.818442e-01
Coding	Mettl4	ENSMUST00000171284.2	3.732687e-04	8.450115e-03	0.7312661	Cardiomyocytes_2	2.945968e-06
Coding	Fyttd1	ENSMUST00000171325.8	1.371073e-03	2.390304e-02	0.6485788	Cardiomyocytes_2	2.960241e-03
Coding	Pfkfb2	ENSMUST00000171479.7	3.475576e-03	4.919176e-02	0.6337209	Cardiomyocytes_2	6.489555e-03
Coding	Adprhl1	ENSMUST00000171619.1	2.909755e-04	6.840285e-03	0.5835917	Cardiomyocytes_2	6.450276e-02
Coding	Irx2	ENSMUST00000172353.2	4.205783e-06	2.071141e-04	0.6346253	Cardiomyocytes_2	1.063725e-03
lncRNA	1110038B12Rik	ENSMUST00000172501	3.569153e-10	6.258067e-08	0.6281654	Cardiomyocytes_2	9.613650e-03
Coding	Znrd1	ENSMUST00000172518.7	1.032758e-04	2.989458e-03	0.6990956	Cardiomyocytes_2	8.663360e-05
Coding	Pabpn1	ENSMUST00000172557.1	3.055695e-05	1.118580e-03	0.7062016	Cardiomyocytes_2	7.945832e-05
Coding	Scnm1	ENSMUST00000172572.8	4.764352e-06	2.292886e-04	0.7237726	Cardiomyocytes_2	5.194231e-06
Coding	Eftud2	ENSMUST00000172611.1	6.351501e-05	2.016657e-03	0.5899225	Cardiomyocytes_2	7.401892e-02
lncRNA	4930518C09Rik	ENSMUST00000172700	2.467585e-03	3.771146e-02	0.5007752	Cardiomyocytes_1	9.806822e-01
Coding	March2	ENSMUST00000172767.8	1.262809e-03	2.236976e-02	0.6341085	Cardiomyocytes_2	1.552362e-03
Coding	Jarid2	ENSMUST00000172830.7	1.025582e-05	4.439030e-04	0.6819121	Cardiomyocytes_2	9.694322e-06
Coding	Dnmt3a	ENSMUST00000172913.1	1.037867e-07	8.353917e-06	0.7360465	Cardiomyocytes_2	2.868384e-06
Coding	Filip1	ENSMUST00000172973.1	1.567477e-03	2.673171e-02	0.6198966	Cardiomyocytes_2	1.990320e-03
Coding	Tmcc1	ENSMUST00000173031.1	1.172051e-05	4.979047e-04	0.5630491	Cardiomyocytes_2	8.524162e-02
Coding	Brd2	ENSMUST00000173032.1	5.022656e-05	1.661823e-03	0.6834625	Cardiomyocytes_2	1.171583e-04
lncRNA	1110038B12Rik	ENSMUST00000173070	1.433659e-08	1.615840e-06	0.7286822	Cardiomyocytes_2	4.752231e-06
lncRNA	Gm20412	ENSMUST00000173249	1.470191e-04	3.960021e-03	0.6219638	Cardiomyocytes_2	4.350189e-03
Coding	Vdac2	ENSMUST00000173456.7	2.498210e-09	3.619511e-07	0.8754522	Cardiomyocytes_2	9.709405e-13
Coding	Itgb1bp1	ENSMUST00000173688.1	4.903499e-04	1.048823e-02	0.6927649	Cardiomyocytes_2	8.133012e-05
Coding	Tmem234	ENSMUST00000173758.7	3.234325e-03	4.654182e-02	0.6669251	Cardiomyocytes_2	2.665415e-04
Coding	Cyfip1	ENSMUST00000173783.7	3.478524e-03	4.919176e-02	0.5757106	Cardiomyocytes_2	3.559878e-02
Coding	Kank3	ENSMUST00000173789.1	1.351620e-03	2.368389e-02	0.5961240	Cardiomyocytes_2	1.692962e-02
Coding	H2afz	ENSMUST00000173790.7	2.005559e-08	2.131622e-06	0.6658915	Cardiomyocytes_2	1.800050e-03
Coding	Rps28	ENSMUST00000173879.7	2.349377e-03	3.642822e-02	0.5118863	Cardiomyocytes_2	7.245577e-01
Coding	Gnpda2	ENSMUST00000173927.7	2.870404e-03	4.248198e-02	0.6560724	Cardiomyocytes_2	7.064562e-05
Coding	Psmd11	ENSMUST00000173938.7	3.541899e-03	4.966959e-02	0.8603359	Cardiomyocytes_2	9.352576e-12
Coding	Gon7	ENSMUST00000173969.1	2.551700e-03	3.856590e-02	0.7322997	Cardiomyocytes_2	4.914489e-06
Coding	1600012H06Rik	ENSMUST00000174004.1	2.613433e-03	3.929141e-02	0.6023256	Cardiomyocytes_2	1.100564e-02
Coding	Ube2i	ENSMUST00000174031.7	1.740524e-03	2.912653e-02	0.8894057	Cardiomyocytes_2	1.363813e-13
Coding	Prc1	ENSMUST00000174051.7	1.254180e-03	2.226077e-02	0.5033592	Cardiomyocytes_1	9.373469e-01
Coding	Jarid2	ENSMUST00000174068.7	4.080762e-05	1.414801e-03	0.6720930	Cardiomyocytes_2	1.883707e-05
Coding	Tet1	ENSMUST00000174121.1	1.198839e-03	2.144357e-02	0.5872093	Cardiomyocytes_2	3.135000e-03
Coding	Abcf1	ENSMUST00000174128.7	2.946871e-04	6.898083e-03	0.6950904	Cardiomyocytes_2	1.049376e-04
Coding	Rpp40	ENSMUST00000174230.1	2.075706e-06	1.138248e-04	0.7395349	Cardiomyocytes_2	1.140286e-07
Coding	Psme1	ENSMUST00000174259.7	5.810324e-04	1.203630e-02	0.9118863	Cardiomyocytes_2	8.679655e-15
Coding	Mrps18b	ENSMUST00000174349.7	1.497432e-03	2.575845e-02	0.8529716	Cardiomyocytes_2	1.622337e-12
Coding	Apoe	ENSMUST00000174355.7	3.387901e-04	7.771846e-03	0.6841085	Cardiomyocytes_2	1.387956e-05
lncRNA	1110038B12Rik	ENSMUST00000174464	7.712285e-09	9.738706e-07	0.6405685	Cardiomyocytes_2	5.203927e-03
Coding	Rps18	ENSMUST00000174609.8	6.129065e-06	2.845209e-04	0.5024548	Cardiomyocytes_1	9.455515e-01
Coding	Zfp57	ENSMUST00000174672.1	6.072432e-04	1.245618e-02	0.8131783	Cardiomyocytes_2	1.048335e-09
Coding	Ppp1r11	ENSMUST00000174711.7	1.432051e-06	8.247173e-05	0.8855297	Cardiomyocytes_2	1.837097e-13
Coding	Cpsf6	ENSMUST00000175888.1	3.362379e-04	7.719731e-03	0.5525840	Cardiomyocytes_2	1.639508e-01
Coding	Ccdc137	ENSMUST00000175970.7	1.587743e-03	2.696323e-02	0.6293282	Cardiomyocytes_2	3.198444e-03
Coding	Cct8	ENSMUST00000175977.7	1.150551e-03	2.070089e-02	0.7883721	Cardiomyocytes_2	6.179619e-08
Coding	Agps	ENSMUST00000176056.1	1.342518e-03	2.355439e-02	0.5656331	Cardiomyocytes_2	2.195635e-02
Coding	1110032A03Rik	ENSMUST00000176238.1	5.474947e-04	1.149614e-02	0.6142119	Cardiomyocytes_2	2.837397e-03
Coding	Rwdd4a	ENSMUST00000176379.1	1.194988e-05	5.045342e-04	0.6470284	Cardiomyocytes_2	3.502962e-04
Coding	Gclm	ENSMUST00000176445.7	2.269371e-03	3.566434e-02	0.5720930	Cardiomyocytes_2	1.463193e-02
Coding	Mrpl17	ENSMUST00000176498.1	4.288581e-12	1.421755e-09	0.8186047	Cardiomyocytes_2	1.013909e-09
Coding	Glmp	ENSMUST00000176519.7	2.466141e-03	3.771146e-02	0.6909561	Cardiomyocytes_2	5.346466e-06
Coding	Ect2	ENSMUST00000176535.7	7.778728e-08	6.629499e-06	0.6020672	Cardiomyocytes_2	2.101113e-02
lncRNA	AA465934	ENSMUST00000176545	5.540164e-08	5.135005e-06	0.6095607	Cardiomyocytes_2	3.975939e-02
lncRNA	Gm20682	ENSMUST00000176552	6.144345e-06	2.846896e-04	0.6555556	Cardiomyocytes_2	5.759759e-04
lncRNA	Gm20659	ENSMUST00000176599	1.864153e-10	3.617961e-08	0.7174419	Cardiomyocytes_2	2.555629e-05
Coding	Hnrnpk	ENSMUST00000176797.7	1.968774e-04	4.990461e-03	0.6888889	Cardiomyocytes_2	7.308583e-05
Coding	Hnrnpk	ENSMUST00000176849.7	8.015241e-08	6.789032e-06	0.6434109	Cardiomyocytes_2	9.804087e-04
lncRNA	Rab26os	ENSMUST00000176921	7.090497e-07	4.416000e-05	0.6253230	Cardiomyocytes_2	1.624293e-03
Coding	B230118H07Rik	ENSMUST00000177152.1	8.740614e-04	1.662831e-02	0.6481912	Cardiomyocytes_2	1.576504e-03
Coding	Rpl41	ENSMUST00000177163.7	4.624391e-13	1.872062e-10	0.8333333	Cardiomyocytes_2	3.685448e-10
Coding	Zhx1	ENSMUST00000177276.7	3.536494e-03	4.966007e-02	0.6125323	Cardiomyocytes_2	2.108084e-03
Coding	Comtd1	ENSMUST00000177527.1	2.308155e-04	5.708796e-03	0.6510336	Cardiomyocytes_2	1.277947e-03
Coding	Gm11007	ENSMUST00000177700.7	1.304369e-04	3.587079e-03	0.6317829	Cardiomyocytes_2	2.877569e-03
Coding	ENSMUST00000177752.7	ENSMUST00000177752.7	3.525830e-03	4.959583e-02	0.7027132	Cardiomyocytes_2	1.380992e-04
Coding	Oaz1	ENSMUST00000177850.7	4.377465e-07	2.903683e-05	0.6493540	Cardiomyocytes_2	9.450862e-05
Coding	Rpl31	ENSMUST00000178079.7	2.482346e-07	1.779532e-05	0.8379845	Cardiomyocytes_2	2.238715e-10
Coding	Tnnt2	ENSMUST00000178204.7	1.522286e-31	6.984247e-28	0.8232558	Cardiomyocytes_2	1.252913e-09
Coding	Ube2f	ENSMUST00000178627.7	5.182916e-06	2.451466e-04	0.8546512	Cardiomyocytes_2	6.516316e-12
Coding	Ubl4a	ENSMUST00000178691.1	1.646104e-04	4.323851e-03	0.6948320	Cardiomyocytes_2	1.173610e-04
Coding	Lsm10	ENSMUST00000179323.1	5.527062e-04	1.157026e-02	0.7043928	Cardiomyocytes_2	2.518786e-05
Coding	Oaz1	ENSMUST00000179341.1	1.535605e-04	4.096136e-03	0.6018088	Cardiomyocytes_1	1.631625e-02
Coding	Gm14295	ENSMUST00000179435.1	6.926036e-05	2.149110e-03	0.6051680	Cardiomyocytes_2	3.494484e-03
Coding	Ccdc141	ENSMUST00000179467.1	9.875924e-16	6.970883e-13	0.6627907	Cardiomyocytes_2	1.128559e-03
Coding	Oaz1	ENSMUST00000179620.7	1.984221e-03	3.226322e-02	0.7250646	Cardiomyocytes_2	2.297874e-05
lncRNA	Gm19967	ENSMUST00000179676	6.153381e-06	2.846896e-04	0.6133075	Cardiomyocytes_2	5.365928e-03
Coding	Nudt5	ENSMUST00000179748.7	5.871734e-07	3.724357e-05	0.5335917	Cardiomyocytes_2	4.487134e-01
Coding	Bsg	ENSMUST00000179781.7	4.300355e-09	5.889561e-07	0.8891473	Cardiomyocytes_2	2.636193e-13
Coding	Canx	ENSMUST00000179865.7	3.291567e-07	2.270933e-05	0.7067183	Cardiomyocytes_2	6.877894e-05
Coding	Trappc13	ENSMUST00000179891.1	3.744279e-05	1.309689e-03	0.5700258	Cardiomyocytes_2	1.189732e-01
Coding	Hcfc1r1	ENSMUST00000179928.1	9.927794e-06	4.317414e-04	0.6847545	Cardiomyocytes_2	5.267706e-04
Coding	Oaz1	ENSMUST00000180036.7	4.888251e-04	1.046375e-02	0.8850129	Cardiomyocytes_2	5.168882e-13
Coding	Cebpzos	ENSMUST00000180077.6	1.029845e-06	6.136268e-05	0.7842377	Cardiomyocytes_2	4.858685e-08
Coding	Hcfc1r1	ENSMUST00000180140.7	3.396062e-03	4.828863e-02	0.6708010	Cardiomyocytes_2	1.356947e-03
Coding	Tmsb15b2	ENSMUST00000180194.2	5.473071e-04	1.149614e-02	0.5755814	Cardiomyocytes_2	6.373568e-03
lncRNA	Gm17491	ENSMUST00000180411	2.924998e-03	4.308152e-02	0.5516796	Cardiomyocytes_2	1.223402e-01
Coding	Eif3c	ENSMUST00000180459.2	6.817605e-04	1.360950e-02	0.6027132	Cardiomyocytes_2	5.289265e-02
lncRNA	Gm26723	ENSMUST00000180771	2.792914e-03	4.161037e-02	0.5297158	Cardiomyocytes_1	2.056647e-01
lncRNA	Gm26733	ENSMUST00000180846	2.424933e-03	3.733421e-02	0.5211886	Cardiomyocytes_2	6.082985e-01
Coding	Emc8	ENSMUST00000181111.7	1.238837e-04	3.451691e-03	0.7684755	Cardiomyocytes_2	1.455200e-08
Coding	Emc8	ENSMUST00000181334.1	1.938571e-04	4.927513e-03	0.7798450	Cardiomyocytes_2	1.925946e-09
lncRNA	ENSMUST00000181664	ENSMUST00000181664	6.410073e-08	5.710566e-06	0.6028424	Cardiomyocytes_2	4.527843e-02
lncRNA	Gm26909	ENSMUST00000181668	1.957408e-06	1.077670e-04	0.7018088	Cardiomyocytes_2	5.403396e-05
Coding	Emc8	ENSMUST00000181836.1	2.462738e-06	1.315496e-04	0.7976744	Cardiomyocytes_2	3.313147e-10
lncRNA	5430416N02Rik	ENSMUST00000181873	3.640861e-05	1.284944e-03	0.6304910	Cardiomyocytes_2	2.934427e-03
lncRNA	1300002E11Rik	ENSMUST00000181960	1.713496e-11	4.913450e-09	0.7085271	Cardiomyocytes_2	1.332525e-06
Coding	Rbm25	ENSMUST00000181983.7	3.055495e-06	1.582105e-04	0.5450904	Cardiomyocytes_2	3.724349e-01
Coding	Rbm25	ENSMUST00000182036.7	2.942379e-12	9.877781e-10	0.5891473	Cardiomyocytes_2	8.337761e-02
Coding	Washc3	ENSMUST00000182183.7	1.931538e-04	4.915711e-03	0.7494832	Cardiomyocytes_2	1.361618e-06
Coding	Birc6	ENSMUST00000182278.2	3.100006e-03	4.502640e-02	0.5046512	Cardiomyocytes_1	9.104263e-01
lncRNA	4632427E13Rik	ENSMUST00000182408	2.555810e-07	1.822703e-05	0.6052972	Cardiomyocytes_2	1.298567e-02
lncRNA	Snhg5	ENSMUST00000182517	2.014165e-07	1.494500e-05	0.6023256	Cardiomyocytes_2	4.637267e-02
Coding	Rbm25	ENSMUST00000182618.7	2.016173e-03	3.267082e-02	0.6768734	Cardiomyocytes_2	3.508934e-04
lncRNA	Snhg6	ENSMUST00000182819	9.473314e-08	7.738320e-06	0.6151163	Cardiomyocytes_2	6.605623e-03
lncRNA	Gm26978	ENSMUST00000182843	1.983287e-08	2.116121e-06	0.6624031	Cardiomyocytes_2	3.896770e-04
Coding	Birc6	ENSMUST00000182845.7	2.985016e-06	1.550406e-04	0.5395349	Cardiomyocytes_2	2.563087e-01
lncRNA	ENSMUST00000182900	ENSMUST00000182900	9.432686e-05	2.780065e-03	0.5652455	Cardiomyocytes_2	1.167985e-01
lncRNA	Mir99ahg	ENSMUST00000182986	5.151501e-04	1.090886e-02	0.5232558	Cardiomyocytes_2	4.030845e-01
lncRNA	ENSMUST00000183030	ENSMUST00000183030	6.556722e-11	1.455592e-08	0.6534884	Cardiomyocytes_2	2.068738e-03
lncRNA	Gm27022	ENSMUST00000183225	4.422847e-04	9.679481e-03	0.5759690	Cardiomyocytes_2	4.722796e-02
lncRNA	Rian	ENSMUST00000183266	5.505553e-06	2.581889e-04	0.6059432	Cardiomyocytes_2	1.002125e-02
Coding	Xpnpep1	ENSMUST00000183274.7	1.834958e-04	4.717334e-03	0.8068475	Cardiomyocytes_2	2.435569e-09
Coding	Rpf2	ENSMUST00000183309.7	7.645456e-06	3.433346e-04	0.7927649	Cardiomyocytes_2	2.655562e-08
Coding	Nedd4	ENSMUST00000183375.7	1.172791e-14	6.725956e-12	0.5497416	Cardiomyocytes_1	2.947848e-01
lncRNA	Lockd	ENSMUST00000183867	2.546935e-10	4.705506e-08	0.6527132	Cardiomyocytes_2	3.552343e-04
Coding	Swi5	ENSMUST00000183946.7	2.657109e-09	3.829576e-07	0.8165375	Cardiomyocytes_2	1.802795e-09
Coding	Zfp280d	ENSMUST00000184019.7	2.420791e-03	3.731217e-02	0.5692506	Cardiomyocytes_2	3.829810e-02
Coding	Tcf12	ENSMUST00000184029.1	4.635184e-05	1.569463e-03	0.6244186	Cardiomyocytes_2	9.735417e-04
lncRNA	2310009A05Rik	ENSMUST00000184126	3.394511e-09	4.779672e-07	0.7428941	Cardiomyocytes_2	3.843119e-06
lncRNA	Gm27232	ENSMUST00000184373	1.498085e-03	2.575845e-02	0.5245478	Cardiomyocytes_2	3.773248e-01
Coding	Gyg	ENSMUST00000184552.1	8.222897e-12	2.572272e-09	0.7886305	Cardiomyocytes_2	2.144654e-08
lncRNA	Gm27204	ENSMUST00000184673	6.333494e-04	1.290514e-02	0.5708010	Cardiomyocytes_2	1.650591e-02
Coding	Nxf1	ENSMUST00000184826.1	8.702385e-04	1.657850e-02	0.5330749	Cardiomyocytes_1	5.269069e-01
Coding	Mlip	ENSMUST00000184848.7	3.561795e-03	4.982169e-02	0.6059432	Cardiomyocytes_2	2.468809e-02
Coding	Rhox5	ENSMUST00000184866.7	3.702972e-05	1.302680e-03	0.5824289	Cardiomyocytes_2	8.204195e-03
Coding	Hmgn3	ENSMUST00000185315.6	1.104538e-03	2.004332e-02	0.6023256	Cardiomyocytes_2	2.455070e-02
Coding	1810022K09Rik	ENSMUST00000185384.6	1.276741e-04	3.539389e-03	0.7720930	Cardiomyocytes_2	3.331545e-07
Coding	Eloc	ENSMUST00000185393.6	4.237786e-07	2.824643e-05	0.6582687	Cardiomyocytes_2	2.977633e-03
Coding	Srgap2	ENSMUST00000185445.2	2.954610e-03	4.347114e-02	0.5505168	Cardiomyocytes_2	1.389514e-01
Coding	Ppp1r7	ENSMUST00000185498.6	1.705910e-07	1.290322e-05	0.7493540	Cardiomyocytes_2	1.186821e-06
Coding	U2surp	ENSMUST00000185515.6	1.349428e-04	3.699906e-03	0.6052972	Cardiomyocytes_2	4.581169e-02
Coding	Ndufaf8	ENSMUST00000185558.1	1.205909e-03	2.154203e-02	0.8622739	Cardiomyocytes_2	2.074952e-12
Coding	Bclaf1	ENSMUST00000185800.6	9.472388e-05	2.784823e-03	0.5233850	Cardiomyocytes_2	6.381197e-01
lncRNA	Hand2os1	ENSMUST00000185946	1.275563e-04	3.539389e-03	0.8348837	Cardiomyocytes_2	8.155774e-11
Coding	Ankrd27	ENSMUST00000186245.6	1.158852e-03	2.082304e-02	0.5273902	Cardiomyocytes_2	4.558663e-01
lncRNA	Hand2os1	ENSMUST00000186386	1.047122e-06	6.212320e-05	0.7740310	Cardiomyocytes_2	1.022646e-08
lncRNA_pcRNA	Tmem108	ENSMUST00000186455	1.284358e-15	8.623365e-13	0.5317829	Cardiomyocytes_2	5.412356e-01
Coding	Ktn1	ENSMUST00000186466.2	4.791616e-06	2.301201e-04	0.5860465	Cardiomyocytes_1	1.051596e-01
Coding	Armc9	ENSMUST00000186509.6	2.094003e-03	3.353328e-02	0.5229974	Cardiomyocytes_1	3.725186e-01
Coding	Wdr75	ENSMUST00000186651.1	9.750641e-07	5.886308e-05	0.6288114	Cardiomyocytes_2	6.022056e-03
Coding	Tardbp	ENSMUST00000186711.1	1.919127e-09	2.825120e-07	0.6253230	Cardiomyocytes_2	1.467730e-02
Coding	Hdlbp	ENSMUST00000186787.6	1.542900e-03	2.636433e-02	0.5937984	Cardiomyocytes_2	5.335852e-02
Coding	Slc39a10	ENSMUST00000186852.1	7.023430e-07	4.384149e-05	0.5852713	Cardiomyocytes_2	7.362898e-02
Coding	1810022K09Rik	ENSMUST00000186870.6	3.256809e-06	1.660249e-04	0.6310078	Cardiomyocytes_2	2.823599e-03
lncRNA	Gm29542	ENSMUST00000186876	3.060181e-03	4.466631e-02	0.6542636	Cardiomyocytes_2	6.925823e-05
Coding	Insig2	ENSMUST00000186915.1	3.528205e-03	4.960389e-02	0.5077519	Cardiomyocytes_2	8.292767e-01
Coding	Bzw1	ENSMUST00000186949.1	1.144857e-06	6.691214e-05	0.6998708	Cardiomyocytes_2	8.129154e-05
lncRNA	2410021H03Rik	ENSMUST00000187090	2.929529e-03	4.312518e-02	0.5465116	Cardiomyocytes_2	7.049419e-02
lncRNA_pcRNA	Gm29015	ENSMUST00000187147	1.367882e-03	2.390236e-02	0.6038760	Cardiomyocytes_2	2.509735e-02
Coding	Eif4a2	ENSMUST00000187168.6	1.583472e-04	4.203455e-03	0.6666667	Cardiomyocytes_2	3.507264e-04
Coding	Epha4	ENSMUST00000187346.1	2.511482e-05	9.406269e-04	0.5410853	Cardiomyocytes_2	2.548070e-01
Coding	Tnnt2	ENSMUST00000188028.6	3.322474e-15	2.127001e-12	0.7811370	Cardiomyocytes_2	1.140919e-07
Coding	Nabp1	ENSMUST00000188204.6	1.218544e-04	3.415725e-03	0.5260982	Cardiomyocytes_2	2.900751e-01
lncRNA_pcRNA	A930005H10Rik	ENSMUST00000188260	1.648846e-04	4.326923e-03	0.7315245	Cardiomyocytes_2	5.003510e-07
Coding	R3hdm1	ENSMUST00000188381.6	2.538703e-04	6.151884e-03	0.6891473	Cardiomyocytes_2	1.543381e-04
Coding	Ptma	ENSMUST00000188533.1	7.131678e-09	9.088928e-07	0.5733850	Cardiomyocytes_2	1.291171e-01
Coding	Lca5	ENSMUST00000188548.6	6.409897e-04	1.300002e-02	0.5728682	Cardiomyocytes_2	7.669692e-02
lncRNA_pcRNA	Gpr45	ENSMUST00000188621	1.579542e-04	4.197069e-03	0.6470284	Cardiomyocytes_2	1.813859e-04
Coding	Stat1	ENSMUST00000188681.6	2.141947e-03	3.410724e-02	0.5480620	Cardiomyocytes_2	6.159767e-02
Coding	Bzw1	ENSMUST00000188898.6	7.565626e-04	1.480217e-02	0.6824289	Cardiomyocytes_2	3.106916e-04
Coding	Hdlbp	ENSMUST00000188988.6	2.399028e-06	1.289853e-04	0.7263566	Cardiomyocytes_2	1.518283e-05
lncRNA_pcRNA	Hand2os1	ENSMUST00000189169	2.175706e-03	3.450047e-02	0.5988372	Cardiomyocytes_2	1.521253e-03
Coding	Ralgps2	ENSMUST00000189648.1	4.692383e-05	1.581052e-03	0.6726098	Cardiomyocytes_2	1.332177e-04
Coding	Ndufs1	ENSMUST00000189664.1	1.257943e-03	2.230905e-02	0.5704134	Cardiomyocytes_2	6.962923e-02
Coding	Thap4	ENSMUST00000189728.6	3.059706e-03	4.466631e-02	0.6751938	Cardiomyocytes_2	7.391911e-05
Coding	Serpine2	ENSMUST00000189793.6	1.097912e-03	1.996256e-02	0.5857881	Cardiomyocytes_2	8.637831e-02
Coding	Lcorl	ENSMUST00000189859.6	3.340013e-03	4.772420e-02	0.5465116	Cardiomyocytes_2	1.644878e-01
lncRNA	Zfas1	ENSMUST00000189909.6	1.164595e-03	2.089893e-02	0.8152455	Cardiomyocytes_2	2.405975e-09
Coding	Nucks1	ENSMUST00000189946.6	1.060523e-03	1.939813e-02	0.5229974	Cardiomyocytes_1	6.341451e-01
Coding	Abi2	ENSMUST00000189980.6	6.327102e-04	1.290514e-02	0.5943152	Cardiomyocytes_2	5.935891e-02
lncRNA	1810026B05Rik	ENSMUST00000190028	2.169242e-03	3.443766e-02	0.6038760	Cardiomyocytes_2	1.426214e-02
lncRNA	Snhg5	ENSMUST00000190033	2.484405e-04	6.060607e-03	0.6352713	Cardiomyocytes_2	1.412039e-03
Coding	Smpx	ENSMUST00000190091.6	5.251684e-05	1.726452e-03	0.7157623	Cardiomyocytes_2	5.197663e-05
Coding	Hdlbp	ENSMUST00000190321.6	1.559914e-08	1.724551e-06	0.7126615	Cardiomyocytes_2	2.889752e-05
lncRNA	BC002059	ENSMUST00000190415	2.302164e-03	3.599085e-02	0.5359173	Cardiomyocytes_2	3.837859e-01
Coding	Ak6	ENSMUST00000190729.1	1.898463e-04	4.852449e-03	0.8524548	Cardiomyocytes_2	3.321648e-11
Coding	Mdm4	ENSMUST00000190807.1	3.760886e-04	8.499973e-03	0.5912145	Cardiomyocytes_2	3.301633e-02
Coding	Ly6e	ENSMUST00000191127.6	2.350474e-03	3.642822e-02	0.6421189	Cardiomyocytes_2	2.963085e-04
Coding	Srrm2	ENSMUST00000191385.2	1.289458e-03	2.278319e-02	0.5379845	Cardiomyocytes_1	4.349215e-01
Coding	Ly6e	ENSMUST00000191436.6	1.490056e-08	1.660658e-06	0.6609819	Cardiomyocytes_2	1.905358e-03
Coding	Rabgap1l	ENSMUST00000191651.5	1.113245e-05	4.751227e-04	0.5863049	Cardiomyocytes_2	2.611233e-02
Coding	Exo1	ENSMUST00000191680.1	3.300758e-04	7.597263e-03	0.6240310	Cardiomyocytes_2	2.052533e-03
lncRNA	4833421G17Rik	ENSMUST00000191704.1	1.216070e-10	2.498207e-08	0.5903101	Cardiomyocytes_2	3.315892e-02
lncRNA	Gm38359	ENSMUST00000191884.1	1.390041e-03	2.418777e-02	0.5028424	Cardiomyocytes_2	9.535600e-01
lncRNA	Gm37219	ENSMUST00000192036.1	6.507932e-13	2.454114e-10	0.7248062	Cardiomyocytes_2	1.547415e-05
Coding	Naa15	ENSMUST00000192197.1	9.388337e-04	1.760505e-02	0.5691214	Cardiomyocytes_2	5.098239e-02
Coding	Nuf2	ENSMUST00000192248.1	2.884078e-03	4.261562e-02	0.6041344	Cardiomyocytes_2	5.783429e-03
lncRNA	Gm37675	ENSMUST00000192303.1	3.459173e-03	4.908460e-02	0.5542636	Cardiomyocytes_2	1.876987e-01
Coding	Dalrd3	ENSMUST00000192518.1	2.080322e-06	1.138511e-04	0.5488372	Cardiomyocytes_2	2.663991e-01
lncRNA	Zc3h11a	ENSMUST00000192775	2.221433e-03	3.514461e-02	0.6094315	Cardiomyocytes_2	4.779564e-03
Coding	Zc2hc1a	ENSMUST00000193010.1	5.519452e-05	1.795975e-03	0.5667959	Cardiomyocytes_2	1.397664e-01
lncRNA	Gm36989	ENSMUST00000193225.1	6.975956e-06	3.179373e-04	0.6374677	Cardiomyocytes_2	2.188077e-03
Coding	Ndufc1	ENSMUST00000193279.1	1.510606e-03	2.594134e-02	0.8198966	Cardiomyocytes_2	1.971840e-09
Coding	Tmco1	ENSMUST00000193446.5	7.934287e-05	2.387050e-03	0.7958656	Cardiomyocytes_2	1.890951e-08
lncRNA	Gm37314	ENSMUST00000193545.1	2.898051e-03	4.279911e-02	0.7143411	Cardiomyocytes_2	3.994324e-05
lncRNA	Gm37736	ENSMUST00000193564.1	2.469986e-03	3.771146e-02	0.6248062	Cardiomyocytes_2	6.426524e-03
lncRNA	2900092N22Rik	ENSMUST00000193601.1	4.186884e-04	9.301128e-03	0.5679587	Cardiomyocytes_2	1.851518e-01
Coding	Rev1	ENSMUST00000193697.5	6.123258e-04	1.254175e-02	0.6046512	Cardiomyocytes_2	1.053682e-03
Coding	Arl5b	ENSMUST00000193883.1	7.440459e-05	2.265719e-03	0.5726098	Cardiomyocytes_2	8.980336e-02
Coding	Cnih4	ENSMUST00000193907.5	8.989657e-06	3.940562e-04	0.6392765	Cardiomyocytes_2	8.817149e-03
lncRNA	Gm37517	ENSMUST00000194004.1	1.605460e-04	4.245447e-03	0.5534884	Cardiomyocytes_2	4.549570e-02
Coding	Uqcrc1	ENSMUST00000194047.2	5.716818e-04	1.189513e-02	0.5860465	Cardiomyocytes_1	8.830813e-02
Coding	Snurf	ENSMUST00000194059.1	1.031071e-04	2.987717e-03	0.6622739	Cardiomyocytes_2	3.606653e-04
Coding	Exo1	ENSMUST00000194306.5	1.041809e-03	1.914481e-02	0.5552972	Cardiomyocytes_2	8.380914e-02
lncRNA	Gm38115	ENSMUST00000194317	7.220025e-04	1.421694e-02	0.6782946	Cardiomyocytes_2	3.045637e-05
Coding	Ndufaf3	ENSMUST00000194381.1	6.927523e-05	2.149110e-03	0.7330749	Cardiomyocytes_2	2.263243e-06
Coding	Rbm5	ENSMUST00000194400.1	6.299457e-24	1.156076e-20	0.7724806	Cardiomyocytes_2	1.319957e-07
Coding	Uqcrc1	ENSMUST00000194469.1	8.161811e-04	1.573378e-02	0.5603359	Cardiomyocytes_1	1.695147e-01
Coding	Mia3	ENSMUST00000194543.1	3.114064e-03	4.509413e-02	0.5841085	Cardiomyocytes_2	1.365631e-02
lncRNA	Mir99ahg	ENSMUST00000194553.1	4.820968e-04	1.037087e-02	0.5648579	Cardiomyocytes_2	8.129722e-02
Coding	Exo1	ENSMUST00000194636.1	2.733498e-04	6.492472e-03	0.5677003	Cardiomyocytes_2	6.027731e-02
Coding	Rpl22l1	ENSMUST00000194649.1	1.313695e-04	3.609123e-03	0.8170543	Cardiomyocytes_2	2.698631e-09
Coding	Rhoa	ENSMUST00000194701.5	7.851192e-05	2.364635e-03	0.7250646	Cardiomyocytes_1	8.134954e-08
lncRNA	Gm37407	ENSMUST00000194793.1	1.665835e-06	9.416245e-05	0.5784238	Cardiomyocytes_2	3.222609e-02
Coding	Mia3	ENSMUST00000194807.2	2.629683e-03	3.944954e-02	0.5222222	Cardiomyocytes_2	4.662541e-01
Coding	Mrpl30	ENSMUST00000194857.5	1.496908e-04	4.016265e-03	0.8379845	Cardiomyocytes_2	1.869352e-10
lncRNA	Gm19918	ENSMUST00000194858.1	3.373874e-10	5.953591e-08	0.5485788	Cardiomyocytes_1	3.086924e-01
Coding	Ssr2	ENSMUST00000195014.5	1.124091e-08	1.345390e-06	0.8467700	Cardiomyocytes_2	7.255298e-11
Coding	Zc3h11a	ENSMUST00000195067.1	1.356570e-11	3.930911e-09	0.7224806	Cardiomyocytes_2	5.885502e-06
Coding	Cyb561d2	ENSMUST00000195235.5	1.177517e-05	4.994561e-04	0.6850129	Cardiomyocytes_2	6.816408e-06
Coding	Mrpl30	ENSMUST00000195373.1	1.538263e-03	2.631778e-02	0.8689922	Cardiomyocytes_2	4.321627e-12
lncRNA	Gm37954	ENSMUST00000195400.1	4.822258e-04	1.037087e-02	0.6686047	Cardiomyocytes_2	1.367472e-05
Coding	Zc3h11a	ENSMUST00000195424.5	4.407812e-06	2.159044e-04	0.6863049	Cardiomyocytes_2	6.438066e-05
lncRNA	Gm37676	ENSMUST00000195496.1	3.756446e-38	1.034074e-33	0.8107235	Cardiomyocytes_2	2.038016e-09
Coding	Parp1	ENSMUST00000195560.1	7.101331e-04	1.401329e-02	0.5635659	Cardiomyocytes_2	1.995082e-01
Coding	Cacybp	ENSMUST00000195654.1	3.102205e-04	7.200465e-03	0.5248062	Cardiomyocytes_2	6.151052e-01
lncRNA	2900018N21Rik	ENSMUST00000195805.1	1.755275e-05	6.972468e-04	0.5953488	Cardiomyocytes_2	2.048896e-02
lncRNA	4930509H03Rik	ENSMUST00000196088.1	9.574871e-04	1.789389e-02	0.5392765	Cardiomyocytes_2	2.198596e-01
Coding	Mdh2	ENSMUST00000196285.1	2.220906e-03	3.514461e-02	0.7321705	Cardiomyocytes_2	1.091510e-05
Coding	Gatad1	ENSMUST00000196304.1	3.251527e-05	1.173106e-03	0.5392765	Cardiomyocytes_1	7.685947e-02
lncRNA	Gm43715	ENSMUST00000196307.1	8.425124e-04	1.618470e-02	0.7250646	Cardiomyocytes_2	1.163153e-05
Coding	Dhx37	ENSMUST00000196371.1	1.699735e-04	4.439308e-03	0.5136951	Cardiomyocytes_2	6.630183e-01
Coding	Srpk2	ENSMUST00000196388.4	1.055537e-05	4.547232e-04	0.5870801	Cardiomyocytes_2	5.893532e-02
lncRNA	C030032O16Rik	ENSMUST00000196427.1	6.364524e-05	2.018463e-03	0.5633075	Cardiomyocytes_2	2.712039e-02
Coding	Arhgap29	ENSMUST00000196479.4	9.082803e-04	1.718937e-02	0.7126615	Cardiomyocytes_2	2.093124e-05
Coding	Nexn	ENSMUST00000196504.4	5.962646e-05	1.915283e-03	0.5390181	Cardiomyocytes_2	4.429559e-01
Coding	Nexn	ENSMUST00000196529.4	1.199730e-04	3.380364e-03	0.6198966	Cardiomyocytes_1	3.216024e-03
lncRNA	Gm43361	ENSMUST00000196562.1	3.549027e-03	4.974421e-02	0.7710594	Cardiomyocytes_2	3.178382e-07
Coding	Ubap2l	ENSMUST00000196633.4	2.235932e-13	9.835465e-11	0.6352713	Cardiomyocytes_2	8.844585e-03
Coding	Tyms	ENSMUST00000196872.1	3.262582e-07	2.256592e-05	0.7908269	Cardiomyocytes_2	9.753077e-09
Coding	Ubap2l	ENSMUST00000196917.1	9.449830e-08	7.738320e-06	0.6224806	Cardiomyocytes_2	1.197204e-02
Coding	Eif4e	ENSMUST00000196990.4	5.214043e-08	4.882047e-06	0.9160207	Cardiomyocytes_2	3.018605e-15
lncRNA	Gm42899	ENSMUST00000197034.1	4.530373e-05	1.541559e-03	0.6656331	Cardiomyocytes_2	2.713555e-04
lncRNA	Gm42995	ENSMUST00000197047.1	8.802928e-04	1.672374e-02	0.5531008	Cardiomyocytes_2	7.232709e-02
lncRNA	Gm42639	ENSMUST00000197061.1	7.032084e-05	2.173892e-03	0.6718346	Cardiomyocytes_2	7.736135e-04
Coding	Elovl6	ENSMUST00000197235.4	2.939240e-04	6.888220e-03	0.6049096	Cardiomyocytes_2	3.575909e-03
Coding	Cenpe	ENSMUST00000197369.2	3.556123e-03	4.981829e-02	0.5245478	Cardiomyocytes_2	5.041826e-01
Coding	Cttnbp2nl	ENSMUST00000197437.4	2.259792e-03	3.560807e-02	0.5294574	Cardiomyocytes_2	4.603448e-01
lncRNA	Gm43111	ENSMUST00000197445.1	9.142927e-04	1.725062e-02	0.6726098	Cardiomyocytes_2	4.618312e-05
lncRNA	Gm42908	ENSMUST00000197508.1	5.272031e-07	3.398793e-05	0.5875969	Cardiomyocytes_2	6.191542e-02
Coding	Emcn	ENSMUST00000197511.1	3.416929e-04	7.825392e-03	0.5529716	Cardiomyocytes_2	4.762813e-02
Coding	Aimp1	ENSMUST00000197793.4	2.723597e-04	6.480137e-03	0.5806202	Cardiomyocytes_2	4.522933e-02
Coding	Psmd9	ENSMUST00000197809.1	1.099880e-03	1.998514e-02	0.7090439	Cardiomyocytes_2	2.229342e-05
Coding	Csde1	ENSMUST00000197827.4	2.337272e-32	1.608510e-28	0.8873385	Cardiomyocytes_2	3.142481e-13
lncRNA	Gm43628	ENSMUST00000197871.1	1.853985e-05	7.290930e-04	0.5139535	Cardiomyocytes_1	6.957554e-01
Coding	Mef2c	ENSMUST00000198069.4	5.163650e-04	1.091743e-02	0.5312661	Cardiomyocytes_1	5.504447e-01
Coding	Tyms	ENSMUST00000198095.1	4.617414e-05	1.565372e-03	0.7310078	Cardiomyocytes_2	3.800674e-06
lncRNA	Gm43186	ENSMUST00000198130.1	2.586034e-03	3.894329e-02	0.5571059	Cardiomyocytes_2	3.940324e-02
Coding	Csde1	ENSMUST00000198180.4	1.026619e-10	2.157310e-08	0.9294574	Cardiomyocytes_2	6.244556e-16
Coding	Atrx	ENSMUST00000198209.1	1.035807e-03	1.909912e-02	0.5121447	Cardiomyocytes_2	8.065968e-01
Coding	Mef2c	ENSMUST00000198217.4	1.326536e-03	2.330369e-02	0.5988372	Cardiomyocytes_2	1.521253e-03
lncRNA	AI506816	ENSMUST00000198331.1	2.437917e-05	9.193283e-04	0.7480620	Cardiomyocytes_2	2.609066e-06
Coding	Pdlim5	ENSMUST00000198381.4	1.434989e-03	2.485989e-02	0.5467700	Cardiomyocytes_2	2.090854e-01
Coding	Fubp1	ENSMUST00000198405.1	1.091434e-05	4.672628e-04	0.8870801	Cardiomyocytes_2	2.742057e-13
Coding	Atrx	ENSMUST00000198448.4	1.638258e-05	6.574048e-04	0.6180879	Cardiomyocytes_2	1.364934e-02
lncRNA	Gm31305	ENSMUST00000198557.1	3.321507e-03	4.749842e-02	0.6186047	Cardiomyocytes_2	8.040668e-04
Coding	Cnn3	ENSMUST00000198620.1	4.574275e-04	9.938487e-03	0.7537468	Cardiomyocytes_2	1.153479e-06
Coding	Srsf11	ENSMUST00000198705.4	4.676403e-04	1.011249e-02	0.5828165	Cardiomyocytes_1	1.517240e-02
Coding	Bri3bp	ENSMUST00000198811.1	1.360011e-03	2.378550e-02	0.6560724	Cardiomyocytes_2	4.149114e-04
lncRNA	Gm43061	ENSMUST00000198850.1	1.902028e-03	3.127780e-02	0.5649871	Cardiomyocytes_2	1.450415e-01
Coding	Klf3	ENSMUST00000198946.1	1.673288e-05	6.685379e-04	0.5454780	Cardiomyocytes_2	2.354274e-01
Coding	Fubp1	ENSMUST00000199202.4	5.456004e-04	1.148264e-02	0.6485788	Cardiomyocytes_2	4.232895e-03
Coding	Pcdh7	ENSMUST00000199310.1	2.632883e-05	9.754777e-04	0.5602067	Cardiomyocytes_2	1.891248e-01
Coding	Atp5f1	ENSMUST00000199311.1	5.473159e-04	1.149614e-02	0.8171835	Cardiomyocytes_2	2.506464e-09
Coding	Lamtor5	ENSMUST00000199317.1	1.496205e-05	6.065911e-04	0.8740310	Cardiomyocytes_2	1.819524e-12
Coding	Dhx30	ENSMUST00000199332.4	8.031390e-06	3.577477e-04	0.5498708	Cardiomyocytes_2	3.453338e-01
Coding	Eif3b	ENSMUST00000199377.1	9.296204e-04	1.746798e-02	0.6847545	Cardiomyocytes_2	1.494350e-04
Coding	Nexn	ENSMUST00000199423.4	1.221679e-08	1.431080e-06	0.6005168	Cardiomyocytes_2	5.728180e-02
Coding	Mef2c	ENSMUST00000199432.4	6.178648e-04	1.263354e-02	0.6152455	Cardiomyocytes_2	9.695289e-03
Coding	Alg14	ENSMUST00000199554.1	1.974277e-03	3.219592e-02	0.7002584	Cardiomyocytes_2	1.741788e-05
Coding	Csde1	ENSMUST00000199571.4	1.150301e-15	7.916373e-13	0.8609819	Cardiomyocytes_2	1.033935e-11
lncRNA	A530041M06Rik	ENSMUST00000199690.1	2.271468e-03	3.566970e-02	0.5609819	Cardiomyocytes_2	9.065332e-02
Coding	Dhx30	ENSMUST00000199693.1	2.968540e-04	6.931125e-03	0.5837209	Cardiomyocytes_2	1.804893e-02
lncRNA	Gm43513	ENSMUST00000199779.1	3.453917e-03	4.903529e-02	0.5275194	Cardiomyocytes_1	1.874396e-01
lncRNA	Gm42640	ENSMUST00000199792.1	4.214104e-06	2.071533e-04	0.5891473	Cardiomyocytes_2	7.473824e-02
lncRNA	Gm42696	ENSMUST00000199859.1	4.269330e-05	1.469076e-03	0.5899225	Cardiomyocytes_2	4.890185e-03
Coding	Atxn2	ENSMUST00000199864.1	8.855552e-11	1.950205e-08	0.6540052	Cardiomyocytes_2	2.926935e-03
lncRNA	Gm43339	ENSMUST00000200032.1	2.212496e-04	5.521811e-03	0.5514212	Cardiomyocytes_2	1.079394e-01
Coding	Zfp655	ENSMUST00000200039.4	3.344944e-07	2.301990e-05	0.7408269	Cardiomyocytes_2	1.798351e-06
Coding	Eif4e	ENSMUST00000200100.1	6.987604e-10	1.131499e-07	0.9227390	Cardiomyocytes_2	1.275152e-15
Coding	Mef2c	ENSMUST00000200138.4	5.734259e-04	1.191341e-02	0.5480620	Cardiomyocytes_2	1.330337e-01
Coding	Crip2	ENSMUST00000200380.4	2.754207e-08	2.850294e-06	0.5989664	Cardiomyocytes_2	4.410531e-03
Coding	Zcchc8	ENSMUST00000200503.1	2.319383e-05	8.818780e-04	0.5932817	Cardiomyocytes_2	2.778242e-02
Coding	Nexn	ENSMUST00000200589.4	4.035681e-07	2.709615e-05	0.5073643	Cardiomyocytes_1	8.915249e-01
lncRNA	Gm43187	ENSMUST00000200652.1	4.365732e-04	9.599031e-03	0.5894057	Cardiomyocytes_2	3.833843e-02
Coding	Mpv17	ENSMUST00000200833.3	1.964664e-03	3.207786e-02	0.7542636	Cardiomyocytes_2	2.009796e-07
lncRNA	Gm42856	ENSMUST00000200848.1	2.184779e-05	8.388088e-04	0.5994832	Cardiomyocytes_2	2.775842e-02
Coding	Ube2k	ENSMUST00000200946.2	2.014613e-03	3.267082e-02	0.6219638	Cardiomyocytes_2	1.504263e-02
lncRNA	Gm43810	ENSMUST00000201018.1	9.647646e-05	2.825323e-03	0.5184755	Cardiomyocytes_2	4.325895e-01
Coding	Morc3	ENSMUST00000201097.2	1.851677e-03	3.063948e-02	0.6935401	Cardiomyocytes_2	3.657096e-05
Coding	Ube2a	ENSMUST00000201117.3	1.843847e-07	1.383036e-05	0.8315245	Cardiomyocytes_2	1.363947e-10
lncRNA	Gm43126	ENSMUST00000201546.1	2.912692e-20	3.486112e-17	0.5895349	Cardiomyocytes_2	7.928910e-02
Coding	Ccnd2	ENSMUST00000201902.3	8.140245e-13	2.987796e-10	0.5976744	Cardiomyocytes_2	1.523247e-02
lncRNA	Cct6a	ENSMUST00000201927.1	2.108029e-18	1.871930e-15	0.7825581	Cardiomyocytes_2	9.477528e-08
Coding	Ube3a	ENSMUST00000202247.3	4.395841e-08	4.237187e-06	0.5568475	Cardiomyocytes_2	2.179532e-01
Coding	Ociad1	ENSMUST00000202250.3	6.615985e-05	2.081427e-03	0.7436693	Cardiomyocytes_2	4.015789e-07
Coding	G3bp2	ENSMUST00000202258.3	3.392519e-11	8.192042e-09	0.7121447	Cardiomyocytes_2	4.664449e-05
Coding	Slc4a1ap	ENSMUST00000202273.3	3.380539e-03	4.811459e-02	0.6204134	Cardiomyocytes_2	2.766818e-03
Coding	Rogdi	ENSMUST00000202281.3	2.059047e-03	3.314704e-02	0.6755814	Cardiomyocytes_2	5.003945e-04
Coding	Dcp2	ENSMUST00000202306.1	7.277918e-04	1.431047e-02	0.6196382	Cardiomyocytes_2	6.818573e-03
lncRNA	Gm40309	ENSMUST00000202699.1	1.188965e-03	2.128077e-02	0.7051680	Cardiomyocytes_2	1.120950e-04
Coding	Eif2b4	ENSMUST00000202758.3	3.102844e-03	4.502640e-02	0.7815245	Cardiomyocytes_2	4.014137e-09
lncRNA	Gm42467	ENSMUST00000202954.1	1.475508e-09	2.231746e-07	0.7056848	Cardiomyocytes_2	3.014029e-05
Coding	Ube2a	ENSMUST00000202991.3	1.253815e-04	3.489891e-03	0.8233850	Cardiomyocytes_2	3.228749e-10
lncRNA	Gm44270	ENSMUST00000203084.1	1.848951e-03	3.062450e-02	0.5797158	Cardiomyocytes_2	1.478975e-02
lncRNA	Gm44170	ENSMUST00000203181.1	1.725589e-10	3.393002e-08	0.8294574	Cardiomyocytes_2	5.784398e-10
Coding	Ggct	ENSMUST00000203208.1	2.910756e-03	4.291767e-02	0.5465116	Cardiomyocytes_2	3.606550e-02
Coding	Hnrnpa2b1	ENSMUST00000203220.2	3.099787e-24	6.095068e-21	0.9036176	Cardiomyocytes_2	3.088517e-14
Coding	Ergic2	ENSMUST00000203268.1	1.783270e-05	7.063289e-04	0.7746770	Cardiomyocytes_2	1.902539e-07
Coding	Arpc4	ENSMUST00000203578.2	9.827071e-04	1.830309e-02	0.8961240	Cardiomyocytes_2	1.028212e-13
Coding	Rfc1	ENSMUST00000203596.1	6.029880e-07	3.807122e-05	0.6080103	Cardiomyocytes_2	4.200956e-03
lncRNA	Gm44144	ENSMUST00000203683.1	7.440657e-04	1.459917e-02	0.6260982	Cardiomyocytes_2	1.724686e-03
Coding	Raf1	ENSMUST00000203759.1	1.164125e-04	3.296916e-03	0.6266150	Cardiomyocytes_2	1.133689e-02
lncRNA	Gm44220	ENSMUST00000203784.1	7.840117e-04	1.522022e-02	0.5406977	Cardiomyocytes_2	5.088892e-02
Coding	Tmem176b	ENSMUST00000204073.2	2.753622e-06	1.441097e-04	0.6912145	Cardiomyocytes_2	2.023304e-05
Coding	Ezh2	ENSMUST00000204243.2	2.793373e-03	4.161037e-02	0.7020672	Cardiomyocytes_2	6.477667e-05
lncRNA	E330037G11Rik	ENSMUST00000204295.1	2.779718e-03	4.145184e-02	0.5134367	Cardiomyocytes_2	7.065916e-01
Coding	Ppp6c	ENSMUST00000204368.1	6.809810e-05	2.125402e-03	0.5736434	Cardiomyocytes_2	6.100521e-02
Coding	Zfp638	ENSMUST00000204415.1	1.742518e-03	2.914219e-02	0.5178295	Cardiomyocytes_2	6.432896e-01
Coding	Krcc1	ENSMUST00000204436.2	2.385404e-07	1.718990e-05	0.7483204	Cardiomyocytes_2	1.041435e-06
Coding	Cct7	ENSMUST00000204592.2	1.259638e-04	3.502557e-03	0.8607235	Cardiomyocytes_2	1.290071e-11
Coding	Ppp6c	ENSMUST00000204701.2	1.281182e-05	5.343692e-04	0.6152455	Cardiomyocytes_2	9.157190e-03
lncRNA	Gm43980	ENSMUST00000204899.1	1.820670e-03	3.028363e-02	0.5444444	Cardiomyocytes_2	2.808291e-01
lncRNA	Gm44152	ENSMUST00000205007.1	2.190879e-03	3.472107e-02	0.5289406	Cardiomyocytes_1	4.920359e-01
lncRNA	Gm44044	ENSMUST00000205178.1	5.933086e-04	1.224304e-02	0.6395349	Cardiomyocytes_2	1.061595e-04
Coding	Mat2a	ENSMUST00000205335.1	2.309297e-05	8.792575e-04	0.5976744	Cardiomyocytes_2	3.628224e-02
Coding	Etfb	ENSMUST00000205363.1	2.685902e-03	4.022716e-02	0.6224806	Cardiomyocytes_1	1.586509e-03
Coding	Tnrc6a	ENSMUST00000205514.1	3.286520e-04	7.583514e-03	0.5087855	Cardiomyocytes_1	8.632619e-01
Coding	Immt	ENSMUST00000205628.1	2.346027e-05	8.895513e-04	0.5540052	Cardiomyocytes_1	1.467983e-01
Coding	B9d2	ENSMUST00000205658.1	2.323783e-06	1.262525e-04	0.6974160	Cardiomyocytes_2	1.243101e-05
Coding	Gpi1	ENSMUST00000205800.1	5.663454e-04	1.181088e-02	0.7281654	Cardiomyocytes_2	1.796143e-05
Coding	Mat2a	ENSMUST00000205823.1	1.869992e-10	3.617961e-08	0.5007752	Cardiomyocytes_1	9.900340e-01
Coding	Tial1	ENSMUST00000205835.1	9.994413e-04	1.855200e-02	0.5343669	Cardiomyocytes_1	1.430486e-01
Coding	Zfp780b	ENSMUST00000205874.1	1.377785e-04	3.766403e-03	0.6932817	Cardiomyocytes_2	1.102954e-04
lncRNA	Snhg1	ENSMUST00000206113.1	3.790832e-06	1.891363e-04	0.7595607	Cardiomyocytes_2	1.547759e-07
Coding	Sox6	ENSMUST00000206123.1	8.972392e-05	2.661552e-03	0.6129199	Cardiomyocytes_2	2.384966e-03
Coding	Etfb	ENSMUST00000206196.1	8.555368e-04	1.636638e-02	0.5595607	Cardiomyocytes_2	2.293818e-01
Coding	Fxyd1	ENSMUST00000206305.1	4.862970e-10	8.113203e-08	0.6019380	Cardiomyocytes_2	2.412975e-02
Coding	Crebbp	ENSMUST00000206464.1	1.717520e-04	4.464580e-03	0.5117571	Cardiomyocytes_1	7.794290e-01
Coding	Idh2	ENSMUST00000206714.1	6.239084e-08	5.594446e-06	0.6430233	Cardiomyocytes_1	5.296655e-05
Coding	Spcs2	ENSMUST00000207063.1	1.233889e-07	9.732524e-06	0.5372093	Cardiomyocytes_1	4.047651e-01
Coding	Hikeshi	ENSMUST00000207309.1	2.068608e-04	5.209940e-03	0.8020672	Cardiomyocytes_2	8.808524e-09
Coding	Pet100	ENSMUST00000207389.1	2.527689e-03	3.833731e-02	0.7222222	Cardiomyocytes_2	2.711606e-05
lncRNA	Gm44709	ENSMUST00000207649.1	8.686442e-05	2.587883e-03	0.6377261	Cardiomyocytes_2	4.883729e-03
Coding	Ucp2	ENSMUST00000207748.1	2.232228e-04	5.566011e-03	0.6490956	Cardiomyocytes_2	7.449834e-04
Coding	Nbdy	ENSMUST00000208235.1	4.716370e-05	1.585253e-03	0.5695090	Cardiomyocytes_2	2.967439e-02
lncRNA	Gm45236	ENSMUST00000208632.1	7.195101e-21	9.431749e-18	0.6749354	Cardiomyocytes_2	4.465237e-04
Coding	Picalm	ENSMUST00000208684.1	1.295211e-09	1.991875e-07	0.6337209	Cardiomyocytes_2	1.574626e-04
Coding	Tusc3	ENSMUST00000209440.1	3.294677e-04	7.595969e-03	0.7625323	Cardiomyocytes_2	6.568987e-07
Coding	Timm10b	ENSMUST00000209445.1	8.562744e-06	3.789634e-04	0.5808786	Cardiomyocytes_2	9.493583e-03
Coding	Timm10b	ENSMUST00000209588.1	2.438711e-09	3.552001e-07	0.7285530	Cardiomyocytes_2	1.319419e-05
Coding	Rpl13a	ENSMUST00000209927.1	8.893945e-05	2.646838e-03	0.8648579	Cardiomyocytes_2	7.714018e-12
Coding	Emp3	ENSMUST00000210297.1	7.641172e-04	1.491745e-02	0.5581395	Cardiomyocytes_2	1.811316e-02
Coding	Timm10b	ENSMUST00000210350.1	3.813284e-08	3.789606e-06	0.7328165	Cardiomyocytes_2	5.067536e-07
Coding	Msra	ENSMUST00000210428.1	3.586923e-04	8.146933e-03	0.6167959	Cardiomyocytes_2	1.787869e-02
lncRNA	Gm45343	ENSMUST00000210452.1	7.463991e-08	6.441026e-06	0.6406977	Cardiomyocytes_2	6.466772e-03
Coding	Chmp2a	ENSMUST00000210587.1	4.711977e-04	1.018142e-02	0.7330749	Cardiomyocytes_2	3.340306e-06
lncRNA	Gm45507	ENSMUST00000210611.1	3.583015e-06	1.809784e-04	0.5317829	Cardiomyocytes_2	5.220617e-01
Coding	Sorbs2	ENSMUST00000210946.1	3.664780e-08	3.668511e-06	0.5527132	Cardiomyocytes_2	2.692305e-01
lncRNA	Gm45435	ENSMUST00000211147.1	1.609790e-05	6.478701e-04	0.5421189	Cardiomyocytes_2	8.715003e-02
Coding	Snrnp70	ENSMUST00000211211.1	1.379079e-10	2.812096e-08	0.7674419	Cardiomyocytes_2	1.441380e-07
Coding	Ppp1r15a	ENSMUST00000211212.1	1.060527e-03	1.939813e-02	0.6976744	Cardiomyocytes_2	1.528499e-06
Coding	Kdelr1	ENSMUST00000211234.1	1.937137e-03	3.174137e-02	0.6439276	Cardiomyocytes_2	1.683576e-04
Coding	Erich1	ENSMUST00000211242.1	3.539417e-03	4.966007e-02	0.6074935	Cardiomyocytes_2	4.968806e-03
Coding	Bet1l	ENSMUST00000211590.1	1.854080e-04	4.761112e-03	0.5984496	Cardiomyocytes_2	9.081601e-03
Coding	Cdh16	ENSMUST00000212318.1	9.239190e-06	4.037086e-04	0.6078811	Cardiomyocytes_2	1.999867e-02
Coding	Mau2	ENSMUST00000212451.1	3.112097e-03	4.508938e-02	0.5193798	Cardiomyocytes_1	5.363448e-01
lncRNA	Gm45732	ENSMUST00000212460.1	1.231118e-03	2.193541e-02	0.5630491	Cardiomyocytes_2	5.932430e-02
Coding	Acta1	ENSMUST00000212584.1	1.909681e-06	1.059873e-04	0.6348837	Cardiomyocytes_2	6.933856e-04
Coding	Csnk2a2	ENSMUST00000212616.1	7.540568e-05	2.288608e-03	0.5968992	Cardiomyocytes_2	3.727939e-03
lncRNA	Gm45762	ENSMUST00000212863.1	4.068183e-09	5.627585e-07	0.6214470	Cardiomyocytes_2	1.080335e-02
Coding	Cfap20	ENSMUST00000213086.1	2.418385e-03	3.729597e-02	0.6249354	Cardiomyocytes_2	2.138780e-03
Coding	Xirp1	ENSMUST00000213113.1	1.267478e-06	7.345500e-05	0.5532300	Cardiomyocytes_1	3.006565e-01
Coding	Tln2	ENSMUST00000213584.1	1.512378e-06	8.622948e-05	0.5422481	Cardiomyocytes_2	3.943147e-01
Coding	Chordc1	ENSMUST00000213605.1	2.540006e-03	3.847421e-02	0.6790698	Cardiomyocytes_2	1.962032e-04
Coding	Thyn1	ENSMUST00000213770.1	2.639793e-04	6.335503e-03	0.8573643	Cardiomyocytes_2	1.170202e-11
Coding	Med17	ENSMUST00000213788.1	3.015515e-03	4.417395e-02	0.5966408	Cardiomyocytes_2	1.156647e-02
Coding	Pafah1b2	ENSMUST00000214179.1	3.246553e-09	4.630627e-07	0.7609819	Cardiomyocytes_2	1.933521e-07
Coding	Kif23	ENSMUST00000214295.1	1.024418e-06	6.117177e-05	0.6193798	Cardiomyocytes_2	1.307668e-02
Coding	Taf1d	ENSMUST00000214316.1	3.611106e-10	6.291553e-08	0.5909561	Cardiomyocytes_2	5.255021e-02
Coding	Cadm1	ENSMUST00000214542.1	2.116475e-03	3.381446e-02	0.5147287	Cardiomyocytes_2	6.796177e-01
lncRNA	Gm48334	ENSMUST00000214553.1	3.589715e-05	1.271785e-03	0.5697674	Cardiomyocytes_2	9.048277e-03
Coding	Tpd52l1	ENSMUST00000214644.1	3.534842e-09	4.939449e-07	0.6569767	Cardiomyocytes_2	3.154653e-05
Coding	Camta1	ENSMUST00000214673.1	2.008727e-11	5.498842e-09	0.7113695	Cardiomyocytes_2	2.931605e-05
Coding	Sparc	ENSMUST00000214685.1	5.255617e-05	1.726452e-03	0.6037468	Cardiomyocytes_2	4.952915e-02
Coding	Ilf3	ENSMUST00000214758.1	7.605298e-05	2.298474e-03	0.6963824	Cardiomyocytes_2	1.216764e-04
Coding	Ilf3	ENSMUST00000214852.1	3.759846e-07	2.536790e-05	0.7422481	Cardiomyocytes_2	4.766483e-06
Coding	Alas1	ENSMUST00000215222.1	3.482808e-03	4.919176e-02	0.6093023	Cardiomyocytes_2	1.842045e-02
Coding	Pafah1b2	ENSMUST00000215427.1	2.431928e-03	3.740006e-02	0.5813953	Cardiomyocytes_2	3.105041e-02
Coding	Tagln	ENSMUST00000215509.1	7.270947e-04	1.430698e-02	0.7121447	Cardiomyocytes_2	4.140772e-05
Coding	Cmc1	ENSMUST00000215799.1	5.609154e-05	1.820858e-03	0.6813953	Cardiomyocytes_2	2.591259e-04
Coding	Tmod3	ENSMUST00000215821.1	2.662184e-04	6.378121e-03	0.6573643	Cardiomyocytes_2	7.382671e-04
Coding	Fam168a	ENSMUST00000216021.1	2.335581e-03	3.631134e-02	0.5940568	Cardiomyocytes_2	4.018454e-03
Coding	Taf1d	ENSMUST00000216109.1	1.157566e-03	2.081350e-02	0.5361757	Cardiomyocytes_1	4.643648e-01
Coding	Cck	ENSMUST00000216176.1	1.577441e-03	2.682137e-02	0.5531008	Cardiomyocytes_2	7.232709e-02
Coding	Sparc	ENSMUST00000216313.1	1.478997e-10	2.971812e-08	0.7475452	Cardiomyocytes_2	2.434828e-06
Coding	Cnn1	ENSMUST00000216872.1	1.290666e-11	3.779728e-09	0.8848837	Cardiomyocytes_2	2.157643e-13
lncRNA	Gm47327	ENSMUST00000216960.1	1.791218e-05	7.081682e-04	0.5339793	Cardiomyocytes_2	3.382946e-01
Coding	Chordc1	ENSMUST00000217031.1	1.024296e-08	1.249000e-06	0.7139535	Cardiomyocytes_2	1.423246e-05
Coding	Hspb2	ENSMUST00000217159.1	6.359576e-06	2.917774e-04	0.8180879	Cardiomyocytes_2	2.057652e-09
Coding	Poc1a	ENSMUST00000217213.1	5.890667e-06	2.743025e-04	0.6356589	Cardiomyocytes_2	8.559052e-04
Coding	Pkm	ENSMUST00000217353.1	1.451437e-10	2.937878e-08	0.7064599	Cardiomyocytes_2	7.023390e-05
Coding	Ccar1	ENSMUST00000217768.1	5.813975e-05	1.876285e-03	0.6356589	Cardiomyocytes_2	1.822301e-03
Coding	Mrpl42	ENSMUST00000217777.1	3.586107e-04	8.146933e-03	0.5674419	Cardiomyocytes_2	5.249220e-02
Coding	Trdn	ENSMUST00000217779.1	5.959908e-04	1.228026e-02	0.5436693	Cardiomyocytes_2	4.044289e-01
Coding	Myl6	ENSMUST00000218127.1	1.047843e-09	1.638921e-07	0.7067183	Cardiomyocytes_2	1.036498e-05
Coding	Trdn	ENSMUST00000218281.1	1.294081e-12	4.509300e-10	0.5688630	Cardiomyocytes_1	1.812604e-01
lncRNA	Gm47644	ENSMUST00000218351.1	2.199979e-04	5.495555e-03	0.6249354	Cardiomyocytes_2	6.371764e-03
Coding	Mcm3ap	ENSMUST00000218361.1	1.738707e-06	9.748092e-05	0.5020672	Cardiomyocytes_2	9.647291e-01
Coding	Smc6	ENSMUST00000218815.1	7.775172e-04	1.513684e-02	0.5739018	Cardiomyocytes_2	5.358640e-02
Coding	Cct2	ENSMUST00000219036.1	1.115888e-04	3.185318e-03	0.5058140	Cardiomyocytes_1	8.833324e-01
Coding	Sf3b6	ENSMUST00000219128.1	1.116271e-03	2.021680e-02	0.7082687	Cardiomyocytes_2	3.832102e-05
Coding	Ormdl2	ENSMUST00000219215.1	2.106721e-03	3.369775e-02	0.7945736	Cardiomyocytes_2	1.095321e-08
Coding	Myl6	ENSMUST00000219236.1	2.736131e-06	1.434723e-04	0.6802326	Cardiomyocytes_2	5.794578e-06
Coding	Xpot	ENSMUST00000219334.1	8.064244e-04	1.559847e-02	0.5472868	Cardiomyocytes_2	2.697052e-01
Coding	Pln	ENSMUST00000219491.1	1.791316e-04	4.625830e-03	0.5138243	Cardiomyocytes_1	7.506923e-01
Coding	Sar1a	ENSMUST00000219506.1	3.958783e-04	8.903381e-03	0.6828165	Cardiomyocytes_2	8.005545e-05
Coding	Ldah	ENSMUST00000219532.1	2.194408e-05	8.404715e-04	0.7178295	Cardiomyocytes_2	5.885348e-06
Coding	Gen1	ENSMUST00000219600.1	2.856607e-03	4.232330e-02	0.5635659	Cardiomyocytes_2	2.649907e-02
Coding	Atp2b1	ENSMUST00000219624.1	3.310137e-03	4.740971e-02	0.6516796	Cardiomyocytes_2	1.935015e-03
Coding	Trdn	ENSMUST00000219665.1	1.715403e-04	4.463291e-03	0.5232558	Cardiomyocytes_1	6.635928e-01
Coding	Cct2	ENSMUST00000219690.1	1.036548e-03	1.909912e-02	0.6574935	Cardiomyocytes_2	3.089847e-03
Coding	Timm13	ENSMUST00000219896.1	2.700245e-04	6.443406e-03	0.8700258	Cardiomyocytes_2	3.801034e-12
Coding	Pln	ENSMUST00000219921.1	3.111631e-09	4.461301e-07	0.5873385	Cardiomyocytes_2	9.538435e-02
lncRNA	A430103D13Rik	ENSMUST00000220077.1	4.558532e-04	9.919942e-03	0.6465116	Cardiomyocytes_2	7.587496e-04
Coding	Snrpd3	ENSMUST00000220229.1	1.354675e-07	1.056416e-05	0.7943152	Cardiomyocytes_2	2.985624e-08
lncRNA	Gm47342	ENSMUST00000220254.1	1.121356e-03	2.026835e-02	0.5677003	Cardiomyocytes_2	4.284858e-02
lncRNA	Gm47644	ENSMUST00000220401.1	1.170131e-08	1.388420e-06	0.6466408	Cardiomyocytes_2	1.362655e-03
Coding	Abracl	ENSMUST00000220433.1	3.705312e-05	1.302680e-03	0.6546512	Cardiomyocytes_2	1.439594e-04
Coding	Atp5s	ENSMUST00000220539.1	3.297576e-03	4.730363e-02	0.6425065	Cardiomyocytes_2	3.382830e-04
Coding	Cinp	ENSMUST00000220607.1	2.629640e-03	3.944954e-02	0.7434109	Cardiomyocytes_2	1.796593e-06
lncRNA	Gm47585	ENSMUST00000220661.1	5.995092e-04	1.232509e-02	0.5865633	Cardiomyocytes_2	2.373223e-02
Coding	Ryr2	ENSMUST00000220712.1	2.499207e-05	9.373046e-04	0.5890181	Cardiomyocytes_2	4.253789e-02
Coding	Tbca	ENSMUST00000220825.1	1.547259e-07	1.186433e-05	0.7131783	Cardiomyocytes_2	5.124424e-05
Coding	Mplkip	ENSMUST00000221480.1	1.528178e-03	2.617778e-02	0.6056848	Cardiomyocytes_2	8.637155e-03
Coding	Ryr2	ENSMUST00000221527.1	5.151670e-04	1.090886e-02	0.5348837	Cardiomyocytes_2	4.474559e-01
Coding	Timm9	ENSMUST00000221559.1	5.544613e-04	1.159818e-02	0.6925065	Cardiomyocytes_2	5.761848e-05
Coding	Fkbp3	ENSMUST00000221608.1	8.275405e-17	6.327927e-14	0.5037468	Cardiomyocytes_2	9.407709e-01
lncRNA	Gm46367	ENSMUST00000221695.1	1.879426e-10	3.617961e-08	0.6183463	Cardiomyocytes_2	8.255546e-04
Coding	Ppp2r5c	ENSMUST00000221715.1	1.588304e-09	2.376241e-07	0.8545220	Cardiomyocytes_2	1.463022e-11
Coding	Nemf	ENSMUST00000222065.1	4.585128e-07	3.026844e-05	0.6285530	Cardiomyocytes_2	1.171349e-02
Coding	Eif5	ENSMUST00000222441.1	5.974148e-05	1.916741e-03	0.5547804	Cardiomyocytes_2	2.008510e-01
Coding	Cinp	ENSMUST00000222457.1	5.948044e-05	1.915061e-03	0.6552972	Cardiomyocytes_2	8.666274e-04
Coding	Id2	ENSMUST00000222667.1	1.054403e-03	1.932464e-02	0.5731266	Cardiomyocytes_2	9.310295e-02
Coding	Ift43	ENSMUST00000222821.1	4.280791e-05	1.471181e-03	0.7825581	Cardiomyocytes_2	1.017944e-07
lncRNA	Gm48369	ENSMUST00000222844.1	1.161471e-03	2.085648e-02	0.5775194	Cardiomyocytes_2	1.070493e-02
Coding	Atp5mpl	ENSMUST00000222874.1	4.665329e-04	1.009648e-02	0.5295866	Cardiomyocytes_2	2.506736e-01
Coding	Zfyve21	ENSMUST00000223211.1	2.029881e-03	3.279259e-02	0.6121447	Cardiomyocytes_2	9.970970e-03
Coding	Ddx24	ENSMUST00000223233.1	3.177831e-04	7.357387e-03	0.6069767	Cardiomyocytes_2	2.753690e-02
lncRNA	Gm47088	ENSMUST00000223326.1	1.174765e-06	6.851469e-05	0.6583979	Cardiomyocytes_2	8.232453e-05
Coding	Evl	ENSMUST00000223548.1	2.240580e-04	5.576735e-03	0.6704134	Cardiomyocytes_2	7.810717e-04
Coding	Actr10	ENSMUST00000223549.1	1.238829e-05	5.190635e-04	0.7715762	Cardiomyocytes_2	1.216660e-07
Coding	Adk	ENSMUST00000223645.1	3.403137e-09	4.779672e-07	0.6708010	Cardiomyocytes_2	2.686246e-05
Coding	Nolc1	ENSMUST00000223741.1	3.479931e-03	4.919176e-02	0.6043928	Cardiomyocytes_2	2.522396e-02
Coding	3830406C13Rik	ENSMUST00000223762.1	9.903918e-05	2.885027e-03	0.6731266	Cardiomyocytes_2	2.589438e-04
Coding	Kif20b	ENSMUST00000223776.1	1.003376e-06	6.030773e-05	0.6483204	Cardiomyocytes_2	2.270791e-04
Coding	Cetn3	ENSMUST00000223793.1	2.294057e-03	3.590153e-02	0.5648579	Cardiomyocytes_2	1.647225e-01
Coding	Adk	ENSMUST00000223915.1	3.080818e-06	1.589913e-04	0.6273902	Cardiomyocytes_2	7.498217e-03
Coding	Slc35b2	ENSMUST00000223987.1	2.826744e-03	4.194858e-02	0.7498708	Cardiomyocytes_2	4.827179e-07
Coding	Rps24	ENSMUST00000223999.1	4.423419e-04	9.679481e-03	0.6328165	Cardiomyocytes_2	1.276336e-02
Coding	Hnrnpk	ENSMUST00000224030.1	1.235222e-04	3.445106e-03	0.5596899	Cardiomyocytes_1	1.524700e-02
Coding	Hnrnpk	ENSMUST00000224182.1	3.007006e-10	5.410253e-08	0.7780362	Cardiomyocytes_2	1.272447e-07
Coding	Tmem161b	ENSMUST00000224525.1	6.499853e-10	1.065047e-07	0.6191214	Cardiomyocytes_2	4.544730e-03
Coding	Kif13a	ENSMUST00000224756.1	2.837902e-05	1.044409e-03	0.5405685	Cardiomyocytes_2	2.965325e-01
lncRNA	Gm41077	ENSMUST00000224796.1	1.589474e-04	4.213631e-03	0.5689922	Cardiomyocytes_2	3.091129e-02
Coding	Adk	ENSMUST00000224899.1	3.415679e-04	7.825392e-03	0.5943152	Cardiomyocytes_2	2.189885e-02
Coding	Fibp	ENSMUST00000225141.1	3.438389e-03	4.886525e-02	0.6726098	Cardiomyocytes_2	4.184492e-04
Coding	Kif20b	ENSMUST00000225151.1	1.715290e-07	1.293657e-05	0.5645995	Cardiomyocytes_2	1.046080e-01
Coding	3830406C13Rik	ENSMUST00000225294.1	6.963919e-04	1.385135e-02	0.6648579	Cardiomyocytes_2	4.381822e-04
Coding	Camk2g	ENSMUST00000225328.1	1.591477e-04	4.213631e-03	0.6379845	Cardiomyocytes_2	5.465992e-03
Coding	Cenpk	ENSMUST00000225557.1	4.475288e-06	2.188201e-04	0.6295866	Cardiomyocytes_2	6.793831e-03
Coding	Cab39l	ENSMUST00000225595.1	2.461864e-03	3.769198e-02	0.6878553	Cardiomyocytes_2	1.329133e-05
Coding	Fam172a	ENSMUST00000225623.1	2.211217e-03	3.502323e-02	0.5100775	Cardiomyocytes_1	7.428532e-01
Coding	Sorbs1	ENSMUST00000225710.1	1.748717e-05	6.956457e-04	0.5093023	Cardiomyocytes_2	8.580946e-01
Coding	Esco2	ENSMUST00000225853.1	9.771896e-11	2.085277e-08	0.5782946	Cardiomyocytes_2	8.953729e-02
Coding	Ndufs4	ENSMUST00000225978.2	2.080753e-03	3.341830e-02	0.5465116	Cardiomyocytes_2	7.049419e-02
Coding	Cetn3	ENSMUST00000226007.1	2.150968e-11	5.748724e-09	0.6041344	Cardiomyocytes_2	1.492146e-02
Coding	Tep1	ENSMUST00000226222.1	6.753442e-06	3.088185e-04	0.5295866	Cardiomyocytes_2	4.470087e-01
Coding	Gnl3	ENSMUST00000226379.1	1.109746e-08	1.339872e-06	0.6408269	Cardiomyocytes_2	6.710042e-03
Coding	Retreg1	ENSMUST00000226438.1	3.055611e-03	4.464695e-02	0.6625323	Cardiomyocytes_2	1.925584e-03
Coding	Zfp706	ENSMUST00000226671.1	3.244530e-05	1.172118e-03	0.6299742	Cardiomyocytes_2	1.235648e-02
Coding	Eny2	ENSMUST00000226827.1	2.143173e-05	8.262924e-04	0.8105943	Cardiomyocytes_2	5.588453e-09
Coding	Hnrnpc	ENSMUST00000226993.1	1.123499e-18	1.104560e-15	0.8028424	Cardiomyocytes_2	4.822330e-09
Coding	Hnrnpc	ENSMUST00000227242.1	1.982495e-07	1.474977e-05	0.7338501	Cardiomyocytes_2	2.094254e-06
Coding	Nedd8	ENSMUST00000227250.1	7.315837e-05	2.237671e-03	0.6547804	Cardiomyocytes_2	3.691354e-03
Coding	Gnl3	ENSMUST00000227467.1	3.301409e-03	4.730932e-02	0.5191214	Cardiomyocytes_1	6.952568e-01
Coding	Myh7	ENSMUST00000227518.1	3.729966e-25	8.556541e-22	0.6985788	Cardiomyocytes_1	1.536191e-04
Coding	AL731706.1	ENSMUST00000227806.1	1.493393e-05	6.063441e-04	0.7428941	Cardiomyocytes_2	2.224175e-06
Coding	Rbfox2	ENSMUST00000228087.1	1.692828e-03	2.848421e-02	0.6232558	Cardiomyocytes_2	4.619461e-03
Coding	Zfp706	ENSMUST00000228275.1	4.123536e-04	9.177986e-03	0.5720930	Cardiomyocytes_2	1.463193e-02
Coding	Gnpnat1	ENSMUST00000228451.1	2.469805e-03	3.771146e-02	0.7602067	Cardiomyocytes_2	1.612070e-08
Coding	Hnrnpc	ENSMUST00000228748.1	6.211997e-05	1.983804e-03	0.6816537	Cardiomyocytes_2	5.355335e-04
Coding	Pcbp2	ENSMUST00000229061.1	1.369152e-03	2.390236e-02	0.6086563	Cardiomyocytes_2	1.912378e-02
lncRNA	4930478M13Rik	ENSMUST00000229204.1	8.841492e-04	1.678542e-02	0.5257106	Cardiomyocytes_2	4.972574e-01
Coding	Cpsf1	ENSMUST00000229287.1	1.225234e-06	7.130704e-05	0.6045220	Cardiomyocytes_2	3.056914e-02
Coding	Tmem106c	ENSMUST00000229428.1	2.414518e-04	5.929246e-03	0.7122739	Cardiomyocytes_2	1.294449e-06
Coding	Pcbp2	ENSMUST00000229432.1	1.180164e-03	2.115075e-02	0.5436693	Cardiomyocytes_2	2.097483e-01
Coding	Oxr1	ENSMUST00000229836.1	1.960343e-03	3.204532e-02	0.5054264	Cardiomyocytes_1	8.530109e-01
Coding	Pcbp2	ENSMUST00000229854.1	2.074382e-03	3.335490e-02	0.7651163	Cardiomyocytes_2	6.043235e-07
Coding	Nudt16l1	ENSMUST00000229961.1	2.073878e-03	3.335490e-02	0.8313953	Cardiomyocytes_2	6.347596e-11
Coding	Rbx1	ENSMUST00000230062.1	1.080381e-05	4.632512e-04	0.7404393	Cardiomyocytes_2	6.435616e-06
Coding	Ptp4a3	ENSMUST00000230177.1	8.516035e-04	1.631381e-02	0.6255814	Cardiomyocytes_2	6.758347e-03
Coding	Rbx1	ENSMUST00000230219.1	4.619397e-08	4.415374e-06	0.5434109	Cardiomyocytes_2	3.877332e-01
Coding	Pcbp2	ENSMUST00000230577.1	1.200437e-03	2.145819e-02	0.6374677	Cardiomyocytes_2	8.309361e-04
Coding	Rab14	ENSMUST00000230751.1	1.880258e-04	4.810385e-03	0.5167959	Cardiomyocytes_1	7.100695e-01
Coding	Gart	ENSMUST00000231380.1	1.127252e-03	2.034966e-02	0.6744186	Cardiomyocytes_2	2.157143e-04
Coding	Polr2h	ENSMUST00000231392.1	2.356221e-03	3.645983e-02	0.7708010	Cardiomyocytes_2	2.434374e-07
Coding	Ssbp2	ENSMUST00000231481.1	2.260229e-04	5.610422e-03	0.5476744	Cardiomyocytes_2	3.455880e-01
Coding	Hspbap1	ENSMUST00000231579.1	1.950066e-03	3.193422e-02	0.6437984	Cardiomyocytes_2	5.395004e-04
Coding	2610318N02Rik	ENSMUST00000231681.1	2.280568e-04	5.645636e-03	0.6627907	Cardiomyocytes_2	5.925958e-04
Coding	AL731706.2	ENSMUST00000231720.1	3.154263e-11	7.822573e-09	0.6826873	Cardiomyocytes_2	2.108925e-04
Coding	AI413582	ENSMUST00000232203.1	4.507913e-04	9.825324e-03	0.5801034	Cardiomyocytes_2	2.368009e-02
Coding	Fyttd1	ENSMUST00000232272.1	1.950869e-04	4.954200e-03	0.7105943	Cardiomyocytes_2	2.220148e-05
Coding	Trmt2a	ENSMUST00000232293.1	6.411354e-04	1.300002e-02	0.5863049	Cardiomyocytes_2	3.987312e-02
Coding	Sec22a	ENSMUST00000232420.1	2.013488e-03	3.267082e-02	0.7266150	Cardiomyocytes_2	3.606388e-06
Coding	Gtf2h2	ENSMUST00000232450.1	2.638292e-03	3.955713e-02	0.5948320	Cardiomyocytes_2	3.070470e-02
Coding	Myl12a	ENSMUST00000232766.1	1.211596e-03	2.161556e-02	0.8134367	Cardiomyocytes_2	4.162757e-09
Coding	Myl12b	ENSMUST00000233004.1	4.489311e-05	1.529477e-03	0.8124031	Cardiomyocytes_2	2.236107e-09
Coding	Gpatch11	ENSMUST00000233113.1	2.493482e-03	3.791888e-02	0.7133075	Cardiomyocytes_2	4.173770e-06
Coding	Rrp36	ENSMUST00000233136.1	2.542306e-03	3.847421e-02	0.5704134	Cardiomyocytes_2	6.217901e-02
Coding	Dpy30	ENSMUST00000233187.1	5.144392e-04	1.090886e-02	0.7001292	Cardiomyocytes_2	7.262628e-05
Coding	Rpl7l1	ENSMUST00000233349.1	2.141475e-03	3.410724e-02	0.7162791	Cardiomyocytes_2	2.005592e-05
Coding	Mea1	ENSMUST00000233430.1	1.776735e-06	9.900799e-05	0.7638243	Cardiomyocytes_2	1.182030e-07
Coding	Sh3bgr	ENSMUST00000233577.1	9.847471e-22	1.506007e-18	0.6780362	Cardiomyocytes_2	7.199754e-04
Coding	Dpy30	ENSMUST00000233581.1	4.502621e-09	6.105820e-07	0.7422481	Cardiomyocytes_2	5.229016e-06
Coding	Srrm2	ENSMUST00000233636.1	9.779025e-05	2.854687e-03	0.5649871	Cardiomyocytes_2	2.007087e-01
Coding	Qk	ENSMUST00000233684.1	2.966421e-34	2.721987e-30	0.5072351	Cardiomyocytes_2	8.924360e-01
Coding	Ndufa11	ENSMUST00000233832.1	2.413087e-05	9.124651e-04	0.7196382	Cardiomyocytes_2	3.400833e-05
Coding	Myom1	ENSMUST00000233893.1	2.085646e-03	3.345821e-02	0.5824289	Cardiomyocytes_1	1.171606e-02
Coding	Zfp81	ENSMUST00000234016.1	1.878481e-03	3.096273e-02	0.5232558	Cardiomyocytes_2	5.129847e-01
lncRNA	AC126438.2	ENSMUST00000234156.1	1.574633e-03	2.679017e-02	0.6031008	Cardiomyocytes_2	2.495267e-03
Coding	Snrpd1	ENSMUST00000234207.1	3.721940e-05	1.305192e-03	0.5763566	Cardiomyocytes_2	1.304916e-01
lncRNA	AC144860.1	ENSMUST00000234240.1	2.575009e-10	4.725657e-08	0.7921189	Cardiomyocytes_2	1.545002e-08
Coding	Birc6	ENSMUST00000234521.1	3.478489e-04	7.946544e-03	0.5356589	Cardiomyocytes_2	1.829432e-01
Coding	Rab18	ENSMUST00000234626.1	9.149541e-04	1.725127e-02	0.7596899	Cardiomyocytes_2	6.604648e-08
Coding	Rock1	ENSMUST00000234734.1	2.766253e-03	4.129578e-02	0.5299742	Cardiomyocytes_2	4.676494e-01
Coding	Slc8a1	ENSMUST00000234923.1	6.403946e-15	3.832344e-12	0.5223514	Cardiomyocytes_2	6.480875e-01
Coding	BC004004	ENSMUST00000235023.1	2.419531e-08	2.522910e-06	0.7700258	Cardiomyocytes_2	1.421573e-08
Coding	Srsf7	ENSMUST00000235069.1	7.000772e-04	1.389165e-02	0.7444444	Cardiomyocytes_2	4.441725e-06
lncRNA	TCONS_00002950	TCONS_00002950	1.273911e-24	2.697555e-21	0.5226098	Cardiomyocytes_1	6.414186e-01
lncRNA	TCONS_00019209	TCONS_00019209	3.431059e-11	8.213061e-09	0.6046512	Cardiomyocytes_2	1.053682e-03
lncRNA	TCONS_00020312	TCONS_00020312	4.102496e-05	1.420547e-03	0.6025840	Cardiomyocytes_2	5.398742e-02
lncRNA	TCONS_00021684	TCONS_00021684	1.745876e-06	9.768392e-05	0.8385013	Cardiomyocytes_2	2.144199e-10
lncRNA	TCONS_00038546	TCONS_00038546	5.581892e-04	1.166730e-02	0.5984496	Cardiomyocytes_2	8.100128e-03
lncRNA	TCONS_00041212	TCONS_00041212	7.559776e-04	1.480124e-02	0.5662791	Cardiomyocytes_1	1.962715e-01
lncRNA	TCONS_00056852	TCONS_00056852	9.920173e-15	5.810267e-12	0.7374677	Cardiomyocytes_2	3.010606e-06
lncRNA	TCONS_00058332	TCONS_00058332	1.515381e-03	2.599091e-02	0.5651163	Cardiomyocytes_2	2.302339e-02
lncRNA	TCONS_00058465	TCONS_00058465	4.353110e-04	9.586593e-03	0.5232558	Cardiomyocytes_2	3.461104e-01
lncRNA	TCONS_00077457	TCONS_00077457	1.456723e-03	2.517511e-02	0.6235142	Cardiomyocytes_2	8.909251e-04
lncRNA	TCONS_00104266	TCONS_00104266	5.040839e-04	1.073196e-02	0.5379845	Cardiomyocytes_2	1.990594e-01
lncRNA	TCONS_00113843	TCONS_00113843	1.730712e-06	9.723072e-05	0.5413437	Cardiomyocytes_2	9.314309e-02
lncRNA	TCONS_00126068	TCONS_00126068	1.085434e-03	1.977487e-02	0.8100775	Cardiomyocytes_2	4.842012e-09
lncRNA	TCONS_00126894	TCONS_00126894	6.298275e-05	2.007875e-03	0.5953488	Cardiomyocytes_2	3.542335e-03
lncRNA	TCONS_00146999	TCONS_00146999	2.460460e-06	1.315496e-04	0.7825581	Cardiomyocytes_2	1.738470e-08
lncRNA	TCONS_00151380	TCONS_00151380	2.561468e-19	2.820484e-16	0.7310078	Cardiomyocytes_2	1.268033e-05
lncRNA	TCONS_00163622	TCONS_00163622	1.890757e-03	3.111103e-02	0.5653747	Cardiomyocytes_2	2.248437e-02
lncRNA	TCONS_00174356	TCONS_00174356	6.088781e-08	5.495474e-06	0.5468992	Cardiomyocytes_2	2.145839e-01
lncRNA	TCONS_00175530	TCONS_00175530	1.686529e-04	4.413192e-03	0.6049096	Cardiomyocytes_2	1.418976e-02
lncRNA	TCONS_00184519	TCONS_00184519	3.117905e-17	2.524403e-14	0.6649871	Cardiomyocytes_2	3.140108e-04
lncRNA	TCONS_00206451	TCONS_00206451	2.348606e-03	3.642822e-02	0.5236434	Cardiomyocytes_2	6.520491e-01
lncRNA	TCONS_00209078	TCONS_00209078	2.444976e-03	3.750384e-02	0.7846253	Cardiomyocytes_2	9.321102e-08
lncRNA	TCONS_00215098	TCONS_00215098	2.840407e-03	4.211068e-02	0.5211886	Cardiomyocytes_1	6.752225e-01
lncRNA	TCONS_00215219	TCONS_00215219	4.862775e-19	4.957869e-16	0.6074935	Cardiomyocytes_2	1.507250e-02
lncRNA	TCONS_00242309	TCONS_00242309	1.608560e-03	2.723274e-02	0.6315245	Cardiomyocytes_2	6.725465e-03
lncRNA	TCONS_00248423	TCONS_00248423	3.124088e-03	4.521551e-02	0.5660207	Cardiomyocytes_2	3.430239e-02

## Sheet: E11.5
E11.5
Left Ventricle									Right Ventricle
			Values to be a marker		Values to be marker of this group							Values to be a marker		Values to be marker of this group
Transcript_Type	Gene_Symbol	Gene_ID	p.value	q.value	AUC	Group	pval		Transcript_Type	Gene_Symbol	Gene_ID	p.value	q.value	AUC	Group	pval
Coding	Cdc45	ENSMUST00000000028.13	1.313031e-03	2.341532e-02	0.6271777	Myoblats	1.376678e-01		Coding	Cdc45	ENSMUST00000000028.13	6.320053e-06	4.041902e-04	0.5208333	Cardiomyocytes	6.770302e-01
Coding	Cav2	ENSMUST00000000058.6	7.024884e-05	2.346359e-03	0.9180952	Endothelial	5.880785e-13		Coding	Scmh1	ENSMUST00000000087.12	1.107649e-03	2.433270e-02	0.5293803	Cardiomyocytes	6.307091e-01
Coding	Ccl2	ENSMUST00000000193.5	1.508120e-08	2.013341e-06	0.7628571	Endothelial	5.632565e-08		Coding	Ccl2	ENSMUST00000000193.5	8.320970e-04	1.938096e-02	0.5769231	Endothelial	6.303151e-02
Coding	Gmpr	ENSMUST00000000260.12	9.418010e-05	2.932490e-03	0.8020728	Cardiomyocytes_2	5.790767e-07		Coding	Hddc2	ENSMUST00000000304.13	1.118014e-06	9.618168e-05	0.6314103	Cardiomyocytes	3.552509e-02
Coding	Hddc2	ENSMUST00000000304.13	6.069298e-08	6.629329e-06	0.7613751	Cardiomyocytes_2	1.966481e-05		Coding	Comt	ENSMUST00000000335.11	2.990401e-07	3.255143e-05	0.5801282	Cardiomyocytes	1.512460e-01
Coding	Comt	ENSMUST00000000335.11	1.177426e-04	3.478716e-03	0.7200000	Endothelial	6.039055e-03		Coding	Mcts1	ENSMUST00000000365.2	4.500165e-06	3.077305e-04	0.5117521	Endothelial	8.512908e-01
Coding	Icam2	ENSMUST00000001055.14	2.237257e-14	1.264972e-11	0.9866667	Endothelial	4.663847e-11		Coding	Plin2	ENSMUST00000000466.12	4.807933e-04	1.282157e-02	0.5090812	Cardiomyocytes	8.842831e-01
Coding	Ckb	ENSMUST00000001304.8	2.743549e-03	4.160044e-02	0.7366026	Cardiomyocytes_2	1.193432e-04		Coding	Icam2	ENSMUST00000001055.14	9.344102e-07	8.278999e-05	0.7598825	Endothelial	1.471279e-05
Coding	Myg1	ENSMUST00000001331.12	1.626505e-03	2.771979e-02	0.7020906	Myoblats	5.378703e-02		Coding	Rmnd5b	ENSMUST00000001081.9	3.744352e-04	1.040189e-02	0.5889423	Cardiomyocytes	6.391381e-02
Coding	ENSMUST00000001513.6	ENSMUST00000001513.6	9.495505e-04	1.816655e-02	0.7717770	Myoblats	1.751835e-02		Coding	Glmp	ENSMUST00000001454.13	2.445559e-03	4.415749e-02	0.6060363	Cardiomyocytes	8.762047e-02
Coding	Ddt	ENSMUST00000001716.7	7.564283e-05	2.481498e-03	0.6498258	Myoblats	1.810212e-01		Coding	Fxr1	ENSMUST00000001620.12	5.657900e-05	2.379977e-03	0.6188568	Cardiomyocytes	3.167350e-02
Coding	Esam	ENSMUST00000002011.13	1.721936e-13	8.415888e-11	0.9533333	Endothelial	1.482798e-12		Coding	Ddt	ENSMUST00000001716.7	6.552985e-07	6.008986e-05	0.6688034	Cardiomyocytes	2.651946e-03
Coding	Spa17	ENSMUST00000002013.10	2.189465e-03	3.476620e-02	0.6617796	Cardiomyocytes_2	1.093321e-03		Coding	Zdhhc4	ENSMUST00000001900.8	4.165880e-04	1.134093e-02	0.5443376	Endothelial	4.519085e-01
Coding	Blvra	ENSMUST00000002064.14	1.578573e-06	1.000433e-04	0.7465157	Myoblats	2.063224e-02		Coding	Esam	ENSMUST00000002011.13	9.751364e-04	2.189050e-02	0.8116987	Endothelial	3.955107e-07
Coding	Srpk3	ENSMUST00000002081.5	2.079117e-07	1.846027e-05	0.8250758	Cardiomyocytes_2	1.577367e-08		Coding	Blvra	ENSMUST00000002064.14	1.195753e-05	6.756260e-04	0.5363248	Cardiomyocytes	5.313992e-01
Coding	Bcap31	ENSMUST00000002091.5	6.505561e-04	1.354996e-02	0.9028571	Endothelial	1.871364e-06		Coding	Srpk3	ENSMUST00000002081.5	1.131285e-03	2.474999e-02	0.7056624	Cardiomyocytes	8.002981e-04
Coding	Dhrs1	ENSMUST00000002403.9	5.860289e-04	1.246483e-02	0.6385017	Myoblats	2.127841e-01		Coding	Sdf2	ENSMUST00000002133.8	1.094568e-03	2.410490e-02	0.5176282	Endothelial	7.812353e-01
Coding	Borcs8	ENSMUST00000002418.14	4.016405e-04	9.332559e-03	0.6550523	Myoblats	1.601503e-01		Coding	Gmpr2	ENSMUST00000002397.6	1.511705e-03	3.089324e-02	0.5542201	Cardiomyocytes	3.428573e-01
Coding	Rgs19	ENSMUST00000002532.8	2.022063e-06	1.230131e-04	0.7904762	Endothelial	1.400040e-04		Coding	Dhrs1	ENSMUST00000002403.9	1.787939e-06	1.419123e-04	0.5779915	Cardiomyocytes	1.908951e-01
Coding	Fkbp7	ENSMUST00000002809.13	3.114501e-05	1.195869e-03	0.7195122	Myoblats	4.842027e-02		Coding	Borcs8	ENSMUST00000002418.14	5.839201e-04	1.483101e-02	0.6028312	Cardiomyocytes	7.136387e-02
Coding	Mrpl2	ENSMUST00000002844.13	2.274326e-08	2.807432e-06	0.6620209	Myoblats	1.096700e-01		Coding	Rgs19	ENSMUST00000002532.8	4.199845e-05	1.859687e-03	0.5368590	Cardiomyocytes	4.998478e-01
Coding	Mea1	ENSMUST00000002845.7	1.195889e-04	3.516344e-03	0.6185714	Endothelial	1.570543e-01		Coding	Mien1	ENSMUST00000002655.7	1.975291e-05	1.022894e-03	0.7433226	Cardiomyocytes	9.944219e-05
Coding	Abhd17a	ENSMUST00000003436.11	1.562683e-03	2.690240e-02	0.6509524	Endothelial	2.467889e-02		Coding	Med6	ENSMUST00000002756.13	7.323787e-08	9.717317e-06	0.5389957	Cardiomyocytes	5.336408e-01
Coding	Casq1	ENSMUST00000003554.10	1.411951e-06	9.170052e-05	0.7886754	Cardiomyocytes_2	1.869499e-06		Coding	Prkra	ENSMUST00000002808.6	8.856000e-05	3.354839e-03	0.5074786	Cardiomyocytes	9.009679e-01
Coding	Ckm	ENSMUST00000003643.2	6.136205e-05	2.114022e-03	0.5496516	Myoblats	5.338822e-01		Coding	Fkbp7	ENSMUST00000002809.13	1.748870e-06	1.396426e-04	0.6127137	Endothelial	6.418292e-02
Coding	Nob1	ENSMUST00000003946.8	2.176402e-03	3.465419e-02	0.8693380	Myoblats	3.469240e-04		Coding	Mrpl2	ENSMUST00000002844.13	2.967295e-04	8.648612e-03	0.6047009	Cardiomyocytes	7.185848e-03
Coding	Gstm5	ENSMUST00000004134.10	2.293563e-12	8.165085e-10	0.6855410	Cardiomyocytes_2	2.273914e-03		Coding	Mea1	ENSMUST00000002845.7	2.930067e-09	6.566551e-07	0.6212607	Cardiomyocytes	4.933793e-02
Coding	Gstm1	ENSMUST00000004140.10	9.690261e-09	1.397142e-06	0.6981800	Cardiomyocytes_2	6.080453e-04		Coding	Nudt14	ENSMUST00000002881.4	1.597718e-03	3.210968e-02	0.5614316	Cardiomyocytes	2.853913e-01
Coding	Etfb	ENSMUST00000004729.4	4.191623e-05	1.539740e-03	0.8301314	Cardiomyocytes_2	8.393270e-08		Coding	Mrpl4	ENSMUST00000003386.6	1.931371e-04	6.153852e-03	0.7000534	Cardiomyocytes	1.454560e-03
Coding	Polr2e	ENSMUST00000004786.9	2.694330e-05	1.065757e-03	0.7185714	Endothelial	9.652416e-03		Coding	Slc25a1	ENSMUST00000003622.15	9.239500e-04	2.089976e-02	0.5109509	Endothelial	8.372838e-01
Coding	Eif2b2	ENSMUST00000004910.11	7.539865e-04	1.518293e-02	0.7409524	Endothelial	2.294820e-03		Coding	Ier3	ENSMUST00000003635.6	2.208624e-05	1.121576e-03	0.5486111	Endothelial	4.231564e-01
Coding	Crabp2	ENSMUST00000005019.5	1.701746e-05	7.195240e-04	0.5533333	Endothelial	1.170778e-01		Coding	Ckm	ENSMUST00000003643.2	1.944596e-04	6.181221e-03	0.6607906	Cardiomyocytes	5.052472e-03
Coding	Spc25	ENSMUST00000005365.14	7.680976e-13	3.034091e-10	0.8432056	Myoblats	1.685229e-03		Coding	Ercc1	ENSMUST00000003645.8	8.713886e-04	2.008562e-02	0.5502137	Cardiomyocytes	4.136896e-01
Coding	Txn2	ENSMUST00000005487.11	2.227005e-05	9.032057e-04	0.7775531	Cardiomyocytes_2	6.519161e-06		Coding	Gstm5	ENSMUST00000004134.10	3.354426e-05	1.571551e-03	0.6036325	Cardiomyocytes	1.000050e-01
Coding	Nid1	ENSMUST00000005532.8	1.285595e-06	8.406215e-05	0.9904762	Endothelial	6.281712e-10		Coding	Gstm7	ENSMUST00000004137.10	4.774260e-06	3.223411e-04	0.6340812	Cardiomyocytes	1.533671e-02
Coding	Hmox1	ENSMUST00000005548.7	2.219534e-04	5.834319e-03	0.6655052	Myoblats	1.176348e-02		Coding	Gstm1	ENSMUST00000004140.10	1.089233e-05	6.274030e-04	0.5232372	Cardiomyocytes	6.964499e-01
Coding	Asf1b	ENSMUST00000005607.8	2.154355e-08	2.689307e-06	0.8658537	Myoblats	9.527375e-04		Coding	Hmox2	ENSMUST00000004172.14	6.545055e-04	1.623722e-02	0.5488782	Endothelial	3.784833e-01
Coding	Chmp2a	ENSMUST00000005711.5	3.358329e-05	1.284360e-03	0.7990476	Endothelial	3.852150e-04		Coding	G6pdx	ENSMUST00000004327.10	2.262475e-03	4.169865e-02	0.5235043	Endothelial	6.916373e-01
Coding	Ergic3	ENSMUST00000006035.12	1.456980e-03	2.554011e-02	0.7752381	Endothelial	1.077046e-03		Coding	Emg1	ENSMUST00000004379.7	1.593294e-04	5.311444e-03	0.5616987	Cardiomyocytes	3.276223e-01
Coding	Sra1	ENSMUST00000006209.4	7.957973e-05	2.581284e-03	0.7077856	Cardiomyocytes_2	7.136194e-04		Coding	Polr2e	ENSMUST00000004786.9	1.092999e-03	2.410490e-02	0.6014957	Endothelial	1.060128e-01
Coding	Tmem147	ENSMUST00000006478.9	1.731285e-04	4.745564e-03	0.7858948	Cardiomyocytes_2	3.192348e-06		Coding	Eif2b2	ENSMUST00000004910.11	1.941711e-05	1.013376e-03	0.5299145	Cardiomyocytes	6.178475e-01
Coding	Cdc20	ENSMUST00000006565.12	1.258757e-03	2.260119e-02	0.6576655	Myoblats	1.067702e-01		Coding	Crabp2	ENSMUST00000005019.5	1.702989e-03	3.359247e-02	0.5571581	Endothelial	8.565453e-02
Coding	Aprt	ENSMUST00000006764.8	2.308851e-07	1.999340e-05	0.7057143	Endothelial	1.467593e-02		Coding	Cstb	ENSMUST00000005185.7	2.749592e-05	1.335681e-03	0.5213675	Endothelial	7.366931e-01
Coding	Ddah2	ENSMUST00000007255.12	2.302413e-04	5.981295e-03	0.9504762	Endothelial	6.328611e-08		Coding	Spc25	ENSMUST00000005365.14	5.077628e-14	4.368234e-11	0.5080128	Cardiomyocytes	8.909347e-01
Coding	Cav1	ENSMUST00000007799.12	8.191973e-06	3.950230e-04	0.8152381	Endothelial	3.463366e-07		Coding	Chmp2a	ENSMUST00000005711.5	9.566551e-06	5.669563e-04	0.6175214	Cardiomyocytes	6.070916e-02
Coding	Bcl2l1	ENSMUST00000007803.11	1.207101e-03	2.186430e-02	0.7942857	Endothelial	1.508499e-05		Coding	Sra1	ENSMUST00000006209.4	5.711917e-04	1.457714e-02	0.5742521	Endothelial	2.378152e-01
Coding	Id3	ENSMUST00000008016.2	3.222527e-18	4.040208e-15	0.9638095	Endothelial	1.013818e-08		Coding	Tmem147	ENSMUST00000006478.9	2.409545e-11	1.127371e-08	0.6832265	Cardiomyocytes	2.890342e-03
Coding	Tcap	ENSMUST00000008021.2	2.270770e-07	1.981121e-05	0.6324042	Myoblats	1.951259e-01		Coding	Aprt	ENSMUST00000006764.8	2.341281e-08	3.830652e-06	0.5702457	Cardiomyocytes	2.641905e-01
Coding	Ift22	ENSMUST00000008131.9	6.692946e-04	1.383497e-02	0.6663763	Myoblats	5.991090e-02		Coding	Cav1	ENSMUST00000007799.12	1.207720e-03	2.603276e-02	0.6287393	Endothelial	3.056341e-03
Coding	Fhl2	ENSMUST00000008280.13	8.035649e-04	1.600248e-02	0.5722952	Cardiomyocytes_2	2.273473e-01		Coding	Id3	ENSMUST00000008016.2	1.859499e-04	5.989248e-03	0.7825855	Endothelial	7.135319e-06
Coding	Sertad1	ENSMUST00000008528.7	2.209826e-03	3.501238e-02	0.6602787	Myoblats	1.310076e-01		Coding	Ift22	ENSMUST00000008131.9	2.304573e-05	1.159635e-03	0.5590278	Cardiomyocytes	2.340250e-01
Coding	Zmat5	ENSMUST00000009220.4	3.353405e-03	4.844629e-02	0.6457143	Endothelial	7.698608e-02		Coding	Sertad1	ENSMUST00000008528.7	7.129517e-04	1.725382e-02	0.5523504	Cardiomyocytes	3.864968e-01
Coding	Pttg1ip	ENSMUST00000009435.11	2.566457e-04	6.491785e-03	0.7160279	Myoblats	5.334546e-02		Coding	Mgst1	ENSMUST00000008684.10	1.485314e-06	1.218826e-04	0.6250000	Endothelial	2.499286e-02
Coding	Tor2a	ENSMUST00000009707.13	2.267940e-04	5.923760e-03	0.6961905	Endothelial	1.262260e-02		Coding	Acyp1	ENSMUST00000008966.12	6.211913e-05	2.564481e-03	0.6388889	Cardiomyocytes	2.491143e-02
Coding	G0s2	ENSMUST00000009777.3	4.316050e-04	9.853201e-03	0.6117290	Cardiomyocytes_2	2.050355e-02		Coding	Zmat5	ENSMUST00000009220.4	2.811162e-07	3.072577e-05	0.6290064	Cardiomyocytes	2.168972e-02
Coding	Fxyd5	ENSMUST00000009831.13	7.888883e-05	2.564643e-03	0.7280952	Endothelial	2.468953e-06		Coding	Ppp2cb	ENSMUST00000009774.10	8.988292e-04	2.055821e-02	0.5299145	Endothelial	6.332186e-01
Coding	Snap47	ENSMUST00000010038.9	1.809551e-03	2.991985e-02	0.6898955	Myoblats	9.296100e-02		Coding	G0s2	ENSMUST00000009777.3	2.898335e-04	8.494033e-03	0.6169872	Cardiomyocytes	2.652146e-02
Coding	Hyal2	ENSMUST00000010191.12	1.254323e-05	5.633904e-04	0.9428571	Endothelial	3.148037e-08		Coding	Fxyd5	ENSMUST00000009831.13	8.499040e-07	7.631680e-05	0.5389957	Endothelial	2.842078e-01
Coding	Nprl2	ENSMUST00000010201.8	3.871887e-06	2.142989e-04	0.5915066	Cardiomyocytes_2	1.022974e-01		Coding	Tmem223	ENSMUST00000010248.3	1.489382e-03	3.055411e-02	0.5673077	Cardiomyocytes	2.856441e-01
Coding	Rassf1	ENSMUST00000010211.6	6.263111e-06	3.185239e-04	0.6900000	Endothelial	1.342544e-02		Coding	ENSMUST00000010249.5	ENSMUST00000010249.5	1.515603e-04	5.119972e-03	0.5710470	Cardiomyocytes	2.356057e-01
Coding	Tmem223	ENSMUST00000010248.3	2.275045e-05	9.188123e-04	0.6590476	Endothelial	5.956112e-02		Coding	Rdm1	ENSMUST00000010506.9	2.261330e-03	4.169865e-02	0.5251068	Cardiomyocytes	6.437759e-01
Coding	ENSMUST00000010249.5	ENSMUST00000010249.5	7.827935e-04	1.566456e-02	0.6547017	Cardiomyocytes_2	1.096064e-02		Coding	Kdelr3	ENSMUST00000010974.8	1.598573e-05	8.612593e-04	0.6092415	Endothelial	5.538391e-02
Coding	Fdx1l	ENSMUST00000010348.6	1.810346e-05	7.598711e-04	0.6602787	Myoblats	1.135619e-01		Coding	Pdhx	ENSMUST00000011058.8	2.265638e-03	4.169930e-02	0.6645299	Cardiomyocytes	8.288643e-03
Coding	Kdelr3	ENSMUST00000010974.8	1.694480e-04	4.662407e-03	0.6149826	Myoblats	1.635840e-01		Coding	Cfap161	ENSMUST00000011298.13	2.942108e-05	1.412305e-03	0.5769231	Cardiomyocytes	4.848287e-02
Coding	Apip	ENSMUST00000011055.6	4.615067e-04	1.034837e-02	0.6777003	Myoblats	1.205756e-01		Coding	Atraid	ENSMUST00000013766.12	1.220198e-04	4.367981e-03	0.5291132	Endothelial	6.385637e-01
Coding	Gstm2	ENSMUST00000012348.8	1.406371e-07	1.351804e-05	0.6870576	Cardiomyocytes_2	8.887110e-04		Coding	Elof1	ENSMUST00000013966.7	1.664589e-04	5.500981e-03	0.5972222	Cardiomyocytes	1.215887e-01
Coding	Atraid	ENSMUST00000013766.12	2.655078e-05	1.051673e-03	0.6306620	Myoblats	2.469373e-01		Coding	Tctex1d2	ENSMUST00000014220.14	8.131298e-04	1.907244e-02	0.7160791	Cardiomyocytes	1.481569e-04
Coding	Tctex1d2	ENSMUST00000014220.14	1.552594e-03	2.678730e-02	0.7229965	Myoblats	4.753466e-02		Coding	Pam16	ENSMUST00000014445.6	1.753978e-03	3.411878e-02	0.6834936	Cardiomyocytes	3.186060e-03
Coding	Tvp23b	ENSMUST00000014321.4	8.052850e-05	2.594547e-03	0.6811847	Myoblats	1.090313e-01		Coding	Surf2	ENSMUST00000015017.7	2.705451e-03	4.768783e-02	0.5980235	Cardiomyocytes	8.973308e-02
Coding	Surf2	ENSMUST00000015017.7	9.950252e-05	3.055649e-03	0.6602787	Myoblats	1.288344e-01		Coding	Anp32e	ENSMUST00000015893.12	1.048437e-03	2.326187e-02	0.5400641	Endothelial	3.056615e-01
Coding	Ctsk	ENSMUST00000015664.4	3.930970e-04	9.155620e-03	0.9357143	Endothelial	1.401336e-09		Coding	Med22	ENSMUST00000015920.11	9.707673e-04	2.182917e-02	0.5080128	Cardiomyocytes	8.802278e-01
Coding	Med22	ENSMUST00000015920.11	5.883968e-06	3.029823e-04	0.6376307	Myoblats	1.635278e-01		Coding	Surf1	ENSMUST00000015934.12	2.809783e-06	2.081503e-04	0.6097756	Cardiomyocytes	5.084054e-02
Coding	Surf1	ENSMUST00000015934.12	4.700347e-04	1.050179e-02	0.6263066	Myoblats	2.372265e-01		Coding	Bola1	ENSMUST00000016087.3	9.181288e-04	2.083879e-02	0.6706731	Cardiomyocytes	2.736658e-03
Coding	Qdpr	ENSMUST00000015950.11	1.252715e-05	5.633904e-04	0.6961905	Endothelial	1.863432e-03		Coding	Ctsz	ENSMUST00000016400.8	6.071645e-04	1.523280e-02	0.5662393	Cardiomyocytes	2.848460e-01
Coding	Ctsz	ENSMUST00000016400.8	3.578404e-08	4.180226e-06	0.8342857	Endothelial	6.339749e-05		Coding	Mpped2	ENSMUST00000016530.13	8.955058e-06	5.427783e-04	0.6746795	Cardiomyocytes	4.604122e-03
Coding	Mpped2	ENSMUST00000016530.13	9.919250e-05	3.052791e-03	0.6406250	Cardiomyocytes_1	3.340409e-02		Coding	Mtif3	ENSMUST00000016654.8	2.093700e-04	6.569045e-03	0.5608974	Cardiomyocytes	2.125399e-01
Coding	Bik	ENSMUST00000016902.4	2.584516e-07	2.204944e-05	0.8247619	Endothelial	1.135201e-05		Coding	Lamp2	ENSMUST00000016678.13	2.495608e-04	7.571714e-03	0.6095085	Endothelial	7.300179e-02
Coding	Glod4	ENSMUST00000017430.11	2.037129e-03	3.281712e-02	0.6533333	Endothelial	6.566312e-02		Coding	Bik	ENSMUST00000016902.4	9.917711e-04	2.222651e-02	0.5261752	Cardiomyocytes	5.818561e-01
Coding	Cyba	ENSMUST00000017604.9	5.565447e-07	4.302553e-05	0.7674419	Cardiomyocytes_2	1.298706e-05		Coding	Glod4	ENSMUST00000017430.11	3.420055e-06	2.445293e-04	0.5683761	Cardiomyocytes	2.685114e-01
Coding	Igfbp4	ENSMUST00000017637.12	1.809829e-04	4.900302e-03	0.9942857	Endothelial	6.574571e-11		Coding	Cyba	ENSMUST00000017604.9	7.399552e-14	5.979959e-11	0.6316774	Cardiomyocytes	2.413794e-02
Coding	Nkiras2	ENSMUST00000017981.9	3.318013e-03	4.804571e-02	0.7790476	Endothelial	7.948649e-04		Coding	Slc35c2	ENSMUST00000017808.13	1.545553e-03	3.146439e-02	0.5619658	Cardiomyocytes	3.011967e-01
Coding	Pmp22	ENSMUST00000018361.9	5.789826e-05	2.020777e-03	0.8257840	Myoblats	1.964671e-03		Coding	Pmp22	ENSMUST00000018361.9	2.824462e-09	6.383524e-07	0.7505342	Endothelial	5.467804e-05
Coding	Drg2	ENSMUST00000018568.3	2.895888e-03	4.331215e-02	0.7195122	Myoblats	5.199152e-02		Coding	Spag7	ENSMUST00000018431.12	8.421670e-04	1.956424e-02	0.5886752	Cardiomyocytes	1.598481e-01
Coding	Mief2	ENSMUST00000018743.4	1.553611e-03	2.678730e-02	0.7477250	Cardiomyocytes_2	3.026297e-05		Coding	Drg2	ENSMUST00000018568.3	4.584725e-06	3.117336e-04	0.5977564	Cardiomyocytes	1.171435e-01
Coding	Pnpo	ENSMUST00000018803.11	1.776522e-03	2.958830e-02	0.7142857	Myoblats	2.968528e-02		Coding	Rpain	ENSMUST00000018593.9	4.262301e-04	1.155196e-02	0.5080128	Endothelial	8.923864e-01
Coding	Avpi1	ENSMUST00000018965.3	6.224344e-05	2.139275e-03	0.6611498	Myoblats	1.056456e-01		Coding	Myl4	ENSMUST00000018800.8	1.531509e-04	5.160661e-03	0.7195513	Endothelial	2.241774e-04
Coding	Med11	ENSMUST00000019067.7	1.727982e-05	7.295475e-04	0.6890244	Myoblats	6.179941e-02		Coding	Pnpo	ENSMUST00000018803.11	1.669673e-03	3.305754e-02	0.6335470	Cardiomyocytes	1.040777e-02
Coding	Tecr	ENSMUST00000019382.16	5.647177e-08	6.239157e-06	0.6942857	Endothelial	2.145667e-02		Coding	Mpdu1	ENSMUST00000018905.11	3.909603e-05	1.758266e-03	0.5133547	Endothelial	8.232307e-01
Coding	Tmem129	ENSMUST00000019439.8	1.952960e-03	3.178079e-02	0.6655052	Myoblats	9.348584e-02		Coding	Med11	ENSMUST00000019067.7	8.338371e-07	7.538170e-05	0.5010684	Endothelial	9.883178e-01
Coding	Psmc3ip	ENSMUST00000019447.14	7.495426e-04	1.510492e-02	0.6289199	Myoblats	2.251055e-01		Coding	Use1	ENSMUST00000019169.7	1.900847e-07	2.213698e-05	0.5619658	Cardiomyocytes	3.031306e-01
Coding	Fbxo5	ENSMUST00000019907.7	1.926461e-04	5.167575e-03	0.6561905	Endothelial	4.223016e-02		Coding	Med8	ENSMUST00000019229.14	1.217798e-03	2.621264e-02	0.5261752	Cardiomyocytes	6.771152e-01
Coding	Smpd2	ENSMUST00000019965.12	2.107699e-03	3.376535e-02	0.7180952	Endothelial	7.134005e-03		Coding	Atp6v1e1	ENSMUST00000019354.10	5.934150e-04	1.498654e-02	0.7345085	Cardiomyocytes	1.894812e-04
Coding	Sgk1	ENSMUST00000020145.11	1.172218e-03	2.140727e-02	0.7800000	Endothelial	4.803056e-05		Coding	Tecr	ENSMUST00000019382.16	1.113195e-06	9.618168e-05	0.6877671	Cardiomyocytes	2.857962e-03
Coding	Pcbd1	ENSMUST00000020298.7	3.128988e-04	7.685478e-03	0.7042467	Cardiomyocytes_2	8.537187e-04		Coding	Psmc3ip	ENSMUST00000019447.14	2.190477e-05	1.114844e-03	0.5024038	Endothelial	9.700339e-01
Coding	Tmbim4	ENSMUST00000020446.10	1.498918e-05	6.539000e-04	0.6097561	Myoblats	3.380624e-01		Coding	Haus5	ENSMUST00000019697.8	2.730714e-03	4.791145e-02	0.5614316	Endothelial	2.912308e-01
Coding	Cnot6	ENSMUST00000020624.6	1.482366e-03	2.587500e-02	0.5923345	Myoblats	3.676476e-01		Coding	Fmc1	ENSMUST00000019833.4	1.247754e-04	4.411061e-03	0.8373397	Cardiomyocytes	7.525545e-08
Coding	Phykpl	ENSMUST00000020625.6	1.564746e-03	2.690993e-02	0.6184669	Myoblats	1.742797e-01		Coding	Actr6	ENSMUST00000020109.4	1.735701e-05	9.220998e-04	0.6250000	Cardiomyocytes	3.324938e-02
Coding	Mrnip	ENSMUST00000020647.9	1.964823e-07	1.781686e-05	0.5864510	Cardiomyocytes_2	7.319615e-02		Coding	Sgk1	ENSMUST00000020145.11	1.431197e-03	2.970318e-02	0.6888355	Endothelial	1.648533e-03
Coding	Med7	ENSMUST00000020665.12	5.802480e-05	2.020777e-03	0.6609524	Endothelial	4.187239e-02		Coding	Pcbd1	ENSMUST00000020298.7	2.483686e-08	3.990206e-06	0.7617521	Cardiomyocytes	1.775743e-05
Coding	Pttg1	ENSMUST00000020687.14	1.280637e-16	1.191240e-13	0.6056623	Cardiomyocytes_2	8.147246e-02		Coding	Yeats4	ENSMUST00000020382.7	2.207077e-03	4.093223e-02	0.5066774	Cardiomyocytes	9.114054e-01
Coding	Drg1	ENSMUST00000020741.11	6.930423e-06	3.463530e-04	0.7733333	Endothelial	1.166608e-03		Coding	Mrnip	ENSMUST00000020647.9	7.379920e-04	1.773109e-02	0.5956197	Endothelial	5.346650e-02
Coding	Gdpd1	ENSMUST00000020804.7	2.810213e-03	4.233819e-02	0.5702730	Cardiomyocytes_2	2.181843e-01		Coding	Med7	ENSMUST00000020665.12	2.868950e-04	8.426434e-03	0.5363248	Cardiomyocytes	4.882340e-01
Coding	Mrpl22	ENSMUST00000020820.1	1.016940e-03	1.916633e-02	0.6247619	Endothelial	1.402548e-01		Coding	Vdac1	ENSMUST00000020673.2	8.972243e-04	2.054718e-02	0.5162927	Endothelial	6.440606e-01
Coding	Id2	ENSMUST00000020974.6	9.593228e-06	4.490752e-04	0.8428571	Endothelial	4.991039e-05		Coding	Pttg1	ENSMUST00000020687.14	6.191760e-21	2.358972e-17	0.7051282	Cardiomyocytes	4.078001e-04
Coding	Ccl7	ENSMUST00000021011.2	3.421692e-03	4.911263e-02	0.6314286	Endothelial	3.642835e-04		Coding	Mrpl22	ENSMUST00000020820.1	7.996540e-07	7.253732e-05	0.6356838	Cardiomyocytes	2.952116e-02
Coding	Nt5c	ENSMUST00000021082.6	1.638440e-03	2.783252e-02	0.6777003	Myoblats	1.104379e-01		Coding	Rdh14	ENSMUST00000020947.6	1.922948e-03	3.694614e-02	0.6324786	Cardiomyocytes	2.252608e-02
Coding	Pimreg	ENSMUST00000021164.3	7.323967e-08	7.821996e-06	0.6689895	Myoblats	1.131623e-01		Coding	Ccl7	ENSMUST00000021011.2	7.087851e-04	1.716857e-02	0.5801282	Endothelial	1.583281e-02
Coding	0610010K14Rik	ENSMUST00000021181.12	2.338863e-04	6.048571e-03	0.6119048	Endothelial	1.510515e-01		Coding	Slc9a3r1	ENSMUST00000021077.3	1.690015e-04	5.557461e-03	0.5908120	Endothelial	5.428869e-02
Coding	Ap4s1	ENSMUST00000021338.9	1.263780e-03	2.267239e-02	0.6666667	Endothelial	1.822467e-02		Coding	Pimreg	ENSMUST00000021164.3	1.928769e-07	2.236450e-05	0.5576923	Cardiomyocytes	3.217336e-01
Coding	Atp5s	ENSMUST00000021372.5	3.277860e-03	4.764132e-02	0.7219414	Cardiomyocytes_2	5.730540e-05		Coding	0610010K14Rik	ENSMUST00000021181.12	1.189822e-04	4.276464e-03	0.5344551	Cardiomyocytes	5.356599e-01
Coding	Polr2h	ENSMUST00000021405.7	6.061872e-05	2.093415e-03	0.6106272	Myoblats	3.139569e-01		Coding	Nme1	ENSMUST00000021220.9	1.072308e-07	1.374874e-05	0.6095085	Cardiomyocytes	8.110283e-02
Coding	Nfkbia	ENSMUST00000021413.8	1.731052e-03	2.902128e-02	0.7386760	Myoblats	3.228315e-02		Coding	Polr2h	ENSMUST00000021405.7	6.537188e-09	1.310829e-06	0.5283120	Endothelial	6.195594e-01
Coding	Ahsa1	ENSMUST00000021425.7	1.371518e-03	2.430799e-02	0.6280952	Endothelial	1.288557e-01		Coding	2700097O09Rik	ENSMUST00000021406.5	3.608374e-05	1.650630e-03	0.5571581	Cardiomyocytes	3.026803e-01
Coding	Timm9	ENSMUST00000021486.9	1.068986e-06	7.119001e-05	0.6979272	Cardiomyocytes_2	6.179250e-04		Coding	Timm9	ENSMUST00000021486.9	5.969670e-06	3.864202e-04	0.7227564	Cardiomyocytes	1.019302e-04
Coding	Cdca7l	ENSMUST00000021592.15	3.667674e-04	8.732901e-03	0.7304762	Endothelial	1.460217e-04		Coding	Isca2	ENSMUST00000021667.6	7.535518e-06	4.728582e-04	0.6266026	Cardiomyocytes	4.421051e-02
Coding	Isca2	ENSMUST00000021667.6	2.421047e-03	3.763521e-02	0.6567944	Myoblats	1.717135e-01		Coding	Erg28	ENSMUST00000021676.11	1.092166e-03	2.410490e-02	0.5459402	Cardiomyocytes	4.667351e-01
Coding	Fos	ENSMUST00000021674.6	3.335676e-03	4.826270e-02	0.7229965	Myoblats	5.170317e-02		Coding	Xrcc3	ENSMUST00000021715.5	4.091825e-04	1.122684e-02	0.5448718	Endothelial	2.793859e-01
Coding	Erg28	ENSMUST00000021676.11	1.167583e-03	2.133614e-02	0.6986063	Myoblats	8.190658e-02		Coding	Siva1	ENSMUST00000021728.11	2.659680e-03	4.706769e-02	0.6217949	Cardiomyocytes	5.303684e-02
Coding	Xrcc3	ENSMUST00000021715.5	7.449085e-04	1.505269e-02	0.7526132	Myoblats	5.458400e-03		Coding	Cenpp	ENSMUST00000021818.8	1.960040e-05	1.016971e-03	0.5798611	Cardiomyocytes	1.671088e-01
Coding	Edn1	ENSMUST00000021796.8	2.184008e-03	3.471778e-02	0.7970383	Myoblats	1.079248e-03		Coding	Eci2	ENSMUST00000021854.13	2.989123e-05	1.423516e-03	0.5186966	Endothelial	6.778201e-01
Coding	Tbc1d7	ENSMUST00000021797.8	9.929875e-07	6.737362e-05	0.7148635	Cardiomyocytes_2	2.294926e-04		Coding	Ctla2a	ENSMUST00000021880.9	3.197616e-06	2.317316e-04	0.6642628	Endothelial	6.113508e-04
Coding	Cenpp	ENSMUST00000021818.8	1.747466e-03	2.922849e-02	0.7926829	Myoblats	7.197737e-03		Coding	Mterf3	ENSMUST00000021991.10	5.144503e-05	2.216458e-03	0.5168269	Cardiomyocytes	7.805006e-01
Coding	Eci2	ENSMUST00000021854.13	2.315544e-04	6.000827e-03	0.6685714	Endothelial	2.287768e-03		Coding	Med10	ENSMUST00000022089.9	1.081063e-05	6.274030e-04	0.5827991	Cardiomyocytes	1.833410e-01
Coding	Ctla2a	ENSMUST00000021880.9	2.742588e-10	6.645754e-08	0.8942857	Endothelial	1.815704e-10		Coding	Mrpl36	ENSMUST00000022098.9	8.512556e-06	5.210333e-04	0.6298077	Cardiomyocytes	3.887789e-02
Coding	Gadd45g	ENSMUST00000021903.2	3.489326e-03	4.983567e-02	0.7348332	Cardiomyocytes_2	9.570843e-05		Coding	Xrcc4	ENSMUST00000022115.13	4.999063e-04	1.317391e-02	0.5213675	Endothelial	6.998139e-01
Coding	Caml	ENSMUST00000021963.4	5.336448e-04	1.161938e-02	0.6724739	Myoblats	9.098234e-02		Coding	Atg10	ENSMUST00000022119.5	4.130529e-05	1.835951e-03	0.6073718	Cardiomyocytes	6.752493e-02
Coding	Mrpl36	ENSMUST00000022098.9	7.252923e-05	2.403969e-03	0.7431749	Cardiomyocytes_2	7.605880e-05		Coding	Ak6	ENSMUST00000022135.14	2.329202e-03	4.242999e-02	0.5096154	Cardiomyocytes	8.718496e-01
Coding	Xrcc4	ENSMUST00000022115.13	3.439329e-03	4.927266e-02	0.6132457	Cardiomyocytes_2	4.439559e-02		Coding	Serf1	ENSMUST00000022145.14	1.891113e-10	6.636063e-08	0.6260684	Cardiomyocytes	3.838406e-02
Coding	Ckmt2	ENSMUST00000022122.3	3.433693e-04	8.292628e-03	0.6942509	Myoblats	1.365760e-02		Coding	Ptcd2	ENSMUST00000022153.7	2.377009e-05	1.189352e-03	0.6266026	Cardiomyocytes	3.813893e-02
Coding	Ak6	ENSMUST00000022135.14	1.575812e-04	4.394594e-03	0.7064460	Myoblats	6.551720e-02		Coding	Hexb	ENSMUST00000022169.9	1.167055e-03	2.540750e-02	0.5790598	Cardiomyocytes	1.630587e-01
Coding	Serf1	ENSMUST00000022145.14	8.561072e-08	8.889827e-06	0.5793731	Cardiomyocytes_2	1.860802e-01		Coding	Cenpk	ENSMUST00000022227.7	4.930338e-04	1.307030e-02	0.5464744	Cardiomyocytes	4.063309e-01
Coding	Thbs4	ENSMUST00000022213.7	2.840776e-03	4.268713e-02	0.6289199	Myoblats	2.197258e-01		Coding	Eef1akmt1	ENSMUST00000022518.6	9.113209e-05	3.432771e-03	0.5795940	Cardiomyocytes	2.052770e-01
Coding	Ldb3	ENSMUST00000022328.13	2.900066e-03	4.332969e-02	0.5393750	Cardiomyocytes_1	1.893161e-01		Coding	Pinx1	ENSMUST00000022528.5	5.580160e-04	1.438205e-02	0.5243056	Cardiomyocytes	6.028107e-01
Coding	Eef1akmt1	ENSMUST00000022518.6	7.893868e-06	3.838576e-04	0.7138524	Cardiomyocytes_2	4.797933e-04		Coding	Tsc22d1	ENSMUST00000022587.9	4.088652e-05	1.823416e-03	0.5213675	Cardiomyocytes	7.366931e-01
Coding	Ska3	ENSMUST00000022536.2	1.802528e-03	2.985268e-02	0.6376307	Myoblats	1.673886e-01		Coding	Bin3	ENSMUST00000022680.8	1.376882e-04	4.744195e-03	0.5037393	Cardiomyocytes	9.506275e-01
Coding	Pbk	ENSMUST00000022612.9	5.976943e-10	1.325778e-07	0.9355401	Myoblats	4.601340e-05		Coding	Sorbs3	ENSMUST00000022682.5	1.059264e-03	2.348255e-02	0.6431624	Endothelial	8.416419e-03
Coding	Clu	ENSMUST00000022616.13	2.681134e-07	2.273917e-05	0.7447735	Myoblats	3.018018e-02		Coding	Fitm1	ENSMUST00000022826.6	1.408314e-07	1.730798e-05	0.8522970	Cardiomyocytes	1.308189e-08
Coding	Sorbs3	ENSMUST00000022682.5	8.711178e-06	4.158867e-04	0.9828571	Endothelial	5.966254e-13		Coding	Emc9	ENSMUST00000022828.8	1.178388e-03	2.557073e-02	0.5462073	Cardiomyocytes	2.211498e-01
Coding	Fitm1	ENSMUST00000022826.6	2.252664e-08	2.799907e-06	0.9064712	Cardiomyocytes_2	2.379265e-11		Coding	Trmu	ENSMUST00000023019.11	1.043490e-03	2.317138e-02	0.5197650	Endothelial	6.785622e-01
Coding	Rida	ENSMUST00000022946.5	7.966145e-10	1.684686e-07	0.7123810	Endothelial	5.705690e-03		Coding	St13	ENSMUST00000023039.14	9.047082e-04	2.063979e-02	0.5309829	Endothelial	3.534182e-01
Coding	Slc25a17	ENSMUST00000023040.8	1.527981e-03	2.649480e-02	0.7457143	Endothelial	3.457667e-03		Coding	Slc25a17	ENSMUST00000023040.8	7.455359e-05	2.915352e-03	0.5705128	Endothelial	2.620092e-01
Coding	Cby1	ENSMUST00000023064.8	6.782614e-04	1.399023e-02	0.6062718	Myoblats	2.829032e-01		Coding	Dnal4	ENSMUST00000023055.7	1.173983e-04	4.242406e-03	0.5117521	Cardiomyocytes	8.036564e-01
Coding	Fam118a	ENSMUST00000023069.8	4.151250e-04	9.561138e-03	0.7212544	Myoblats	1.780534e-02		Coding	Naga	ENSMUST00000023088.7	1.656909e-03	3.290254e-02	0.5090812	Cardiomyocytes	8.804116e-01
Coding	Naga	ENSMUST00000023088.7	9.790916e-04	1.858663e-02	0.7819048	Endothelial	3.110599e-04		Coding	Fbxl6	ENSMUST00000023219.8	2.121541e-04	6.640773e-03	0.5571581	Cardiomyocytes	2.795533e-01
Coding	Litaf	ENSMUST00000023143.13	4.488147e-04	1.014265e-02	0.9085714	Endothelial	1.008843e-06		Coding	Gm9747	ENSMUST00000023262.5	1.236074e-03	2.649907e-02	0.6022970	Cardiomyocytes	9.941451e-02
Coding	Eef1d	ENSMUST00000023235.12	2.849113e-03	4.276785e-02	0.7090592	Myoblats	6.721990e-02		Coding	Snai2	ENSMUST00000023356.7	3.464622e-04	9.802793e-03	0.6362179	Endothelial	1.298235e-02
Coding	Nde1	ENSMUST00000023359.12	6.412404e-05	2.185675e-03	0.7526132	Myoblats	2.137951e-02		Coding	Nde1	ENSMUST00000023359.12	7.004088e-04	1.704307e-02	0.5379274	Cardiomyocytes	5.181311e-01
Coding	Pmm2	ENSMUST00000023396.9	7.242452e-04	1.473842e-02	0.7009606	Cardiomyocytes_2	8.441450e-04		Coding	Pmm2	ENSMUST00000023396.9	1.253109e-04	4.411362e-03	0.5216346	Cardiomyocytes	7.071717e-01
Coding	Nit2	ENSMUST00000023432.9	2.561396e-04	6.484672e-03	0.6158537	Myoblats	2.979139e-01		Coding	Nit2	ENSMUST00000023432.9	7.307668e-04	1.758242e-02	0.5112179	Cardiomyocytes	8.573722e-01
Coding	Popdc2	ENSMUST00000023494.12	1.829160e-03	3.019214e-02	0.7886754	Cardiomyocytes_2	2.597819e-06		Coding	Tra2b	ENSMUST00000023564.9	1.567779e-04	5.239486e-03	0.5811966	Cardiomyocytes	1.458511e-01
Coding	Rfc4	ENSMUST00000023598.14	4.866508e-06	2.600285e-04	0.8101045	Myoblats	6.151451e-03		Coding	Rfc4	ENSMUST00000023598.14	2.186284e-06	1.670349e-04	0.5432692	Cardiomyocytes	4.894757e-01
Coding	Vps26c	ENSMUST00000023615.6	1.031751e-03	1.934432e-02	0.7400000	Endothelial	3.451851e-03		Coding	Prr13	ENSMUST00000023810.11	2.432646e-08	3.955869e-06	0.6463675	Cardiomyocytes	1.549608e-02
Coding	Cox14	ENSMUST00000023761.2	7.019362e-04	1.435366e-02	0.7369338	Myoblats	3.860599e-02		Coding	Fhl1	ENSMUST00000023854.9	4.016735e-05	1.794343e-03	0.6714744	Cardiomyocytes	5.778128e-03
Coding	Prr13	ENSMUST00000023810.11	6.236195e-05	2.140797e-03	0.6875632	Cardiomyocytes_2	8.604748e-04		Coding	Msrb2	ENSMUST00000023856.8	5.700635e-05	2.394177e-03	0.5777244	Cardiomyocytes	1.787981e-01
Coding	Fhl1	ENSMUST00000023854.9	6.041833e-04	1.280105e-02	0.6820020	Cardiomyocytes_2	2.447526e-03		Coding	Cdca3	ENSMUST00000024270.13	1.355576e-03	2.844028e-02	0.5988248	Cardiomyocytes	1.076669e-01
Coding	Msrb2	ENSMUST00000023856.8	1.174632e-04	3.477587e-03	0.6080952	Endothelial	1.782944e-01		Coding	Mrps23	ENSMUST00000024486.13	6.641119e-04	1.641446e-02	0.6973825	Cardiomyocytes	1.328871e-03
Coding	Ccl25	ENSMUST00000024004.8	6.647933e-04	1.377154e-02	0.5811426	Cardiomyocytes_2	5.549831e-02		Coding	Tnfrsf12a	ENSMUST00000024698.9	2.726636e-10	8.867885e-08	0.5846688	Cardiomyocytes	1.755135e-01
Coding	Tnfrsf12a	ENSMUST00000024698.9	1.693489e-05	7.179396e-04	0.7500000	Myoblats	1.890093e-02		Coding	Mrpl14	ENSMUST00000024734.7	3.466210e-04	9.802793e-03	0.6196581	Cardiomyocytes	5.678804e-02
Coding	Mrps18a	ENSMUST00000024763.9	2.275487e-03	3.587531e-02	0.7719919	Cardiomyocytes_2	9.708611e-06		Coding	Mrps18a	ENSMUST00000024763.9	3.338826e-05	1.569595e-03	0.5373932	Cardiomyocytes	5.464093e-01
Coding	Ppil1	ENSMUST00000024802.9	1.438244e-03	2.526951e-02	0.6990476	Endothelial	1.791157e-02		Coding	Pigf	ENSMUST00000024957.6	2.089423e-05	1.075730e-03	0.5705128	Cardiomyocytes	1.663891e-01
Coding	Pigf	ENSMUST00000024957.6	6.050192e-04	1.280935e-02	0.7508711	Myoblats	1.086548e-02		Coding	Cript	ENSMUST00000024959.9	3.116234e-04	8.974822e-03	0.6741453	Cardiomyocytes	5.564056e-03
Coding	Nme3	ENSMUST00000024978.6	1.491250e-06	9.577213e-05	0.6559233	Myoblats	1.347958e-01		Coding	Tmem204	ENSMUST00000024984.6	3.001130e-05	1.426687e-03	0.6319444	Endothelial	1.232216e-02
Coding	Tmem204	ENSMUST00000024984.6	9.276607e-10	1.870631e-07	0.9542857	Endothelial	2.017506e-13		Coding	ENSMUST00000025007.5	ENSMUST00000025007.5	1.218301e-06	1.034741e-04	0.5459402	Cardiomyocytes	4.607682e-01
Coding	ENSMUST00000025007.5	ENSMUST00000025007.5	6.804310e-04	1.402495e-02	0.6533101	Myoblats	1.774674e-01		Coding	Dusp1	ENSMUST00000025025.6	2.895248e-04	8.494033e-03	0.5512821	Endothelial	4.144779e-01
Coding	ENSMUST00000025014.8	ENSMUST00000025014.8	1.664015e-05	7.098155e-04	0.8877654	Cardiomyocytes_2	2.960587e-10		Coding	Uqcc2	ENSMUST00000025045.14	3.918261e-06	2.757153e-04	0.6068376	Cardiomyocytes	9.002845e-02
Coding	Pfdn6	ENSMUST00000025163.13	5.228241e-05	1.843051e-03	0.6498258	Myoblats	1.787525e-01		Coding	Polr2d	ENSMUST00000025106.4	2.392624e-03	4.334947e-02	0.5576923	Cardiomyocytes	3.595380e-01
Coding	ENSMUST00000025215.8	ENSMUST00000025215.8	3.194286e-04	7.825829e-03	0.7247387	Myoblats	2.505442e-02		Coding	Pfdn6	ENSMUST00000025163.13	2.985335e-05	1.423516e-03	0.5066774	Endothelial	9.089908e-01
Coding	Csnk2b	ENSMUST00000025246.12	3.834685e-09	6.327411e-07	0.6609524	Endothelial	5.544777e-02		Coding	Csnk2b	ENSMUST00000025246.12	4.896074e-12	2.901631e-09	0.5969551	Cardiomyocytes	1.135625e-01
Coding	Rmc1	ENSMUST00000025276.14	6.684117e-04	1.382663e-02	0.6723810	Endothelial	1.568756e-02		Coding	Rmc1	ENSMUST00000025276.14	7.051587e-04	1.710844e-02	0.5603632	Cardiomyocytes	2.584245e-01
Coding	ENSMUST00000025394.12	ENSMUST00000025394.12	5.502601e-04	1.188997e-02	0.7142857	Myoblats	4.202713e-02		Coding	Mrps18b	ENSMUST00000025305.15	1.903755e-04	6.094988e-03	0.5758547	Cardiomyocytes	1.593778e-01
Coding	Anxa1	ENSMUST00000025561.7	1.321951e-03	2.353074e-02	0.6514286	Endothelial	1.124245e-03		Coding	Rpp21	ENSMUST00000025319.6	1.852019e-05	9.741911e-04	0.7192842	Cardiomyocytes	4.531366e-04
Coding	Tmem138	ENSMUST00000025568.2	6.470754e-04	1.353087e-02	0.6314286	Endothelial	7.377047e-02		Coding	ENSMUST00000025394.12	ENSMUST00000025394.12	1.211115e-04	4.347137e-03	0.5096154	Endothelial	8.685570e-01
Coding	Cdca5	ENSMUST00000025704.2	2.864543e-03	4.295474e-02	0.8083624	Myoblats	1.087780e-03		Coding	ENSMUST00000025547.2	ENSMUST00000025547.2	1.101000e-05	6.300983e-04	0.6746795	Cardiomyocytes	4.853254e-03
Coding	ENSMUST00000025714.7	ENSMUST00000025714.7	2.429544e-05	9.743857e-04	0.7522750	Cardiomyocytes_2	1.392458e-05		Coding	Anxa1	ENSMUST00000025561.7	1.851531e-04	5.985270e-03	0.5494124	Endothelial	2.679313e-01
Coding	Aip	ENSMUST00000025767.13	3.315069e-03	4.803685e-02	0.6332753	Myoblats	2.431512e-01		Coding	Tmem138	ENSMUST00000025568.2	5.142759e-05	2.216458e-03	0.5379274	Endothelial	4.637910e-01
Coding	ENSMUST00000025773.3	ENSMUST00000025773.3	2.581945e-05	1.029778e-03	0.6861905	Endothelial	4.298467e-03		Coding	ENSMUST00000025714.7	ENSMUST00000025714.7	1.360430e-06	1.137345e-04	0.5184295	Cardiomyocytes	7.577287e-01
Coding	Cdk2ap2	ENSMUST00000025779.10	2.581998e-03	3.970906e-02	0.6577351	Cardiomyocytes_2	6.131207e-03		Coding	ENSMUST00000025773.3	ENSMUST00000025773.3	2.037563e-03	3.850544e-02	0.5291132	Cardiomyocytes	5.323416e-01
Coding	Nudt8	ENSMUST00000025802.9	2.375613e-04	6.115818e-03	0.7669363	Cardiomyocytes_2	2.733690e-06		Coding	Cdk2ap2	ENSMUST00000025779.10	2.497889e-05	1.233633e-03	0.6354167	Cardiomyocytes	1.594947e-02
Coding	ENSMUST00000025811.4	ENSMUST00000025811.4	8.574660e-07	5.994218e-05	0.7073171	Myoblats	6.848229e-02		Coding	Nudt8	ENSMUST00000025802.9	4.935964e-04	1.307222e-02	0.6153846	Cardiomyocytes	2.866742e-02
Coding	ENSMUST00000025885.4	ENSMUST00000025885.4	5.277400e-04	1.151999e-02	0.7682927	Myoblats	1.799023e-02		Coding	ENSMUST00000025811.4	ENSMUST00000025811.4	2.435273e-06	1.834641e-04	0.5069444	Cardiomyocytes	9.150179e-01
Coding	Prdx3	ENSMUST00000025961.6	1.902920e-03	3.114222e-02	0.7072801	Cardiomyocytes_2	7.669369e-04		Coding	ENSMUST00000025885.4	ENSMUST00000025885.4	6.611801e-11	2.745365e-08	0.6610577	Cardiomyocytes	6.317688e-03
Coding	Gsto1	ENSMUST00000026050.7	5.781138e-04	1.235766e-02	0.6550523	Myoblats	1.316890e-01		Coding	ENSMUST00000026009.8	ENSMUST00000026009.8	7.494736e-04	1.797456e-02	0.5240385	Cardiomyocytes	7.005346e-01
Coding	Ogfod3	ENSMUST00000026169.6	7.495886e-04	1.510492e-02	0.6695238	Endothelial	3.120920e-02		Coding	3110040N11Rik	ENSMUST00000026092.8	1.492372e-03	3.059039e-02	0.5133547	Endothelial	7.990336e-01
Coding	Hexa	ENSMUST00000026262.7	9.311370e-04	1.793605e-02	0.8476190	Endothelial	2.704694e-05		Coding	Pcyt2	ENSMUST00000026129.15	1.671435e-03	3.306788e-02	0.5747863	Cardiomyocytes	1.871007e-01
Coding	Acot9	ENSMUST00000026324.9	1.175092e-03	2.143261e-02	0.7152381	Endothelial	9.417883e-03		Coding	Sat1	ENSMUST00000026318.14	1.805341e-09	4.431047e-07	0.5392628	Endothelial	5.034031e-01
Coding	Cd63	ENSMUST00000026407.8	5.853478e-04	1.246483e-02	0.8083624	Myoblats	7.033358e-03		Coding	Acot9	ENSMUST00000026324.9	3.549006e-05	1.634688e-03	0.5058761	Endothelial	9.251185e-01
Coding	Ddit3	ENSMUST00000026475.14	3.649394e-04	8.710391e-03	0.5914634	Myoblats	3.685044e-01		Coding	Sbds	ENSMUST00000026387.10	7.835272e-04	1.858705e-02	0.5251068	Cardiomyocytes	6.816862e-01
Coding	Fuom	ENSMUST00000026539.13	1.594995e-07	1.503049e-05	0.7742669	Cardiomyocytes_2	2.552725e-06		Coding	Bloc1s1	ENSMUST00000026405.9	2.350862e-03	4.267879e-02	0.5066774	Endothelial	9.188239e-01
Coding	Cox8b	ENSMUST00000026561.9	7.422363e-22	1.783594e-18	0.6506572	Cardiomyocytes_2	8.169047e-03		Coding	Nabp2	ENSMUST00000026439.13	7.827894e-04	1.858705e-02	0.7393162	Cardiomyocytes	4.497444e-05
Coding	Ifitm3	ENSMUST00000026565.6	4.978442e-08	5.629739e-06	0.8923810	Endothelial	9.143759e-10		Coding	Ddit3	ENSMUST00000026475.14	2.716245e-03	4.775184e-02	0.5315171	Endothelial	6.033475e-01
Coding	Crcp	ENSMUST00000026608.10	1.726205e-08	2.222181e-06	0.6300000	Endothelial	8.204077e-02		Coding	Cox8b	ENSMUST00000026561.9	6.526603e-23	1.706398e-18	0.7139423	Cardiomyocytes	2.458475e-04
Coding	Tk1	ENSMUST00000026661.3	3.358826e-08	4.002277e-06	0.8257840	Myoblats	2.873992e-03		Coding	Ifitm3	ENSMUST00000026565.6	3.130292e-10	9.938306e-08	0.7075321	Endothelial	6.771950e-05
Coding	Shisa5	ENSMUST00000026737.11	7.019512e-04	1.435366e-02	0.7090592	Myoblats	5.316902e-02		Coding	Apool	ENSMUST00000026599.9	5.601069e-08	7.699738e-06	0.7369124	Cardiomyocytes	1.456911e-04
Coding	ENSMUST00000026827.14	ENSMUST00000026827.14	1.184773e-05	5.388661e-04	0.6062718	Myoblats	3.254202e-01		Coding	Syngr2	ENSMUST00000026649.13	2.485999e-05	1.232326e-03	0.6063034	Cardiomyocytes	6.883152e-02
Coding	ENSMUST00000026828.5	ENSMUST00000026828.5	1.226275e-04	3.579035e-03	0.7944894	Cardiomyocytes_2	5.411387e-07		Coding	Usp16	ENSMUST00000026710.11	5.317663e-05	2.269068e-03	0.5405983	Cardiomyocytes	4.811737e-01
Coding	Ly96	ENSMUST00000026881.10	2.081029e-08	2.609067e-06	0.5749129	Myoblats	4.722156e-01		Coding	ENSMUST00000026827.14	ENSMUST00000026827.14	1.518875e-05	8.266712e-04	0.6364850	Cardiomyocytes	1.805912e-02
Coding	Exosc7	ENSMUST00000026891.4	6.115141e-07	4.652670e-05	0.7676946	Cardiomyocytes_2	1.022394e-05		Coding	ENSMUST00000026828.5	ENSMUST00000026828.5	1.358989e-04	4.688599e-03	0.7126068	Cardiomyocytes	2.482763e-04
Coding	Mob4	ENSMUST00000027122.13	1.838291e-03	3.030816e-02	0.7369338	Myoblats	3.676229e-02		Coding	Ly96	ENSMUST00000026881.10	2.314829e-03	4.225474e-02	0.5008013	Endothelial	9.886493e-01
Coding	Ormdl1	ENSMUST00000027266.3	6.107046e-04	1.291076e-02	0.6347619	Endothelial	1.064859e-01		Coding	Exosc7	ENSMUST00000026891.4	2.600232e-09	6.027935e-07	0.5710470	Cardiomyocytes	2.479476e-01
Coding	Prim2	ENSMUST00000027312.10	2.509152e-03	3.883731e-02	0.7717770	Myoblats	7.622571e-03		Coding	Mob4	ENSMUST00000027122.13	1.920634e-03	3.692963e-02	0.5582265	Cardiomyocytes	3.415016e-01
Coding	Pecr	ENSMUST00000027381.12	2.079846e-05	8.543369e-04	0.6195652	Cardiomyocytes_2	1.180858e-02		Coding	Mitd1	ENSMUST00000027257.9	6.504833e-04	1.615246e-02	0.6185897	Endothelial	7.647638e-03
Coding	Mrpl44	ENSMUST00000027464.8	3.494807e-05	1.319061e-03	0.6445993	Myoblats	2.028996e-01		Coding	Ormdl1	ENSMUST00000027266.3	6.841662e-06	4.323704e-04	0.6463675	Cardiomyocytes	1.809000e-02
Coding	Mterf4	ENSMUST00000027492.13	1.891107e-05	7.868969e-04	0.6533101	Myoblats	1.270908e-01		Coding	Prim2	ENSMUST00000027312.10	5.790602e-04	1.473565e-02	0.5913462	Endothelial	1.236702e-01
Coding	Dtymk	ENSMUST00000027503.13	4.654562e-06	2.522913e-04	0.7177700	Myoblats	5.587999e-02		Coding	Smap1	ENSMUST00000027339.13	1.071791e-04	3.904861e-03	0.5731838	Endothelial	2.397851e-01
Coding	Tnnt2	ENSMUST00000027671.11	7.174591e-05	2.382119e-03	0.7200000	Endothelial	1.608657e-03		Coding	Pecr	ENSMUST00000027381.12	7.871210e-04	1.864275e-02	0.5069444	Cardiomyocytes	8.908000e-01
Coding	Ube2t	ENSMUST00000027687.7	2.284098e-07	1.983863e-05	0.7247219	Cardiomyocytes_2	1.318821e-04		Coding	Mterf4	ENSMUST00000027492.13	5.277601e-06	3.527528e-04	0.6012286	Cardiomyocytes	6.265080e-02
Coding	Tada1	ENSMUST00000027846.7	1.575551e-05	6.780983e-04	0.5538095	Endothelial	4.966967e-01		Coding	Ilkap	ENSMUST00000027534.12	5.071566e-04	1.335179e-02	0.5758547	Cardiomyocytes	2.244172e-01
Coding	Tmem206	ENSMUST00000027940.5	2.099632e-03	3.365480e-02	0.7212544	Myoblats	1.360416e-02		Coding	Nifk	ENSMUST00000027626.12	1.626697e-03	3.250242e-02	0.5149573	Cardiomyocytes	8.077073e-01
Coding	Hspa14	ENSMUST00000027961.11	1.630144e-03	2.775702e-02	0.8449477	Myoblats	2.445356e-03		Coding	Tnnt2	ENSMUST00000027671.11	5.530014e-04	1.430455e-02	0.5897436	Endothelial	1.078488e-01
Coding	Fam107b	ENSMUST00000027965.10	1.191927e-04	3.510767e-03	0.9466667	Endothelial	2.729873e-08		Coding	Ube2t	ENSMUST00000027687.7	1.730862e-07	2.060730e-05	0.5913462	Cardiomyocytes	1.068834e-01
Coding	Phyh	ENSMUST00000027975.7	2.161869e-04	5.708760e-03	0.7644085	Cardiomyocytes_2	1.509536e-05		Coding	Rab29	ENSMUST00000027693.7	4.727008e-04	1.266981e-02	0.5694444	Cardiomyocytes	6.542723e-02
Coding	Mgst3	ENSMUST00000028005.2	1.217014e-08	1.679129e-06	0.7563195	Cardiomyocytes_2	2.838920e-05		Coding	Tada1	ENSMUST00000027846.7	1.207507e-03	2.603276e-02	0.5144231	Endothelial	8.090687e-01
Coding	Rabgap1l	ENSMUST00000028049.12	5.214228e-05	1.842616e-03	0.7269970	Cardiomyocytes_2	1.800749e-05		Coding	Tmem206	ENSMUST00000027940.5	2.390627e-04	7.303051e-03	0.5181624	Endothelial	7.337552e-01
Coding	Pter	ENSMUST00000028063.6	8.467199e-04	1.668901e-02	0.6420627	Cardiomyocytes_2	1.611132e-02		Coding	Mindy3	ENSMUST00000028105.12	1.930138e-06	1.509526e-04	0.5860043	Cardiomyocytes	1.171871e-01
Coding	Ppp6c	ENSMUST00000028087.5	2.133517e-03	3.408426e-02	0.8101045	Myoblats	5.370341e-03		Coding	Dpm2	ENSMUST00000028151.6	4.303033e-06	2.996282e-04	0.5446047	Endothelial	4.785953e-01
Coding	Med27	ENSMUST00000028139.10	2.627952e-03	4.024409e-02	0.6076190	Endothelial	1.648717e-01		Coding	Dpp7	ENSMUST00000028332.7	3.769714e-04	1.045057e-02	0.5849359	Endothelial	1.149737e-01
Coding	Dpm2	ENSMUST00000028151.6	1.732680e-07	1.606545e-05	0.6777003	Myoblats	1.177309e-01		Coding	Ssna1	ENSMUST00000028342.6	4.466676e-06	3.070149e-04	0.5112179	Endothelial	8.611906e-01
Coding	Ssna1	ENSMUST00000028342.6	7.372435e-04	1.493967e-02	0.7630662	Myoblats	2.142344e-02		Coding	Dph7	ENSMUST00000028351.8	6.620663e-05	2.675249e-03	0.5061432	Endothelial	9.078400e-01
Coding	Timm10	ENSMUST00000028470.9	6.932116e-07	5.073103e-05	0.7335693	Cardiomyocytes_2	1.476954e-04		Coding	Timm10	ENSMUST00000028470.9	2.971440e-06	2.177069e-04	0.7104701	Cardiomyocytes	7.968535e-04
Coding	Clp1	ENSMUST00000028475.8	1.112544e-06	7.358103e-05	0.7299652	Myoblats	2.403863e-02		Coding	Commd9	ENSMUST00000028584.7	4.187129e-06	2.923208e-04	0.7142094	Cardiomyocytes	4.462216e-04
Coding	Emc4	ENSMUST00000028551.3	3.606733e-04	8.638186e-03	0.7160279	Myoblats	5.663174e-02		Coding	Knstrn	ENSMUST00000028803.13	5.263956e-05	2.253362e-03	0.5844017	Endothelial	1.172827e-01
Coding	Commd9	ENSMUST00000028584.7	3.042380e-05	1.174432e-03	0.6152381	Endothelial	1.633648e-01		Coding	Dusp2	ENSMUST00000028846.6	1.963266e-03	3.747912e-02	0.5763889	Endothelial	6.489008e-02
Coding	Gatm	ENSMUST00000028624.8	1.180401e-04	3.483934e-03	0.9190476	Endothelial	1.461965e-08		Coding	Fahd2a	ENSMUST00000028848.3	1.409156e-05	7.732669e-04	0.6116453	Cardiomyocytes	5.728783e-02
Coding	Knstrn	ENSMUST00000028803.13	2.662877e-03	4.069248e-02	0.8257840	Myoblats	1.845307e-03		Coding	Rbbp9	ENSMUST00000028915.5	1.208465e-03	2.603276e-02	0.5277778	Cardiomyocytes	6.473698e-01
Coding	Fahd2a	ENSMUST00000028848.3	9.579030e-05	2.969969e-03	0.6799798	Cardiomyocytes_2	1.106139e-03		Coding	Dtd1	ENSMUST00000028917.6	1.746208e-03	3.403922e-02	0.5862714	Cardiomyocytes	1.127711e-01
Coding	Rbbp9	ENSMUST00000028915.5	2.476782e-03	3.839812e-02	0.7376190	Endothelial	3.016806e-03		Coding	Fabp5	ENSMUST00000029046.8	1.184694e-03	2.564498e-02	0.6527778	Endothelial	1.508794e-02
Coding	Gins1	ENSMUST00000028948.4	8.025187e-05	2.591426e-03	0.6019164	Myoblats	3.603253e-01		Coding	Car3	ENSMUST00000029076.5	6.267368e-05	2.575415e-03	0.5309829	Cardiomyocytes	6.120207e-01
Coding	Pdrg1	ENSMUST00000028972.8	6.021731e-04	1.276784e-02	0.7062690	Cardiomyocytes_2	5.559802e-04		Coding	Exosc9	ENSMUST00000029269.11	2.915972e-08	4.495149e-06	0.5438034	Cardiomyocytes	4.079585e-01
Coding	Fabp5	ENSMUST00000029046.8	5.077347e-07	3.989384e-05	0.9790476	Endothelial	8.782727e-09		Coding	Tm4sf1	ENSMUST00000029376.12	5.850978e-07	5.494356e-05	0.7227564	Endothelial	1.810975e-04
Coding	Procr	ENSMUST00000029140.11	3.419689e-03	4.911263e-02	0.8595238	Endothelial	1.145740e-08		Coding	Gdap2	ENSMUST00000029459.9	2.591171e-03	4.606929e-02	0.5614316	Cardiomyocytes	1.769587e-01
Coding	Exosc9	ENSMUST00000029269.11	4.419434e-04	1.005038e-02	0.6600000	Endothelial	4.857931e-02		Coding	Slc50a1	ENSMUST00000029565.10	1.077295e-05	6.273011e-04	0.5154915	Cardiomyocytes	7.875335e-01
Coding	Tm4sf1	ENSMUST00000029376.12	1.306630e-12	4.957629e-10	0.9371429	Endothelial	3.508654e-10		Coding	Tmem144	ENSMUST00000029568.6	2.722730e-03	4.783298e-02	0.5219017	Cardiomyocytes	6.950897e-01
Coding	4933434E20Rik	ENSMUST00000029552.12	6.464998e-04	1.352864e-02	0.6254355	Myoblats	1.567645e-01		Coding	Sfrp2	ENSMUST00000029625.7	1.772702e-03	3.438632e-02	0.5160256	Endothelial	6.850202e-01
Coding	Pmvk	ENSMUST00000029564.11	3.789198e-04	8.897828e-03	0.6864111	Myoblats	9.854220e-02		Coding	Aimp1	ENSMUST00000029663.10	3.908619e-04	1.080196e-02	0.5403312	Endothelial	5.226660e-01
Coding	Slc50a1	ENSMUST00000029565.10	5.861528e-04	1.246483e-02	0.6880952	Endothelial	1.438780e-02		Coding	Rit1	ENSMUST00000029692.14	2.568120e-05	1.261311e-03	0.5592949	Endothelial	2.887995e-01
Coding	Efna1	ENSMUST00000029566.8	3.500718e-09	5.835070e-07	0.9028571	Endothelial	1.264610e-07		Coding	Lamtor2	ENSMUST00000029698.14	7.894873e-10	2.170602e-07	0.6052350	Cardiomyocytes	9.158882e-02
Coding	Casp6	ENSMUST00000029626.8	1.610216e-03	2.745842e-02	0.7295238	Endothelial	5.514399e-03		Coding	Myoz2	ENSMUST00000029761.13	7.767153e-05	3.006418e-03	0.8023504	Cardiomyocytes	1.317230e-06
Coding	Rit1	ENSMUST00000029692.14	7.313882e-06	3.617549e-04	0.7630662	Myoblats	1.197242e-02		Coding	Mrpl9	ENSMUST00000029786.13	1.672851e-04	5.521445e-03	0.5683761	Cardiomyocytes	2.607411e-01
Coding	Lamtor2	ENSMUST00000029698.14	9.019951e-05	2.830243e-03	0.6602787	Myoblats	1.599668e-01		Coding	Tstd3	ENSMUST00000029915.5	1.307691e-03	2.767842e-02	0.5972222	Cardiomyocytes	9.617324e-02
Coding	Ube2j1	ENSMUST00000029944.12	5.600831e-04	1.206810e-02	0.6489547	Myoblats	9.229739e-02		Coding	Polr1e	ENSMUST00000029999.14	2.845612e-03	4.943950e-02	0.5566239	Cardiomyocytes	2.465602e-01
Coding	Slc35a1	ENSMUST00000029970.13	1.264295e-03	2.267239e-02	0.7185714	Endothelial	8.226448e-03		Coding	Alad	ENSMUST00000030090.3	8.635326e-09	1.668808e-06	0.5520833	Endothelial	4.042652e-01
Coding	Alad	ENSMUST00000030090.3	1.887926e-04	5.092631e-03	0.7933333	Endothelial	4.733993e-04		Coding	Nudt2	ENSMUST00000030154.6	1.129523e-06	9.685935e-05	0.6634615	Cardiomyocytes	5.343588e-03
Coding	Dmac1	ENSMUST00000030103.8	1.684790e-03	2.841088e-02	0.5975610	Myoblats	3.923331e-01		Coding	Dctn3	ENSMUST00000030158.10	5.974960e-05	2.482028e-03	0.6191239	Cardiomyocytes	5.348972e-02
Coding	Spink4	ENSMUST00000030122.4	1.306360e-03	2.332519e-02	0.5836704	Cardiomyocytes_2	2.743106e-02		Coding	Hint2	ENSMUST00000030192.4	9.837282e-08	1.268790e-05	0.6891026	Cardiomyocytes	1.046519e-03
Coding	Nudt2	ENSMUST00000030154.6	1.576832e-03	2.706519e-02	0.7100607	Cardiomyocytes_2	5.371548e-04		Coding	Snapc3	ENSMUST00000030206.9	1.488111e-04	5.055595e-03	0.5016026	Endothelial	9.824621e-01
Coding	Dctn3	ENSMUST00000030158.10	1.639868e-03	2.783252e-02	0.7204247	Cardiomyocytes_2	2.935535e-04		Coding	Ift74	ENSMUST00000030311.10	2.509194e-03	4.494137e-02	0.5464744	Cardiomyocytes	4.225282e-01
Coding	Ccdc107	ENSMUST00000030181.11	3.014448e-03	4.469132e-02	0.7239636	Cardiomyocytes_2	1.626283e-04		Coding	Gpx7	ENSMUST00000030332.6	2.528437e-04	7.636566e-03	0.5753205	Cardiomyocytes	2.277094e-01
Coding	Tpm1	ENSMUST00000030185.4	4.986984e-09	7.752495e-07	0.7540445	Cardiomyocytes_2	1.320239e-05		Coding	Cpt2	ENSMUST00000030345.14	2.090416e-03	3.934320e-02	0.6714744	Cardiomyocytes	5.856099e-03
Coding	Hint2	ENSMUST00000030192.4	1.182972e-04	3.487952e-03	0.6723964	Cardiomyocytes_2	4.802564e-03		Coding	Ppt1	ENSMUST00000030412.10	2.798526e-03	4.878973e-02	0.6092415	Cardiomyocytes	8.099154e-02
Coding	Pdpn	ENSMUST00000030317.13	8.833916e-04	1.718858e-02	0.6498258	Myoblats	1.291284e-01		Coding	Cdc42	ENSMUST00000030417.9	9.994332e-06	5.845150e-04	0.8327991	Cardiomyocytes	1.071105e-07
Coding	Ppie	ENSMUST00000030404.4	8.888771e-06	4.222679e-04	0.6149826	Myoblats	2.968969e-01		Coding	Hmgcl	ENSMUST00000030432.7	2.154979e-05	1.101703e-03	0.5427350	Cardiomyocytes	4.892423e-01
Coding	Cdc42	ENSMUST00000030417.9	2.473708e-04	6.334976e-03	0.8255814	Cardiomyocytes_2	1.184114e-07		Coding	Ak2	ENSMUST00000030583.12	4.837403e-04	1.287247e-02	0.7019231	Cardiomyocytes	6.527800e-04
Coding	Hmgcl	ENSMUST00000030432.7	1.466606e-04	4.138067e-03	0.5757143	Endothelial	3.686135e-01		Coding	Ccdc28b	ENSMUST00000030586.14	4.629067e-05	2.027136e-03	0.5675748	Endothelial	2.056070e-01
Coding	Ak2	ENSMUST00000030583.12	4.908205e-04	1.087043e-02	0.6672474	Myoblats	1.254467e-01		Coding	Sh3bgrl3	ENSMUST00000030651.8	4.982133e-16	5.536188e-13	0.6626603	Endothelial	8.473244e-03
Coding	Sh3bgrl3	ENSMUST00000030651.8	1.864498e-09	3.509856e-07	0.9809524	Endothelial	8.974938e-09		Coding	Trappc3	ENSMUST00000030660.8	1.879602e-04	6.036123e-03	0.5253739	Endothelial	6.751945e-01
Coding	Mecr	ENSMUST00000030742.10	1.110395e-04	3.309629e-03	0.6504044	Cardiomyocytes_2	8.628707e-03		Coding	Mecr	ENSMUST00000030742.10	2.275567e-04	7.023970e-03	0.6300748	Cardiomyocytes	2.062333e-02
Coding	Rbp7	ENSMUST00000030848.2	2.747417e-03	4.163137e-02	0.7142857	Endothelial	5.878778e-09		Coding	Tprgl	ENSMUST00000030896.14	9.047175e-04	2.063979e-02	0.5985577	Cardiomyocytes	1.146520e-01
Coding	Orc5	ENSMUST00000030872.11	1.096812e-04	3.284284e-03	0.6095238	Endothelial	1.775924e-01		Coding	Mmp23	ENSMUST00000030937.1	1.012379e-03	2.263926e-02	0.5496795	Endothelial	3.476396e-01
Coding	Fam213b	ENSMUST00000030935.9	2.377173e-03	3.719379e-02	0.6114983	Myoblats	1.582998e-01		Coding	Mrpl20	ENSMUST00000030942.12	2.491246e-03	4.470998e-02	0.5341880	Cardiomyocytes	5.890289e-01
Coding	Cd38	ENSMUST00000030964.5	6.283587e-05	2.154501e-03	0.8623693	Myoblats	4.892141e-04		Coding	Mxra8	ENSMUST00000030947.3	1.475240e-03	3.034911e-02	0.5026709	Cardiomyocytes	9.622281e-01
Coding	Ociad1	ENSMUST00000031038.10	3.851911e-05	1.439751e-03	0.7247387	Myoblats	4.439553e-02		Coding	Nrbp1	ENSMUST00000031034.11	1.784057e-03	3.452758e-02	0.5331197	Cardiomyocytes	5.786749e-01
Coding	Psph	ENSMUST00000031399.12	9.172421e-05	2.868719e-03	0.6845298	Cardiomyocytes_2	1.043225e-03		Coding	Ociad1	ENSMUST00000031038.10	2.117618e-05	1.088146e-03	0.6578526	Cardiomyocytes	1.212006e-02
lncRNA	Cct6a	ENSMUST00000031402.11	8.411489e-04	1.660190e-02	0.7647619	Endothelial	1.397099e-03		Coding	Gnpda2	ENSMUST00000031117.12	2.510807e-05	1.237721e-03	0.5221688	Cardiomyocytes	7.070499e-01
Coding	Anxa3	ENSMUST00000031447.11	3.328919e-10	7.804285e-08	0.8310105	Myoblats	1.659078e-03		Coding	Psph	ENSMUST00000031399.12	2.037792e-11	9.881066e-09	0.5926816	Cardiomyocytes	1.086952e-01
Coding	Gng11	ENSMUST00000031670.9	3.732613e-06	2.085923e-04	0.8990476	Endothelial	3.275763e-07		lncRNA	Cct6a	ENSMUST00000031402.11	8.500010e-04	1.971189e-02	0.5387286	Cardiomyocytes	4.486158e-01
Coding	Tspan12	ENSMUST00000031678.9	3.341311e-03	4.831998e-02	0.8557143	Endothelial	1.522213e-05		Coding	Gpn3	ENSMUST00000031420.10	1.957689e-04	6.200665e-03	0.5352564	Cardiomyocytes	5.384630e-01
Coding	Pop7	ENSMUST00000031728.4	1.056578e-06	7.069022e-05	0.6643074	Cardiomyocytes_2	6.365534e-03		Coding	Gng11	ENSMUST00000031670.9	1.976348e-06	1.536654e-04	0.5010684	Endothelial	9.888340e-01
Coding	Asns	ENSMUST00000031766.11	1.661672e-04	4.580877e-03	0.6759582	Myoblats	8.691915e-02		Coding	Pop7	ENSMUST00000031728.4	2.001164e-07	2.310348e-05	0.5016026	Cardiomyocytes	9.819901e-01
Coding	Gstk1	ENSMUST00000031897.7	1.950276e-04	5.220852e-03	0.5990476	Endothelial	9.647297e-02		Coding	Pcolce	ENSMUST00000031731.13	1.949948e-03	3.731320e-02	0.5037393	Cardiomyocytes	9.531970e-01
Coding	Tmem43	ENSMUST00000032183.5	2.685236e-04	6.723570e-03	0.7613240	Myoblats	1.255110e-02		Coding	Asns	ENSMUST00000031766.11	4.503420e-09	9.685621e-07	0.5825321	Cardiomyocytes	1.662530e-01
Coding	Magohb	ENSMUST00000032307.11	8.696757e-04	1.701355e-02	0.5975610	Myoblats	3.893031e-01		Coding	Chchd6	ENSMUST00000032172.13	1.171278e-03	2.547864e-02	0.6298077	Cardiomyocytes	2.366478e-02
Coding	Ddx47	ENSMUST00000032326.10	2.097650e-04	5.559543e-03	0.7439024	Myoblats	2.576843e-02		Coding	Magohb	ENSMUST00000032307.11	2.780420e-03	4.865553e-02	0.5731838	Cardiomyocytes	2.217655e-01
Coding	Mgp	ENSMUST00000032342.2	2.065593e-09	3.842803e-07	0.7168990	Myoblats	3.957589e-02		Coding	Mgp	ENSMUST00000032342.2	7.896602e-06	4.920432e-04	0.5868056	Cardiomyocytes	1.416311e-01
Coding	Arhgdib	ENSMUST00000032344.11	9.823738e-06	4.583775e-04	0.8495238	Endothelial	3.099497e-05		Coding	Arhgdib	ENSMUST00000032344.11	6.188769e-06	3.977067e-04	0.5170940	Cardiomyocytes	7.845689e-01
Coding	Ldhb	ENSMUST00000032373.11	5.571556e-05	1.954518e-03	0.8361982	Cardiomyocytes_2	4.824486e-08		Coding	Lmcd1	ENSMUST00000032376.5	4.097742e-04	1.123152e-02	0.5966880	Cardiomyocytes	1.172426e-01
Coding	Thumpd3	ENSMUST00000032398.14	1.528059e-04	4.278918e-03	0.6784631	Cardiomyocytes_2	2.025188e-03		Coding	Med21	ENSMUST00000032429.8	6.912910e-05	2.759886e-03	0.5277778	Cardiomyocytes	6.612772e-01
Coding	Med21	ENSMUST00000032429.8	4.916365e-06	2.610834e-04	0.5895238	Endothelial	2.909016e-01		Coding	Ing4	ENSMUST00000032480.13	5.485808e-04	1.420398e-02	0.5560897	Cardiomyocytes	3.381205e-01
Coding	Sec13	ENSMUST00000032440.5	1.122266e-03	2.074466e-02	0.7628571	Endothelial	1.874969e-03		Coding	Cd9	ENSMUST00000032492.8	7.031748e-11	2.841359e-08	0.6314103	Endothelial	3.035050e-02
Coding	Tamm41	ENSMUST00000032461.11	2.138062e-06	1.289815e-04	0.7822300	Myoblats	7.688790e-03		Coding	Tm2d3	ENSMUST00000032726.13	6.791263e-05	2.727653e-03	0.5459402	Cardiomyocytes	4.039475e-01
Coding	Cd9	ENSMUST00000032492.8	5.413034e-09	8.302673e-07	0.9333333	Endothelial	1.765037e-07		Coding	Mrps11	ENSMUST00000032840.4	2.572589e-04	7.726169e-03	0.6324786	Cardiomyocytes	3.048327e-02
Coding	Csrp3	ENSMUST00000032658.13	3.010748e-06	1.750362e-04	0.8584429	Cardiomyocytes_2	5.943245e-09		Coding	Mrpl46	ENSMUST00000032841.6	1.081312e-04	3.934174e-03	0.6770833	Cardiomyocytes	4.427036e-03
Coding	Tm2d3	ENSMUST00000032726.13	2.953381e-09	5.099622e-07	0.6794425	Myoblats	9.866852e-02		Coding	Fah	ENSMUST00000032865.16	1.384704e-03	2.891831e-02	0.5384615	Endothelial	4.852187e-01
Coding	Yif1b	ENSMUST00000032809.9	1.601699e-03	2.734552e-02	0.6358885	Myoblats	2.309174e-01		Coding	Coq7	ENSMUST00000032887.3	2.676131e-05	1.302367e-03	0.7419872	Cardiomyocytes	1.085836e-04
Coding	Tmem126a	ENSMUST00000032844.6	2.670467e-03	4.076526e-02	0.8195147	Cardiomyocytes_2	2.023424e-07		Coding	1110004F10Rik	ENSMUST00000032899.11	3.332102e-04	9.494000e-03	0.5705128	Cardiomyocytes	2.623718e-01
Coding	Coq7	ENSMUST00000032887.3	3.773747e-04	8.887264e-03	0.7290192	Cardiomyocytes_2	1.960729e-04		Coding	Mylpf	ENSMUST00000032910.12	2.643389e-08	4.171394e-06	0.6452991	Cardiomyocytes	6.384274e-03
Coding	Mylpf	ENSMUST00000032910.12	8.890879e-10	1.818279e-07	0.7593529	Cardiomyocytes_2	7.929652e-06		Coding	Cdipt	ENSMUST00000032920.4	1.025435e-03	2.284146e-02	0.5251068	Cardiomyocytes	6.037595e-01
Coding	Sgf29	ENSMUST00000032956.9	5.423777e-10	1.221875e-07	0.7576190	Endothelial	9.215349e-04		Coding	Sgf29	ENSMUST00000032956.9	6.336145e-05	2.591697e-03	0.5162927	Endothelial	7.377459e-01
Coding	Nsmce1	ENSMUST00000033006.13	7.573227e-06	3.717625e-04	0.7233333	Endothelial	7.577592e-03		Coding	Cox6a2	ENSMUST00000033049.8	1.392417e-05	7.656571e-04	0.8274573	Cardiomyocytes	1.983276e-07
Coding	Cox6a2	ENSMUST00000033049.8	2.533168e-04	6.442149e-03	0.7237500	Cardiomyocytes_1	1.093939e-03		Coding	Kat8	ENSMUST00000033070.8	5.179890e-04	1.356999e-02	0.5365919	Cardiomyocytes	4.478703e-01
Coding	Kat8	ENSMUST00000033070.8	3.010161e-04	7.438576e-03	0.6225986	Cardiomyocytes_2	7.599230e-03		Coding	Vkorc1	ENSMUST00000033074.7	4.225261e-12	2.620546e-09	0.5630342	Cardiomyocytes	3.107562e-01
Coding	Vkorc1	ENSMUST00000033074.7	6.414541e-09	9.583922e-07	0.8338095	Endothelial	7.291436e-05		Coding	Bax	ENSMUST00000033093.9	2.621922e-09	6.027935e-07	0.5384615	Endothelial	4.924777e-01
Coding	Bax	ENSMUST00000033093.9	8.333136e-07	5.875166e-05	0.6842857	Endothelial	2.404987e-03		Coding	Bcat2	ENSMUST00000033098.15	3.114001e-04	8.974822e-03	0.5646368	Cardiomyocytes	1.712578e-01
Coding	Rgs10	ENSMUST00000033133.11	6.898315e-04	1.416808e-02	0.6210801	Myoblats	1.845639e-01		Coding	Plk1	ENSMUST00000033154.7	2.074962e-03	3.910753e-02	0.5005342	Cardiomyocytes	9.964811e-01
Coding	Plk1	ENSMUST00000033154.7	2.406740e-03	3.753620e-02	0.8832753	Myoblats	2.258213e-04		Coding	Lhpp	ENSMUST00000033241.5	1.306264e-03	2.767019e-02	0.5710470	Cardiomyocytes	1.785256e-01
Coding	Dctn5	ENSMUST00000033156.4	6.076495e-04	1.285560e-02	0.7257143	Endothelial	4.098181e-03		Coding	Eef1akmt2	ENSMUST00000033257.14	1.863426e-05	9.782620e-04	0.6239316	Cardiomyocytes	2.858103e-02
Coding	Lhpp	ENSMUST00000033241.5	9.106678e-04	1.762417e-02	0.7002022	Cardiomyocytes_2	1.147170e-04		Coding	Akip1	ENSMUST00000033335.5	1.118761e-03	2.452738e-02	0.5240385	Cardiomyocytes	6.738854e-01
Coding	Eef1akmt2	ENSMUST00000033257.14	3.104870e-05	1.194100e-03	0.6454704	Myoblats	1.846338e-01		Coding	Praf2	ENSMUST00000033489.7	7.641642e-06	4.783919e-04	0.5926816	Endothelial	1.257418e-01
Coding	Akip1	ENSMUST00000033335.5	3.681784e-04	8.752508e-03	0.5775261	Myoblats	4.597091e-01		Coding	Ebp	ENSMUST00000033509.14	1.314388e-04	4.564247e-03	0.5117521	Cardiomyocytes	8.437673e-01
Coding	LTO1	ENSMUST00000033388.11	2.897648e-03	4.331600e-02	0.7334495	Myoblats	6.264861e-03		Coding	Asb12	ENSMUST00000033549.2	5.622319e-04	1.444524e-02	0.6055021	Cardiomyocytes	1.768153e-02
Coding	Praf2	ENSMUST00000033489.7	1.095733e-04	3.284284e-03	0.8061905	Endothelial	1.314827e-04		Coding	Igbp1	ENSMUST00000033570.5	2.988114e-04	8.690295e-03	0.5021368	Endothelial	9.761411e-01
Coding	Ebp	ENSMUST00000033509.14	6.750809e-07	5.004276e-05	0.6038095	Endothelial	1.776740e-01		Coding	Cetn2	ENSMUST00000033713.10	4.601075e-04	1.236956e-02	0.6410256	Cardiomyocytes	2.158352e-02
Coding	Asb12	ENSMUST00000033549.2	1.115545e-03	2.063364e-02	0.6094540	Cardiomyocytes_2	6.536411e-03		Coding	Haus7	ENSMUST00000033737.14	1.094470e-03	2.410490e-02	0.5603632	Endothelial	3.326257e-01
Coding	Il2rg	ENSMUST00000033664.13	8.036279e-06	3.894692e-04	0.7342857	Endothelial	1.533317e-04		Coding	Vegfd	ENSMUST00000033751.7	2.175283e-03	4.059667e-02	0.5809295	Endothelial	1.023386e-01
Coding	Itgb1bp2	ENSMUST00000033674.5	1.150744e-07	1.140564e-05	0.6933771	Cardiomyocytes_2	6.365239e-04		Coding	Naa10	ENSMUST00000033763.14	4.554611e-04	1.225701e-02	0.5005342	Endothelial	9.956840e-01
Coding	Nsdhl	ENSMUST00000033715.4	2.442424e-03	3.792663e-02	0.6289199	Myoblats	2.400829e-01		Coding	Psmd10	ENSMUST00000033805.14	2.999132e-04	8.703356e-03	0.6549145	Cardiomyocytes	6.186971e-03
Coding	Haus7	ENSMUST00000033737.14	1.850080e-08	2.371062e-06	0.8031359	Myoblats	6.212477e-03		Coding	Coprs	ENSMUST00000033839.8	6.034308e-07	5.626887e-05	0.6848291	Cardiomyocytes	1.085873e-03
Coding	Bgn	ENSMUST00000033741.14	1.036503e-09	2.047046e-07	0.9019048	Endothelial	3.176830e-08		Coding	Ankrd10	ENSMUST00000033905.12	7.231354e-05	2.843535e-03	0.5502137	Cardiomyocytes	4.198993e-01
Coding	Adprhl1	ENSMUST00000033825.10	9.490159e-10	1.900404e-07	0.8195147	Cardiomyocytes_2	1.638437e-07		Coding	Smim19	ENSMUST00000033935.15	1.286300e-03	2.729065e-02	0.5950855	Cardiomyocytes	1.196808e-01
Coding	Coprs	ENSMUST00000033839.8	5.140245e-09	7.926423e-07	0.7020906	Myoblats	6.488024e-02		Coding	Polb	ENSMUST00000033938.6	6.928142e-05	2.761833e-03	0.5705128	Cardiomyocytes	2.601270e-01
Coding	Rab20	ENSMUST00000033900.6	3.935423e-06	2.171142e-04	0.5923345	Myoblats	3.418756e-01		Coding	Rbpms	ENSMUST00000033994.14	9.061773e-07	8.055614e-05	0.5277778	Endothelial	6.473698e-01
Coding	Plat	ENSMUST00000033941.6	9.135398e-07	6.332412e-05	0.9266667	Endothelial	9.130020e-10		Coding	Msmo1	ENSMUST00000034015.10	1.772819e-06	1.411323e-04	0.5635684	Cardiomyocytes	2.624519e-01
Coding	Msmo1	ENSMUST00000034015.10	5.492634e-04	1.188997e-02	0.7153691	Cardiomyocytes_2	3.676559e-04		Coding	Orc6	ENSMUST00000034132.12	9.922843e-05	3.685687e-03	0.5373932	Cardiomyocytes	5.525982e-01
Coding	Orc6	ENSMUST00000034132.12	1.898128e-03	3.108144e-02	0.7186411	Myoblats	5.434803e-02		Coding	Cenpn	ENSMUST00000034205.4	1.910240e-03	3.675628e-02	0.5341880	Cardiomyocytes	5.797873e-01
Coding	Mmp2	ENSMUST00000034187.8	9.573839e-07	6.557511e-05	0.9714286	Endothelial	7.073117e-14		Coding	Mt1	ENSMUST00000034215.7	7.740357e-10	2.150287e-07	0.5881410	Cardiomyocytes	1.467777e-01
Coding	Cenpn	ENSMUST00000034205.4	5.136881e-05	1.819743e-03	0.7142857	Myoblats	4.202713e-02		Coding	Mphosph6	ENSMUST00000034303.2	3.342945e-05	1.569595e-03	0.5697115	Endothelial	2.382293e-01
Coding	Mt1	ENSMUST00000034215.7	1.166695e-12	4.485707e-10	0.6208291	Cardiomyocytes_2	3.763354e-02		Coding	Cmtm3	ENSMUST00000034343.4	2.319807e-04	7.135749e-03	0.7184829	Endothelial	4.754842e-04
Coding	Cdh5	ENSMUST00000034339.9	1.087464e-08	1.537162e-06	0.9914286	Endothelial	1.333316e-11		Coding	Rexo2	ENSMUST00000034524.4	1.774130e-03	3.438632e-02	0.6183226	Cardiomyocytes	5.334976e-02
Coding	Cmtm3	ENSMUST00000034343.4	4.993723e-04	1.101752e-02	0.8866667	Endothelial	1.227893e-06		Coding	St3gal4	ENSMUST00000034537.7	1.390273e-04	4.776569e-03	0.5341880	Endothelial	5.039605e-01
Coding	Acta1	ENSMUST00000034453.5	8.476241e-08	8.868433e-06	0.7317998	Cardiomyocytes_2	1.666300e-04		Coding	Cryab	ENSMUST00000034562.8	2.238773e-17	3.512107e-14	0.9049145	Cardiomyocytes	9.622273e-11
Coding	Ets1	ENSMUST00000034534.12	2.833763e-05	1.105743e-03	0.9942857	Endothelial	2.292695e-12		Coding	Pts	ENSMUST00000034570.6	1.718845e-04	5.631435e-03	0.6428953	Cardiomyocytes	1.215843e-02
Coding	Dcps	ENSMUST00000034539.11	9.649463e-04	1.837859e-02	0.7386760	Myoblats	3.485629e-02		Coding	Carm1	ENSMUST00000034703.14	3.757720e-04	1.042816e-02	0.5681090	Endothelial	2.020322e-01
Coding	Cryab	ENSMUST00000034562.8	8.921665e-12	2.890619e-09	0.8341759	Cardiomyocytes_2	5.054788e-08		Coding	Ccnb2	ENSMUST00000034742.7	2.803672e-07	3.072577e-05	0.5499466	Cardiomyocytes	4.206063e-01
Coding	2310030G06Rik	ENSMUST00000034564.2	6.483587e-04	1.353807e-02	0.5839232	Cardiomyocytes_2	5.793165e-02		Coding	Gsta4	ENSMUST00000034903.6	8.198189e-04	1.914155e-02	0.6362179	Endothelial	3.018257e-02
Coding	Pts	ENSMUST00000034570.6	8.273799e-08	8.739314e-06	0.6200000	Endothelial	1.394808e-01		Coding	Mlip	ENSMUST00000034910.15	1.955172e-06	1.524634e-04	0.5742521	Cardiomyocytes	1.724941e-01
Coding	Tagln	ENSMUST00000034590.3	3.058553e-13	1.316365e-10	0.7899393	Cardiomyocytes_2	2.133627e-06		Coding	Cmtm7	ENSMUST00000035009.15	8.723823e-04	2.009116e-02	0.5181624	Cardiomyocytes	7.712603e-01
Coding	Tmed1	ENSMUST00000034698.8	1.041062e-05	4.810908e-04	0.6380952	Endothelial	9.807467e-02		Coding	Nme6	ENSMUST00000035053.11	4.277186e-08	6.231423e-06	0.6079060	Cardiomyocytes	5.671281e-02
Coding	Ccnb2	ENSMUST00000034742.7	3.270926e-06	1.875157e-04	0.7543554	Myoblats	2.492784e-02		Coding	Nradd	ENSMUST00000035069.13	1.183878e-05	6.717624e-04	0.5069444	Endothelial	9.044868e-01
Coding	Gsta4	ENSMUST00000034903.6	3.266309e-06	1.875157e-04	0.7733333	Endothelial	1.141523e-03		Coding	Ss18l2	ENSMUST00000035113.10	1.118231e-05	6.372243e-04	0.7483974	Cardiomyocytes	7.610472e-05
Coding	Ctsh	ENSMUST00000034915.14	2.300904e-11	6.911340e-09	0.9828571	Endothelial	4.793932e-14		Coding	Slc25a20	ENSMUST00000035222.5	2.145433e-03	4.015197e-02	0.6418269	Cardiomyocytes	2.051756e-02
Coding	Tipin	ENSMUST00000034964.6	1.317667e-08	1.800770e-06	0.7578397	Myoblats	2.376659e-02		Coding	Klhdc8b	ENSMUST00000035232.12	2.038685e-03	3.850544e-02	0.7393162	Cardiomyocytes	1.270362e-04
Coding	Snapc5	ENSMUST00000034965.7	1.455843e-04	4.111723e-03	0.7093023	Cardiomyocytes_2	3.704218e-04		Coding	3110001I22Rik	ENSMUST00000035426.6	2.559902e-04	7.705421e-03	0.5731838	Endothelial	7.701282e-02
Coding	Mrps22	ENSMUST00000035034.9	2.257660e-03	3.561372e-02	0.7160279	Myoblats	5.584586e-02		Coding	Car14	ENSMUST00000036181.14	8.893169e-04	2.041067e-02	0.5961538	Cardiomyocytes	7.425098e-02
Coding	Nme6	ENSMUST00000035053.11	1.267481e-09	2.420469e-07	0.7315470	Cardiomyocytes_2	6.672226e-05		Coding	BC028528	ENSMUST00000036360.12	3.214148e-09	7.084141e-07	0.6169872	Endothelial	5.735739e-02
Coding	Myd88	ENSMUST00000035092.6	1.003196e-03	1.895685e-02	0.7080952	Endothelial	1.650599e-04		Coding	Phb	ENSMUST00000036374.5	2.927612e-05	1.409323e-03	0.5048077	Endothelial	9.359337e-01
Coding	Nfatc1	ENSMUST00000035800.7	4.394585e-05	1.602051e-03	0.8847619	Endothelial	1.513344e-08		Coding	Rbm4b	ENSMUST00000036744.7	1.151141e-03	2.510202e-02	0.5138889	Endothelial	8.094428e-01
Coding	Hsdl1	ENSMUST00000036049.5	1.269443e-04	3.675199e-03	0.6980952	Endothelial	1.878914e-02		Coding	Eif4ebp3	ENSMUST00000036765.7	2.710761e-03	4.771834e-02	0.5488782	Cardiomyocytes	3.700629e-01
Coding	Colec11	ENSMUST00000036136.8	1.592455e-04	4.423896e-03	0.7085714	Endothelial	1.329834e-07		Coding	Eri3	ENSMUST00000037127.14	6.624687e-04	1.639838e-02	0.6009615	Cardiomyocytes	1.072417e-01
Coding	Rep15	ENSMUST00000036194.5	1.678330e-03	2.835168e-02	0.6547619	Endothelial	4.846459e-04		Coding	Mcee	ENSMUST00000037205.10	1.548006e-06	1.262501e-04	0.6239316	Cardiomyocytes	2.626210e-02
Coding	BC028528	ENSMUST00000036360.12	2.358530e-08	2.881804e-06	0.9014286	Endothelial	1.144610e-07		Coding	Blvrb	ENSMUST00000037399.15	2.084569e-05	1.075307e-03	0.5713141	Endothelial	1.616074e-01
Coding	Atp6v0b	ENSMUST00000036380.13	4.312430e-04	9.853201e-03	0.7409524	Endothelial	4.388136e-03		Coding	Immp1l	ENSMUST00000037499.5	8.332931e-04	1.939188e-02	0.5918803	Cardiomyocytes	1.419337e-01
Coding	Mtg1	ENSMUST00000036977.8	5.581292e-04	1.203756e-02	0.6155207	Cardiomyocytes_2	2.772970e-02		Coding	Gnl3	ENSMUST00000037739.7	1.422040e-03	2.953612e-02	0.5237714	Cardiomyocytes	7.031772e-01
Coding	Mcee	ENSMUST00000037205.10	3.195182e-09	5.390113e-07	0.7007078	Cardiomyocytes_2	4.543465e-04		Coding	Tmem109	ENSMUST00000038128.14	7.239717e-05	2.843535e-03	0.5259081	Cardiomyocytes	6.709700e-01
Coding	Metap1d	ENSMUST00000037210.8	9.462016e-04	1.812701e-02	0.7212544	Myoblats	3.681682e-02		Coding	Lum	ENSMUST00000038160.5	1.395167e-06	1.155519e-04	0.6760150	Endothelial	2.563571e-03
Coding	ENSMUST00000037246.5	ENSMUST00000037246.5	1.896852e-06	1.161308e-04	0.6595238	Endothelial	4.667267e-02		Coding	Id1	ENSMUST00000038368.8	2.352666e-04	7.220166e-03	0.6482372	Endothelial	4.450060e-03
Coding	Hdhd3	ENSMUST00000037820.2	5.556397e-04	1.199283e-02	0.6376307	Myoblats	6.654357e-02		Coding	Akr1b8	ENSMUST00000038406.6	1.924278e-04	6.150512e-03	0.5341880	Cardiomyocytes	5.388517e-01
Coding	Rfc3	ENSMUST00000038131.9	1.979248e-03	3.206382e-02	0.8180952	Endothelial	1.549519e-04		Coding	Rpp25l	ENSMUST00000038434.3	2.543653e-06	1.894879e-04	0.5462073	Cardiomyocytes	4.126534e-01
Coding	Id1	ENSMUST00000038368.8	7.967416e-04	1.588855e-02	0.7761905	Endothelial	4.887896e-05		Coding	Mrps2	ENSMUST00000038600.3	1.145796e-03	2.500592e-02	0.5379274	Cardiomyocytes	5.387312e-01
Coding	Akr1b8	ENSMUST00000038406.6	2.408169e-03	3.753620e-02	0.6236934	Myoblats	2.108209e-01		Coding	Rangrf	ENSMUST00000038644.4	4.484343e-05	1.973481e-03	0.6992521	Cardiomyocytes	3.875456e-04
Coding	Rpp25l	ENSMUST00000038434.3	3.113467e-07	2.609882e-05	0.7070273	Cardiomyocytes_2	4.290140e-04		Coding	Gde1	ENSMUST00000038791.14	3.748949e-07	3.905496e-05	0.5934829	Cardiomyocytes	1.151023e-01
Coding	Mrps2	ENSMUST00000038600.3	1.878123e-03	3.080635e-02	0.6921132	Cardiomyocytes_2	1.176392e-03		Coding	Emp3	ENSMUST00000038876.12	2.553318e-04	7.699331e-03	0.5857372	Endothelial	3.295325e-02
Coding	1110059E24Rik	ENSMUST00000038830.9	7.697713e-06	3.755859e-04	0.6411150	Myoblats	1.964851e-01		Coding	Alg14	ENSMUST00000039442.11	1.185207e-04	4.271390e-03	0.5595620	Cardiomyocytes	3.183731e-01
Coding	Cd53	ENSMUST00000038845.9	1.208936e-04	3.549988e-03	0.7038328	Myoblats	8.618048e-06		Coding	Snrnp25	ENSMUST00000039601.9	6.100315e-08	8.258341e-06	0.7118056	Cardiomyocytes	2.835511e-04
Coding	Emp3	ENSMUST00000038876.12	1.800092e-07	1.653103e-05	0.9409524	Endothelial	2.552031e-11		Coding	Prorsd1	ENSMUST00000039900.3	1.791590e-03	3.464823e-02	0.5625000	Cardiomyocytes	2.949854e-01
Coding	Gnptg	ENSMUST00000038973.6	2.077596e-03	3.336679e-02	0.5679443	Myoblats	4.651304e-01		Coding	Nup43	ENSMUST00000040135.8	1.706284e-06	1.370629e-04	0.6597222	Cardiomyocytes	8.873162e-03
Coding	1810055G02Rik	ENSMUST00000039048.1	7.650477e-04	1.538418e-02	0.7177700	Myoblats	1.969139e-02		Coding	Atp6v0e2	ENSMUST00000040361.7	1.794329e-03	3.467606e-02	0.7056624	Cardiomyocytes	4.550990e-04
Coding	Galm	ENSMUST00000039205.10	2.127388e-03	3.402405e-02	0.5914634	Myoblats	1.656843e-01		Coding	Rnasek	ENSMUST00000040428.3	7.049970e-07	6.416917e-05	0.5737179	Cardiomyocytes	2.395396e-01
Coding	Snrnp25	ENSMUST00000039601.9	1.148106e-08	1.607126e-06	0.8623693	Myoblats	9.514184e-04		Coding	Apopt1	ENSMUST00000040519.11	8.654514e-04	2.001210e-02	0.5520833	Endothelial	3.684393e-01
Coding	Prorsd1	ENSMUST00000039900.3	1.190891e-03	2.163865e-02	0.7009606	Cardiomyocytes_2	7.437650e-04		Coding	Bphl	ENSMUST00000040656.7	1.009198e-04	3.738098e-03	0.5886752	Cardiomyocytes	1.443372e-01
Coding	Palmd	ENSMUST00000040097.13	1.050603e-03	1.962123e-02	0.9052381	Endothelial	1.517342e-09		Coding	Cenpt	ENSMUST00000040776.5	1.313778e-04	4.564247e-03	0.5454060	Endothelial	4.360417e-01
Coding	Nup43	ENSMUST00000040135.8	8.785356e-10	1.809532e-07	0.6794425	Myoblats	1.088075e-01		Coding	Dpm3	ENSMUST00000040824.1	1.249159e-05	7.013434e-04	0.5323184	Cardiomyocytes	6.047362e-01
Coding	Creg1	ENSMUST00000040298.4	7.577509e-04	1.524808e-02	0.5731707	Myoblats	4.310821e-01		Coding	Tmem98	ENSMUST00000040865.8	1.400980e-03	2.923531e-02	0.5459402	Endothelial	4.661638e-01
Coding	Gcsh	ENSMUST00000040484.5	2.566839e-03	3.956032e-02	0.7055749	Myoblats	7.213758e-02		Coding	Aaas	ENSMUST00000041208.8	1.740364e-03	3.402769e-02	0.6244658	Cardiomyocytes	4.525609e-02
Coding	Apopt1	ENSMUST00000040519.11	3.249356e-03	4.727469e-02	0.7057634	Cardiomyocytes_2	7.380995e-04		Coding	Churc1	ENSMUST00000041262.13	8.504753e-12	4.628842e-09	0.6762821	Cardiomyocytes	4.669897e-03
Coding	Batf	ENSMUST00000040536.5	2.223631e-04	5.839766e-03	0.5578868	Cardiomyocytes_2	4.495457e-02		Coding	Polr2j	ENSMUST00000041366.13	4.483907e-06	3.074070e-04	0.5320513	Cardiomyocytes	6.127073e-01
Coding	Bphl	ENSMUST00000040656.7	2.434508e-07	2.095567e-05	0.7259858	Cardiomyocytes_2	1.137198e-04		Coding	Lipt1	ENSMUST00000041621.4	2.196359e-03	4.081861e-02	0.5219017	Cardiomyocytes	4.638576e-01
Coding	Amdhd2	ENSMUST00000040735.11	7.975449e-04	1.589358e-02	0.6380952	Endothelial	2.586783e-02		Coding	Ntmt1	ENSMUST00000041830.9	1.202044e-03	2.597836e-02	0.6314103	Cardiomyocytes	3.418747e-02
Coding	Cenpt	ENSMUST00000040776.5	7.323075e-04	1.485008e-02	0.8344948	Myoblats	2.290652e-03		Coding	1600002K03Rik	ENSMUST00000041882.6	1.562703e-03	3.169257e-02	0.5384615	Cardiomyocytes	2.909026e-01
Coding	Gng10	ENSMUST00000041160.12	5.036561e-04	1.110354e-02	0.6933333	Endothelial	2.043553e-02		Coding	Ppp1r15a	ENSMUST00000042105.10	1.665650e-03	3.300239e-02	0.6559829	Endothelial	1.141418e-02
Coding	Nol12	ENSMUST00000041164.3	1.808967e-04	4.900302e-03	0.6498258	Myoblats	1.508190e-01		Coding	Mrps28	ENSMUST00000042148.5	4.735412e-07	4.729914e-05	0.7505342	Cardiomyocytes	6.595741e-05
Coding	Adgrg6	ENSMUST00000041168.5	1.287265e-04	3.710734e-03	0.9380952	Endothelial	5.547195e-09		Coding	Mrps17	ENSMUST00000042191.11	1.802219e-05	9.555343e-04	0.6546474	Cardiomyocytes	1.361866e-02
Coding	Aaas	ENSMUST00000041208.8	1.033467e-04	3.136954e-03	0.6881533	Myoblats	7.265869e-02		Coding	Dhrs7b	ENSMUST00000042281.13	2.588230e-04	7.751976e-03	0.5934829	Cardiomyocytes	1.211664e-01
Coding	Mbnl3	ENSMUST00000041495.13	8.115237e-04	1.611646e-02	0.7682927	Myoblats	3.588763e-03		Coding	Nmrk1	ENSMUST00000042392.13	1.641045e-03	3.270929e-02	0.5491453	Endothelial	2.597763e-01
Coding	Enc1	ENSMUST00000041623.8	1.078524e-05	4.944405e-04	0.8336237	Myoblats	9.561580e-04		Coding	Vps25	ENSMUST00000042477.12	1.688073e-05	9.021887e-04	0.5227030	Cardiomyocytes	7.199315e-01
Coding	Ntmt1	ENSMUST00000041830.9	1.594851e-03	2.724474e-02	0.7411527	Cardiomyocytes_2	6.845648e-05		Coding	Hspb2	ENSMUST00000042790.4	2.838361e-13	2.045845e-10	0.7646902	Cardiomyocytes	2.194218e-05
Coding	1600002K03Rik	ENSMUST00000041882.6	1.370768e-05	6.081147e-04	0.6013650	Cardiomyocytes_2	2.193461e-02		Coding	U2af1l4	ENSMUST00000043273.15	7.908433e-09	1.562296e-06	0.6485043	Cardiomyocytes	5.309410e-03
Coding	Ssbp2	ENSMUST00000042122.14	5.034795e-05	1.790177e-03	0.7003484	Myoblats	6.823470e-02		Coding	Tubg1	ENSMUST00000043680.8	2.349298e-03	4.267879e-02	0.5029380	Cardiomyocytes	9.658859e-01
Coding	Dhrs7b	ENSMUST00000042281.13	1.588082e-03	2.717740e-02	0.6376190	Endothelial	8.352787e-02		Coding	Lin37	ENSMUST00000043975.10	6.501633e-07	5.999725e-05	0.5056090	Cardiomyocytes	9.199828e-01
Coding	Fam173b	ENSMUST00000042702.6	1.188539e-03	2.162316e-02	0.6010453	Myoblats	2.304509e-01		Coding	Hspb6	ENSMUST00000044048.7	1.345165e-03	2.825790e-02	0.6143162	Cardiomyocytes	3.546680e-02
Coding	Neurl2	ENSMUST00000042775.4	6.761168e-05	2.274971e-03	0.7598584	Cardiomyocytes_2	4.985272e-06		Coding	Nubp2	ENSMUST00000044252.6	1.643486e-03	3.273348e-02	0.5240385	Endothelial	6.780060e-01
Coding	Hspb2	ENSMUST00000042790.4	6.323942e-24	1.657793e-20	0.8387260	Cardiomyocytes_2	2.215432e-08		Coding	Bag2	ENSMUST00000044691.8	5.528523e-05	2.333349e-03	0.7297009	Cardiomyocytes	2.216776e-04
Coding	Hnrnpk	ENSMUST00000043269.13	1.803662e-05	7.581692e-04	0.8170732	Myoblats	5.264578e-03		Coding	Tcta	ENSMUST00000044725.8	4.202896e-05	1.859687e-03	0.5211004	Cardiomyocytes	6.952238e-01
Coding	Tmem120a	ENSMUST00000043378.8	2.012348e-04	5.348210e-03	0.6195238	Endothelial	9.078406e-02		Coding	Ndufaf5	ENSMUST00000044825.4	1.589460e-03	3.206454e-02	0.6020299	Cardiomyocytes	8.393267e-02
Coding	Tlcd2	ENSMUST00000043598.13	1.639570e-03	2.783252e-02	0.6866667	Endothelial	1.165392e-04		Coding	Lyplal1	ENSMUST00000045388.7	5.738056e-05	2.406104e-03	0.5202991	Cardiomyocytes	7.336920e-01
Coding	Tubg1	ENSMUST00000043680.8	5.450011e-07	4.224638e-05	0.6498258	Myoblats	1.820527e-01		Coding	Ndufb10	ENSMUST00000045602.8	1.253596e-03	2.681007e-02	0.7598825	Cardiomyocytes	3.666131e-05
Coding	F11r	ENSMUST00000043839.4	1.933328e-03	3.153249e-02	0.8752381	Endothelial	3.038653e-06		Coding	Mrpl55	ENSMUST00000045697.11	1.794069e-06	1.419763e-04	0.5277778	Cardiomyocytes	5.828029e-01
Coding	Psenen	ENSMUST00000043898.7	3.029464e-03	4.482872e-02	0.5942857	Endothelial	2.477479e-01		Coding	S100a10	ENSMUST00000045756.13	8.975763e-04	2.054718e-02	0.6506410	Endothelial	1.662311e-02
Coding	Rras	ENSMUST00000044111.9	3.399188e-04	8.225543e-03	0.5930233	Cardiomyocytes_2	1.064203e-01		Coding	Mrpl54	ENSMUST00000046114.4	7.145810e-04	1.727757e-02	0.8039530	Cardiomyocytes	1.303355e-06
Coding	Nubp2	ENSMUST00000044252.6	2.448904e-03	3.800678e-02	0.6724739	Myoblats	7.454482e-02		Coding	Mettl22	ENSMUST00000046470.15	2.369074e-04	7.253826e-03	0.5972222	Cardiomyocytes	9.794040e-02
Coding	Hibch	ENSMUST00000044478.6	1.291539e-03	2.308868e-02	0.6774520	Cardiomyocytes_2	2.639200e-03		Coding	Oard1	ENSMUST00000046651.6	8.045418e-04	1.895700e-02	0.5512821	Cardiomyocytes	3.926368e-01
Coding	Dap	ENSMUST00000044524.15	1.061006e-05	4.887406e-04	0.6907666	Myoblats	9.414358e-02		Coding	Tmem205	ENSMUST00000046831.10	1.216405e-05	6.843946e-04	0.5219017	Cardiomyocytes	7.104603e-01
Coding	Alg5	ENSMUST00000044567.3	9.696152e-04	1.845533e-02	0.7282230	Myoblats	3.627016e-02		Coding	Hsd3b7	ENSMUST00000046863.11	1.356483e-03	2.844028e-02	0.5144231	Endothelial	6.954736e-01
Coding	Bag2	ENSMUST00000044691.8	1.585333e-05	6.807673e-04	0.7760364	Cardiomyocytes_2	4.731860e-06		Coding	Pak1ip1	ENSMUST00000046951.9	1.983536e-03	3.780905e-02	0.6148504	Cardiomyocytes	6.376016e-02
Coding	Tcta	ENSMUST00000044725.8	2.253354e-04	5.896345e-03	0.6219512	Myoblats	2.173661e-01		Coding	ENSMUST00000047057.7	ENSMUST00000047057.7	2.589902e-04	7.751976e-03	0.5886752	Endothelial	1.332269e-01
Coding	Pkn3	ENSMUST00000045246.7	2.141029e-03	3.416642e-02	0.8828571	Endothelial	4.123418e-09		Coding	Nxt1	ENSMUST00000047177.3	2.672315e-04	7.945148e-03	0.5021368	Endothelial	9.737782e-01
Coding	Lyplal1	ENSMUST00000045388.7	1.448546e-04	4.095126e-03	0.6132404	Myoblats	2.987406e-01		Coding	Trir	ENSMUST00000047281.9	1.888338e-04	6.052894e-03	0.5582265	Endothelial	3.483832e-01
Coding	Mrpl55	ENSMUST00000045697.11	2.609652e-08	3.161845e-06	0.5818815	Myoblats	3.712309e-01		Coding	Mrps6	ENSMUST00000047429.8	9.497964e-05	3.542674e-03	0.6047009	Cardiomyocytes	8.654381e-02
Coding	S100a10	ENSMUST00000045756.13	1.415113e-11	4.435455e-09	0.8661905	Endothelial	8.467502e-06		Coding	Jmjd6	ENSMUST00000047616.9	2.329008e-04	7.155797e-03	0.5309829	Endothelial	6.120207e-01
Coding	Alg3	ENSMUST00000045918.14	1.617280e-06	1.018669e-04	0.6666667	Endothelial	2.325749e-02		Coding	Utp4	ENSMUST00000047629.6	2.425931e-05	1.211557e-03	0.5953526	Cardiomyocytes	1.175507e-01
Coding	Mrpl54	ENSMUST00000046114.4	3.195413e-03	4.670194e-02	0.7826087	Cardiomyocytes_2	4.480130e-06		Coding	Tspan14	ENSMUST00000047652.5	2.260139e-04	6.984433e-03	0.6696047	Endothelial	6.244431e-03
Coding	Pln	ENSMUST00000046221.7	3.159379e-07	2.640692e-05	0.8179980	Cardiomyocytes_2	2.338912e-07		Coding	Gmppb	ENSMUST00000047947.8	1.512538e-04	5.119019e-03	0.5333868	Endothelial	4.553128e-01
Coding	Dnph1	ENSMUST00000046497.7	8.828305e-05	2.785263e-03	0.6175958	Myoblats	2.298673e-01		Coding	S100a13	ENSMUST00000048138.6	5.960409e-05	2.479846e-03	0.6228632	Cardiomyocytes	4.879240e-02
Coding	Oard1	ENSMUST00000046651.6	1.648098e-03	2.792278e-02	0.7108014	Myoblats	6.000839e-02		Coding	ENSMUST00000048192.7	ENSMUST00000048192.7	5.598111e-06	3.684618e-04	0.6971154	Cardiomyocytes	1.312750e-03
Coding	Cryzl2	ENSMUST00000046743.10	2.959437e-03	4.405696e-02	0.6680952	Endothelial	2.665274e-02		Coding	Taf6	ENSMUST00000048698.13	1.395112e-07	1.722511e-05	0.5251068	Cardiomyocytes	6.851379e-01
Coding	Nenf	ENSMUST00000046770.9	1.782108e-03	2.961300e-02	0.5915066	Cardiomyocytes_2	7.191121e-02		Coding	Sh3bgr	ENSMUST00000048770.15	2.294896e-05	1.158116e-03	0.6589209	Cardiomyocytes	8.574822e-03
Coding	Hsd3b7	ENSMUST00000046863.11	1.000127e-04	3.061372e-03	0.7047619	Endothelial	3.056788e-04		Coding	Gm5617	ENSMUST00000048824.8	3.938826e-08	5.901379e-06	0.6057692	Cardiomyocytes	3.006641e-02
Coding	Fbxw17	ENSMUST00000046974.4	1.060894e-04	3.193313e-03	0.6733449	Myoblats	4.264664e-02		Coding	Card19	ENSMUST00000048946.6	8.053651e-04	1.895700e-02	0.5112179	Endothelial	8.509468e-01
Coding	Nxt1	ENSMUST00000047177.3	1.620934e-05	6.934902e-04	0.6790476	Endothelial	2.356010e-02		Coding	Ninj1	ENSMUST00000049022.14	2.771421e-09	6.317182e-07	0.5673077	Cardiomyocytes	2.571232e-01
Coding	Mnd1	ENSMUST00000047368.7	5.083214e-04	1.118473e-02	0.6301820	Cardiomyocytes_2	1.129330e-02		Coding	Twist1	ENSMUST00000049089.6	2.693602e-04	7.990620e-03	0.6137821	Endothelial	4.294258e-02
Coding	Tspo	ENSMUST00000047419.7	5.941982e-05	2.059411e-03	0.8285714	Endothelial	9.577684e-05		Coding	Pip4p1	ENSMUST00000049312.13	1.273978e-03	2.709387e-02	0.5325855	Cardiomyocytes	3.715039e-01
Coding	Jmjd6	ENSMUST00000047616.9	1.839675e-03	3.031365e-02	0.6149826	Myoblats	2.847135e-01		Coding	Commd10	ENSMUST00000049388.8	1.618737e-06	1.308185e-04	0.5763889	Cardiomyocytes	2.115644e-01
Coding	Tspan14	ENSMUST00000047652.5	2.266114e-04	5.923760e-03	0.9142857	Endothelial	1.336883e-07		Coding	Apex1	ENSMUST00000049411.11	1.634393e-03	3.262546e-02	0.5240385	Endothelial	7.052314e-01
Coding	Mettl17	ENSMUST00000047899.12	3.370931e-03	4.863562e-02	0.5940767	Myoblats	3.716912e-01		Coding	Six5	ENSMUST00000049454.5	9.123565e-04	2.076971e-02	0.5219017	Cardiomyocytes	7.169590e-01
Coding	Pdcd7	ENSMUST00000048184.3	3.147961e-03	4.621924e-02	0.7123810	Endothelial	9.292880e-04		Coding	Smim4	ENSMUST00000049732.10	2.121325e-10	7.337177e-08	0.6228632	Cardiomyocytes	3.225484e-02
Coding	Atg101	ENSMUST00000048393.7	7.461521e-06	3.671680e-04	0.6341463	Myoblats	2.041756e-01		Coding	Tcf21	ENSMUST00000049930.8	5.346663e-05	2.277798e-03	0.5980235	Endothelial	6.022721e-02
Coding	Plvap	ENSMUST00000048452.5	2.507856e-09	4.463983e-07	0.9752381	Endothelial	2.697535e-12		Coding	Copg1	ENSMUST00000049966.5	1.673559e-03	3.308536e-02	0.5208333	Cardiomyocytes	5.838848e-01
Coding	Parl	ENSMUST00000048642.14	1.111724e-03	2.057616e-02	0.6638018	Cardiomyocytes_2	6.529671e-03		Coding	Spin2c	ENSMUST00000049999.8	1.404895e-03	2.929409e-02	0.5299145	Cardiomyocytes	3.449242e-01
Coding	Taf6	ENSMUST00000048698.13	7.377323e-05	2.436798e-03	0.7682927	Myoblats	1.378095e-02		Coding	Tefm	ENSMUST00000050207.9	1.980125e-03	3.777392e-02	0.5793269	Cardiomyocytes	8.700440e-02
Coding	Sh3bgr	ENSMUST00000048770.15	3.230189e-17	3.582528e-14	0.9347826	Cardiomyocytes_2	8.233892e-13		Coding	Ascc1	ENSMUST00000050516.13	1.851509e-05	9.741911e-04	0.6538462	Cardiomyocytes	9.754597e-03
Coding	1110008P14Rik	ENSMUST00000048792.4	2.244006e-09	4.095453e-07	0.7472194	Cardiomyocytes_2	9.792124e-06		Coding	Cited1	ENSMUST00000050551.9	2.160416e-04	6.730857e-03	0.7620192	Cardiomyocytes	3.181659e-05
Coding	Gm5617	ENSMUST00000048824.8	1.013589e-03	1.911566e-02	0.5871080	Myoblats	3.650239e-01		Coding	Cystm1	ENSMUST00000050584.9	8.433434e-04	1.957452e-02	0.8213141	Cardiomyocytes	3.273368e-07
Coding	Card19	ENSMUST00000048946.6	1.111014e-04	3.309629e-03	0.7411527	Cardiomyocytes_2	3.277293e-05		Coding	Mterf2	ENSMUST00000050813.3	9.016771e-05	3.406066e-03	0.5598291	Cardiomyocytes	2.277086e-01
Coding	Cpe	ENSMUST00000048967.8	7.023515e-04	1.435366e-02	0.6137513	Cardiomyocytes_2	5.964788e-02		Coding	Nudt16l1	ENSMUST00000050881.9	2.430074e-10	8.000945e-08	0.5186966	Endothelial	7.362939e-01
Coding	Ninj1	ENSMUST00000049022.14	6.628483e-05	2.243415e-03	0.8118467	Myoblats	3.049162e-03		Coding	Polr1d	ENSMUST00000050970.3	3.923238e-04	1.083114e-02	0.6207265	Cardiomyocytes	5.213914e-02
Coding	Apex1	ENSMUST00000049411.11	3.310343e-06	1.890239e-04	0.7108014	Myoblats	6.290827e-02		Coding	Tmem198b	ENSMUST00000051011.13	2.312228e-03	4.223617e-02	0.5149573	Cardiomyocytes	7.800799e-01
Coding	Wdr74	ENSMUST00000049424.10	9.024587e-04	1.750054e-02	0.5780952	Endothelial	3.143383e-01		Coding	ENSMUST00000051087.14	ENSMUST00000051087.14	5.438217e-04	1.410815e-02	0.5128205	Cardiomyocytes	7.044939e-01
Coding	Grn	ENSMUST00000049460.10	6.845850e-05	2.300780e-03	0.8033333	Endothelial	2.263360e-04		Coding	Idnk	ENSMUST00000051490.14	6.760219e-05	2.719280e-03	0.5440705	Cardiomyocytes	3.997807e-01
Coding	Smim4	ENSMUST00000049732.10	7.717048e-10	1.648361e-07	0.6845298	Cardiomyocytes_2	2.127060e-03		Coding	Rbp1	ENSMUST00000052068.10	3.275028e-04	9.361384e-03	0.6880342	Endothelial	1.273087e-03
Coding	Them4	ENSMUST00000049822.9	3.918165e-04	9.137188e-03	0.6142857	Endothelial	1.096914e-01		Coding	Nup37	ENSMUST00000052355.14	1.076310e-06	9.380429e-05	0.5189637	Endothelial	7.550076e-01
Coding	Copg1	ENSMUST00000049966.5	3.580280e-06	2.012494e-04	0.6271777	Myoblats	1.573009e-01		Coding	ENSMUST00000052556.3	ENSMUST00000052556.3	1.099049e-03	2.418362e-02	0.5432692	Endothelial	4.431764e-01
Coding	Tmem88	ENSMUST00000050140.5	1.929875e-03	3.149399e-02	0.7666667	Endothelial	2.127111e-04		Coding	Ctxn1	ENSMUST00000053252.8	1.901355e-03	3.663819e-02	0.6089744	Endothelial	6.485557e-02
Coding	Ascc1	ENSMUST00000050516.13	1.045808e-03	1.955702e-02	0.6219512	Myoblats	2.744009e-01		Coding	Lyrm4	ENSMUST00000053265.7	1.028226e-03	2.287052e-02	0.7526709	Cardiomyocytes	4.121723e-05
Coding	Epc1	ENSMUST00000050542.5	1.019282e-03	1.917479e-02	0.6104762	Endothelial	3.999434e-02		Coding	Bex3	ENSMUST00000053540.10	1.857427e-04	5.989248e-03	0.5202991	Endothelial	7.399735e-01
Coding	Cystm1	ENSMUST00000050584.9	5.197528e-19	8.027223e-16	0.8038423	Cardiomyocytes_2	2.582255e-07		Coding	Tmx2	ENSMUST00000053664.8	2.879016e-18	5.128794e-15	0.6490385	Cardiomyocytes	1.402707e-02
Coding	Mterf2	ENSMUST00000050813.3	3.423373e-03	4.911263e-02	0.6306876	Cardiomyocytes_2	1.450885e-02		Coding	Zfp207	ENSMUST00000053740.14	1.616666e-06	1.308185e-04	0.5579594	Cardiomyocytes	3.316285e-01
Coding	Nudt16l1	ENSMUST00000050881.9	3.492546e-03	4.985695e-02	0.7161905	Endothelial	7.864373e-03		Coding	Pycrl	ENSMUST00000053918.8	3.527615e-07	3.703857e-05	0.5379274	Cardiomyocytes	5.460286e-01
Coding	Tpm1	ENSMUST00000050905.15	7.036286e-04	1.436957e-02	0.6515679	Myoblats	1.556139e-01		Coding	1110012L19Rik	ENSMUST00000053981.5	2.143185e-06	1.647165e-04	0.5301816	Cardiomyocytes	5.989436e-01
Coding	Stbd1	ENSMUST00000050952.3	5.889934e-04	1.251600e-02	0.6339737	Cardiomyocytes_2	2.762740e-02		Coding	Acy3	ENSMUST00000054030.7	8.615722e-05	3.277785e-03	0.5726496	Cardiomyocytes	9.515170e-02
Coding	Gemin7	ENSMUST00000051364.3	1.544265e-08	2.042681e-06	0.7386760	Myoblats	3.228315e-02		Coding	Hilpda	ENSMUST00000054445.8	1.234672e-04	4.381847e-03	0.5133547	Cardiomyocytes	7.808770e-01
Coding	Cavin2	ENSMUST00000051572.7	1.366229e-05	6.078441e-04	0.9561905	Endothelial	3.834756e-08		Coding	Hspb3	ENSMUST00000054650.4	1.504338e-04	5.104223e-03	0.8108974	Cardiomyocytes	5.015631e-07
Coding	Prdx6	ENSMUST00000051925.4	2.863903e-04	7.119268e-03	0.7666667	Endothelial	1.600996e-03		Coding	Dpagt1	ENSMUST00000054708.4	2.222574e-05	1.124740e-03	0.5486111	Endothelial	4.247110e-01
Coding	Rbp1	ENSMUST00000052068.10	2.402387e-04	6.174263e-03	0.9200000	Endothelial	6.448581e-10		Coding	Ercc8	ENSMUST00000054835.14	1.715918e-03	3.374171e-02	0.5261752	Cardiomyocytes	6.440746e-01
Coding	Mrps27	ENSMUST00000052249.6	1.909902e-04	5.141917e-03	0.7404181	Myoblats	3.430592e-02		Coding	Cenpx	ENSMUST00000055424.12	8.758374e-09	1.680411e-06	0.5411325	Cardiomyocytes	5.092910e-01
Coding	Nup37	ENSMUST00000052355.14	9.588852e-05	2.969969e-03	0.7029617	Myoblats	5.418376e-02		Coding	ENSMUST00000055458.4	ENSMUST00000055458.4	5.544350e-04	1.432774e-02	0.5448718	Endothelial	2.793859e-01
Coding	Insl6	ENSMUST00000052380.4	5.679553e-04	1.217662e-02	0.5692619	Cardiomyocytes_2	7.698632e-02		Coding	Lsm10	ENSMUST00000055575.7	2.322738e-05	1.166575e-03	0.6402244	Cardiomyocytes	1.632406e-02
Coding	Tmem199	ENSMUST00000052566.7	4.987272e-05	1.777663e-03	0.6585366	Myoblats	1.546672e-01		Coding	Atat1	ENSMUST00000056034.12	1.124313e-04	4.073955e-03	0.5555556	Cardiomyocytes	3.123537e-01
Coding	Ckap2l	ENSMUST00000052708.6	3.553259e-04	8.531371e-03	0.8397213	Myoblats	1.951719e-03		Coding	Mrps12	ENSMUST00000056078.8	5.488278e-07	5.284003e-05	0.6509081	Cardiomyocytes	1.193102e-02
Coding	Gimap6	ENSMUST00000053661.6	2.430579e-16	2.123884e-13	0.9285714	Endothelial	2.244348e-11		Coding	Tmem37	ENSMUST00000056089.7	1.903709e-06	1.497641e-04	0.5411325	Endothelial	4.007809e-01
Coding	Zfp207	ENSMUST00000053740.14	1.025387e-05	4.746075e-04	0.5867037	Cardiomyocytes_2	1.437500e-01		Coding	Pmf1	ENSMUST00000056370.12	1.880842e-04	6.036123e-03	0.6132479	Cardiomyocytes	6.209995e-02
Coding	Gja4	ENSMUST00000053753.7	3.122896e-15	2.196386e-12	0.9028571	Endothelial	4.866490e-09		Coding	Zfp830	ENSMUST00000056677.7	2.128708e-03	3.992301e-02	0.6119124	Cardiomyocytes	3.186450e-02
Coding	Pycrl	ENSMUST00000053918.8	1.005379e-07	1.020814e-05	0.7996516	Myoblats	7.809369e-03		Coding	Gchfr	ENSMUST00000057454.3	1.334003e-09	3.420821e-07	0.5347222	Cardiomyocytes	4.639600e-01
Coding	1110012L19Rik	ENSMUST00000053981.5	5.222419e-05	1.843051e-03	0.6162791	Cardiomyocytes_2	3.651158e-02		Coding	Trnt1	ENSMUST00000057578.15	8.075172e-04	1.897416e-02	0.5018697	Endothelial	9.789553e-01
Coding	Hilpda	ENSMUST00000054445.8	4.113027e-09	6.625879e-07	0.6076190	Endothelial	1.097122e-01		Coding	Uckl1	ENSMUST00000057816.14	1.721444e-05	9.163509e-04	0.5518162	Cardiomyocytes	3.737307e-01
Coding	Hspb3	ENSMUST00000054650.4	2.891835e-11	8.423128e-09	0.7752781	Cardiomyocytes_2	6.095879e-06		Coding	Bex1	ENSMUST00000058125.8	3.132482e-04	8.992484e-03	0.6359509	Cardiomyocytes	2.980679e-02
Coding	Fn1	ENSMUST00000055226.12	1.046300e-06	7.016534e-05	0.8704762	Endothelial	2.105643e-08		Coding	C1galt1c1	ENSMUST00000058265.7	6.400499e-05	2.610014e-03	0.5192308	Cardiomyocytes	7.485504e-01
Coding	Rhoj	ENSMUST00000055390.5	8.291396e-05	2.650673e-03	0.9952381	Endothelial	3.097621e-16		Coding	Tmed3	ENSMUST00000058488.8	4.484774e-04	1.209347e-02	0.5133547	Cardiomyocytes	8.338206e-01
Coding	Tmem37	ENSMUST00000056089.7	1.399124e-04	3.970980e-03	0.5731707	Myoblats	4.763837e-01		Coding	Rassf8	ENSMUST00000058538.6	2.625620e-05	1.285110e-03	0.5219017	Cardiomyocytes	7.246276e-01
Coding	Zfp119b	ENSMUST00000056147.13	2.510891e-04	6.401774e-03	0.5810105	Myoblats	2.537401e-01		Coding	Cd24a	ENSMUST00000058714.9	1.053108e-05	6.145589e-04	0.5202991	Cardiomyocytes	7.471243e-01
Coding	Sptssa	ENSMUST00000056228.7	3.848332e-04	9.000041e-03	0.6620209	Myoblats	1.576074e-01		Coding	Smim7	ENSMUST00000058733.8	4.719225e-06	3.194341e-04	0.6014957	Cardiomyocytes	8.848150e-02
Coding	Pmf1	ENSMUST00000056370.12	8.106158e-05	2.607991e-03	0.7282230	Myoblats	4.294591e-02		Coding	Klhl6	ENSMUST00000058839.9	2.018724e-03	3.826394e-02	0.5232372	Endothelial	6.657719e-01
Coding	Hscb	ENSMUST00000056937.11	9.444304e-04	1.811949e-02	0.5766551	Myoblats	4.309724e-01		Coding	Parn	ENSMUST00000058884.9	1.549146e-03	3.148946e-02	0.5064103	Endothelial	9.186438e-01
Coding	Jkamp	ENSMUST00000057257.9	1.068194e-03	1.988537e-02	0.5695238	Endothelial	3.964402e-01		Coding	Lxn	ENSMUST00000058981.2	1.082528e-05	6.274030e-04	0.5745192	Endothelial	2.266387e-01
Coding	Gchfr	ENSMUST00000057454.3	8.095307e-16	6.484341e-13	0.6646341	Myoblats	1.093416e-01		Coding	Fam118b	ENSMUST00000059057.13	9.179961e-05	3.448174e-03	0.5072115	Endothelial	8.532729e-01
Coding	Cd200r1	ENSMUST00000057488.14	2.348430e-04	6.062608e-03	0.8190476	Endothelial	6.219836e-12		Coding	Clca3a1	ENSMUST00000059091.5	1.319724e-03	2.782467e-02	0.7083333	Endothelial	2.790171e-04
Coding	Uckl1	ENSMUST00000057816.14	6.068726e-06	3.097306e-04	0.6167247	Myoblats	2.573255e-01		Coding	Pdzd11	ENSMUST00000059099.6	1.292960e-03	2.741014e-02	0.5774573	Cardiomyocytes	2.184094e-01
Coding	C1galt1c1	ENSMUST00000058265.7	2.657468e-04	6.669343e-03	0.7020906	Myoblats	5.923770e-02		Coding	Ccnq	ENSMUST00000059468.5	4.097929e-05	1.824502e-03	0.5080128	Cardiomyocytes	8.692313e-01
Coding	Timm10b	ENSMUST00000058333.9	1.613734e-04	4.470090e-03	0.6306620	Myoblats	2.188590e-01		Coding	Tmem216	ENSMUST00000059582.8	1.258660e-06	1.065625e-04	0.5152244	Cardiomyocytes	7.619486e-01
Coding	A430005L14Rik	ENSMUST00000058393.8	1.162625e-03	2.129952e-02	0.6254355	Myoblats	2.404994e-01		Coding	Vamp8	ENSMUST00000059983.9	8.518149e-06	5.210333e-04	0.5283120	Endothelial	6.552715e-01
Coding	Tmed3	ENSMUST00000058488.8	1.099334e-06	7.287445e-05	0.6609524	Endothelial	5.070242e-02		Coding	Haus3	ENSMUST00000060049.7	1.019567e-04	3.750458e-03	0.6172543	Endothelial	2.780885e-02
Coding	Rassf8	ENSMUST00000058538.6	1.750462e-03	2.923202e-02	0.5705575	Myoblats	5.114140e-01		Coding	Zfp846	ENSMUST00000060063.9	1.259558e-03	2.689444e-02	0.5486111	Endothelial	3.041619e-01
Coding	Vcpkmt	ENSMUST00000058639.9	2.953295e-03	4.398823e-02	0.5885714	Endothelial	1.884646e-01		Coding	Alkbh6	ENSMUST00000060834.11	1.025767e-04	3.762887e-03	0.5956197	Cardiomyocytes	1.196009e-01
Coding	Cd24a	ENSMUST00000058714.9	9.389294e-05	2.930191e-03	0.6672474	Myoblats	1.398784e-01		Coding	Morn2	ENSMUST00000061703.9	8.336446e-08	1.089827e-05	0.5977564	Cardiomyocytes	2.459648e-02
Coding	Smim7	ENSMUST00000058733.8	8.633566e-06	4.128648e-04	0.6498258	Myoblats	1.701082e-01		Coding	Mcat	ENSMUST00000061882.9	6.159740e-04	1.541033e-02	0.5649038	Cardiomyocytes	1.905140e-01
Coding	Lxn	ENSMUST00000058981.2	4.060241e-14	2.168169e-11	0.8657143	Endothelial	2.522257e-06		Coding	Spryd4	ENSMUST00000061995.9	2.052990e-03	3.872079e-02	0.5093483	Endothelial	8.774265e-01
Coding	Fam118b	ENSMUST00000059057.13	4.234194e-06	2.321240e-04	0.7526132	Myoblats	6.116576e-03		Coding	Mcts2	ENSMUST00000062148.8	3.590317e-05	1.648024e-03	0.5267094	Cardiomyocytes	6.346576e-01
Coding	Clca3a1	ENSMUST00000059091.5	3.105754e-05	1.194100e-03	0.8547619	Endothelial	1.782229e-08		Coding	Lyrm2	ENSMUST00000062802.4	1.102377e-10	4.027299e-08	0.6597222	Cardiomyocytes	1.027096e-02
Coding	Brms1l	ENSMUST00000059250.7	2.922474e-03	4.359672e-02	0.6617796	Cardiomyocytes_2	2.251729e-03		Coding	Msx1	ENSMUST00000063116.9	1.469712e-03	3.029038e-02	0.5603632	Endothelial	1.755149e-01
Coding	Ccnq	ENSMUST00000059468.5	1.031747e-03	1.934432e-02	0.7090592	Myoblats	4.030651e-02		Coding	Gstz1	ENSMUST00000063117.9	1.801926e-04	5.874763e-03	0.6228632	Cardiomyocytes	4.537607e-02
Coding	Tmem216	ENSMUST00000059582.8	1.964018e-03	3.188875e-02	0.6842857	Endothelial	9.019069e-03		Coding	Cox6b2	ENSMUST00000063324.13	2.919803e-05	1.408105e-03	0.5341880	Cardiomyocytes	3.482580e-01
Coding	Vamp8	ENSMUST00000059983.9	2.197134e-04	5.785986e-03	0.8961905	Endothelial	2.760710e-06		Coding	Rtl8c	ENSMUST00000063384.3	9.618050e-13	6.412594e-10	0.6730769	Cardiomyocytes	2.864445e-03
Coding	Haus3	ENSMUST00000060049.7	1.406581e-04	3.988216e-03	0.8101045	Myoblats	3.395000e-03		Coding	Pfdn4	ENSMUST00000063682.11	2.876193e-03	4.977624e-02	0.5117521	Endothelial	8.271990e-01
Coding	Zfp846	ENSMUST00000060063.9	2.225912e-03	3.520921e-02	0.5905923	Myoblats	1.522861e-01		Coding	Rarb	ENSMUST00000063750.7	2.024570e-07	2.327296e-05	0.5408654	Cardiomyocytes	4.690820e-01
Coding	Mettl5	ENSMUST00000060447.12	1.543666e-05	6.703789e-04	0.6602787	Myoblats	1.501607e-01		Coding	Limd2	ENSMUST00000064545.10	1.768860e-04	5.788187e-03	0.5641026	Endothelial	2.299679e-01
Coding	Ccndbp1	ENSMUST00000060455.14	6.924838e-06	3.463530e-04	0.6923810	Endothelial	1.115783e-02		Coding	Slc6a13	ENSMUST00000064580.13	1.182721e-03	2.562307e-02	0.6111111	Cardiomyocytes	2.266421e-02
Coding	ENSMUST00000060710.7	ENSMUST00000060710.7	9.430708e-04	1.811752e-02	0.7517422	Myoblats	2.034435e-02		Coding	Mfap4	ENSMUST00000064783.9	2.048367e-09	4.966172e-07	0.5924145	Endothelial	1.209867e-01
Coding	S100a1	ENSMUST00000060738.8	1.885455e-05	7.856788e-04	0.7639029	Cardiomyocytes_2	1.787058e-05		Coding	Rnaseh2a	ENSMUST00000065049.14	2.672257e-04	7.945148e-03	0.5112179	Cardiomyocytes	8.569527e-01
Coding	Tspan31	ENSMUST00000060991.5	1.652763e-06	1.036067e-04	0.8390476	Endothelial	5.322547e-05		Coding	Clk3	ENSMUST00000065330.7	3.791303e-04	1.049951e-02	0.5641026	Cardiomyocytes	2.648776e-01
Coding	Rtn4	ENSMUST00000060992.5	1.296653e-05	5.787968e-04	0.6428571	Myoblats	1.831516e-01		Coding	Rtkn	ENSMUST00000065512.10	1.698983e-04	5.573209e-03	0.5507479	Cardiomyocytes	3.473361e-01
Coding	Rdx	ENSMUST00000061352.10	3.798934e-10	8.763686e-08	0.8333333	Endothelial	5.283352e-05		Coding	Raet1e	ENSMUST00000065527.10	1.020442e-03	2.276582e-02	0.5870726	Endothelial	1.638047e-02
Coding	Bmyc	ENSMUST00000061483.8	2.877992e-03	4.306683e-02	0.6132404	Myoblats	2.784604e-01		Coding	Sec61b	ENSMUST00000065678.5	2.192141e-06	1.670349e-04	0.6161859	Endothelial	6.395263e-02
Coding	Morn2	ENSMUST00000061703.9	1.907943e-05	7.916180e-04	0.6716028	Myoblats	9.011450e-02		Coding	Ech1	ENSMUST00000066264.12	1.611542e-04	5.365571e-03	0.6912393	Cardiomyocytes	2.326946e-03
Coding	Shld1	ENSMUST00000061891.10	1.574865e-06	1.000282e-04	0.5666667	Endothelial	2.535899e-01		Coding	Camk2d	ENSMUST00000066452.13	5.668808e-04	1.449670e-02	0.5539530	Cardiomyocytes	2.769144e-01
Coding	Spryd4	ENSMUST00000061995.9	7.675151e-05	2.500798e-03	0.6562184	Cardiomyocytes_2	5.808990e-03		Coding	Gtf2h2	ENSMUST00000066984.13	1.721919e-03	3.379599e-02	0.6471688	Cardiomyocytes	1.343431e-02
Coding	Ptgs1	ENSMUST00000062069.5	2.348419e-03	3.688399e-02	0.8533333	Endothelial	9.117536e-08		Coding	Cthrc1	ENSMUST00000067072.4	1.266681e-08	2.282508e-06	0.6290064	Endothelial	3.512385e-02
Coding	Mcts2	ENSMUST00000062148.8	3.873621e-07	3.148999e-05	0.7020906	Myoblats	6.385238e-02		Coding	Tprkb	ENSMUST00000067137.13	5.536601e-05	2.333349e-03	0.5288462	Cardiomyocytes	6.129047e-01
Coding	Rpl34	ENSMUST00000062601.13	1.066960e-05	4.906995e-04	0.5963094	Cardiomyocytes_2	6.106728e-02		Coding	Cpsf3	ENSMUST00000067284.9	2.678462e-03	4.736864e-02	0.6001603	Endothelial	1.078640e-01
Coding	Rpp38	ENSMUST00000062672.6	9.771616e-04	1.856221e-02	0.6777003	Myoblats	4.106216e-02		Coding	Cdkn3	ENSMUST00000067426.5	1.557425e-05	8.442069e-04	0.5237714	Endothelial	6.751120e-01
Coding	Tmem11	ENSMUST00000062677.11	1.240281e-03	2.231112e-02	0.6646341	Myoblats	1.479285e-01		lncRNA	A930005H10Rik	ENSMUST00000067500.5	9.227696e-04	2.089976e-02	0.5411325	Cardiomyocytes	3.670120e-01
Coding	Lyrm2	ENSMUST00000062802.4	4.415972e-04	1.005038e-02	0.6365015	Cardiomyocytes_2	2.639256e-02		Coding	Psmc3	ENSMUST00000067663.13	2.513641e-04	7.609115e-03	0.5224359	Cardiomyocytes	7.203375e-01
Coding	Gstz1	ENSMUST00000063117.9	2.735393e-03	4.151462e-02	0.6254355	Myoblats	2.704643e-01		Coding	Myef2	ENSMUST00000067780.9	2.269616e-03	4.174131e-02	0.5061432	Cardiomyocytes	8.515083e-01
Coding	Rtl8c	ENSMUST00000063384.3	1.104566e-12	4.304226e-10	0.7583418	Cardiomyocytes_2	1.975997e-06		Coding	Farsb	ENSMUST00000068333.13	3.933874e-05	1.766204e-03	0.6800214	Cardiomyocytes	3.863913e-03
Coding	Srsf7	ENSMUST00000063417.10	9.232576e-04	1.783192e-02	0.7177700	Myoblats	5.634764e-02		Coding	4933434E20Rik	ENSMUST00000068798.12	3.768922e-07	3.911026e-05	0.6511752	Cardiomyocytes	1.498004e-02
Coding	St6galnac3	ENSMUST00000064460.6	1.459384e-03	2.556671e-02	0.6794425	Myoblats	1.640439e-03		Coding	Snupn	ENSMUST00000068856.4	3.346143e-04	9.513675e-03	0.5272436	Cardiomyocytes	6.353093e-01
Coding	Arhgef15	ENSMUST00000065040.12	2.980691e-03	4.431765e-02	0.7561905	Endothelial	1.802122e-06		Coding	Gemin6	ENSMUST00000069486.12	1.181592e-08	2.173233e-06	0.5272436	Cardiomyocytes	6.220507e-01
Coding	Rnaseh2a	ENSMUST00000065049.14	1.917242e-04	5.147635e-03	0.6768293	Myoblats	1.111784e-01		Coding	Xrcc6	ENSMUST00000069530.12	2.200060e-03	4.083048e-02	0.5699786	Endothelial	2.290118e-01
Coding	Ginm1	ENSMUST00000065124.1	2.685972e-04	6.723570e-03	0.5895238	Endothelial	7.593245e-02		Coding	Rnf181	ENSMUST00000069580.11	2.400368e-04	7.324418e-03	0.5373932	Endothelial	5.434531e-01
Coding	Commd4	ENSMUST00000065358.8	1.071486e-05	4.919964e-04	0.6707317	Myoblats	1.317697e-01		Coding	Dnal4	ENSMUST00000069877.11	9.807684e-06	5.773976e-04	0.5849359	Endothelial	9.953888e-02
Coding	Ackr3	ENSMUST00000065587.4	4.097531e-07	3.309703e-05	0.9366667	Endothelial	2.248169e-10		Coding	G6pc3	ENSMUST00000070334.9	5.010049e-07	4.858654e-05	0.5248397	Cardiomyocytes	6.612453e-01
Coding	Sec61b	ENSMUST00000065678.5	9.147541e-04	1.769138e-02	0.9085714	Endothelial	1.280972e-06		Coding	Zcchc9	ENSMUST00000070886.8	1.725979e-03	3.379599e-02	0.5384615	Endothelial	4.889536e-01
Coding	Ech1	ENSMUST00000066264.12	3.868676e-08	4.480206e-06	0.8056117	Cardiomyocytes_2	5.492520e-07		Coding	ENSMUST00000070949.4	ENSMUST00000070949.4	2.371609e-06	1.791740e-04	0.7272970	Cardiomyocytes	1.153472e-04
Coding	Kcnk3	ENSMUST00000066295.3	8.858733e-04	1.722525e-02	0.8197674	Cardiomyocytes_2	1.803782e-07		Coding	Tubb3	ENSMUST00000071134.3	6.365659e-07	5.894645e-05	0.5777244	Endothelial	9.359630e-02
Coding	Cpsf3	ENSMUST00000067284.9	1.937050e-03	3.157534e-02	0.8095238	Endothelial	2.254796e-04		Coding	Chchd1	ENSMUST00000071215.4	1.276119e-03	2.711778e-02	0.6559829	Cardiomyocytes	1.327539e-02
Coding	Cdkn3	ENSMUST00000067426.5	6.356107e-08	6.890402e-06	0.6393728	Myoblats	1.983266e-01		Coding	Fxyd1	ENSMUST00000071697.10	2.169575e-06	1.662655e-04	0.8036859	Cardiomyocytes	6.845189e-07
lncRNA	A930005H10Rik	ENSMUST00000067500.5	1.511884e-03	2.627889e-02	0.5114286	Endothelial	8.534732e-01		Coding	Tnnt1	ENSMUST00000071798.12	1.909410e-05	1.000434e-03	0.6236645	Cardiomyocytes	2.031282e-02
Coding	Gm9958	ENSMUST00000068250.3	3.011770e-04	7.438576e-03	0.5542857	Endothelial	3.642039e-01		Coding	Klhdc3	ENSMUST00000071841.6	7.759749e-06	4.846481e-04	0.5085470	Cardiomyocytes	8.312306e-01
Coding	Sertad3	ENSMUST00000068641.7	1.000954e-04	3.061372e-03	0.6254355	Myoblats	1.283270e-01		Coding	Cdpf1	ENSMUST00000071876.12	7.723577e-04	1.840751e-02	0.6677350	Cardiomyocytes	1.823015e-03
Coding	4933434E20Rik	ENSMUST00000068798.12	1.970015e-11	6.043335e-09	0.7114286	Endothelial	1.213406e-02		Coding	Vrk1	ENSMUST00000072040.6	7.877601e-05	3.044750e-03	0.5344551	Endothelial	5.574404e-01
Coding	Gemin6	ENSMUST00000069486.12	1.366346e-05	6.078441e-04	0.6428571	Myoblats	1.761404e-01		Coding	Ccnb1	ENSMUST00000072119.14	1.494592e-03	3.059039e-02	0.5202991	Cardiomyocytes	7.495664e-01
Coding	Xrcc6	ENSMUST00000069530.12	1.272714e-04	3.677353e-03	0.7081882	Myoblats	5.076077e-02		Coding	Nme2	ENSMUST00000072566.4	4.305547e-11	1.979735e-08	0.5235043	Cardiomyocytes	7.110038e-01
Coding	Rnf181	ENSMUST00000069580.11	8.582904e-04	1.685944e-02	0.7552381	Endothelial	1.373516e-03		Coding	Zswim7	ENSMUST00000072916.4	3.895487e-06	2.748380e-04	0.5170940	Endothelial	6.649261e-01
Coding	Rnf181	ENSMUST00000069595.12	4.184367e-05	1.539036e-03	0.6968641	Myoblats	8.097951e-02		Coding	Zfp386	ENSMUST00000073551.5	2.004181e-04	6.317909e-03	0.5595620	Cardiomyocytes	2.827091e-01
Coding	Tmsb15b2	ENSMUST00000069803.4	4.394057e-06	2.395218e-04	0.5971429	Endothelial	1.432294e-01		Coding	Zfp414	ENSMUST00000073570.11	1.369286e-03	2.866365e-02	0.5448718	Cardiomyocytes	4.676502e-01
Coding	Pdlim7	ENSMUST00000069929.12	2.417797e-03	3.760496e-02	0.8650152	Cardiomyocytes_2	3.043260e-09		Coding	Atp5h	ENSMUST00000073791.9	3.940826e-05	1.766351e-03	0.5034722	Endothelial	9.396478e-01
Coding	Pdlim7	ENSMUST00000069968.12	5.320194e-04	1.160462e-02	0.7573306	Cardiomyocytes_2	1.648337e-05		Coding	Lrrc10	ENSMUST00000073834.4	6.723107e-05	2.710169e-03	0.8199786	Cardiomyocytes	2.546870e-07
Coding	G6pc3	ENSMUST00000070334.9	2.695659e-03	4.101954e-02	0.6870576	Cardiomyocytes_2	1.084807e-03		Coding	Rpl10	ENSMUST00000074085.11	1.699505e-08	2.962360e-06	0.6038996	Endothelial	4.118654e-02
Coding	Cpsf4	ENSMUST00000070487.11	1.586258e-03	2.717532e-02	0.6324042	Myoblats	1.880266e-01		Coding	Ndufaf3	ENSMUST00000074208.5	1.761997e-03	3.424977e-02	0.6824252	Cardiomyocytes	1.976638e-03
Coding	Fabp3	ENSMUST00000070532.7	3.971023e-05	1.473725e-03	0.7927199	Cardiomyocytes_2	2.020862e-06		Coding	Nrm	ENSMUST00000074259.14	1.627749e-05	8.734497e-04	0.5010684	Endothelial	9.891934e-01
Coding	Zyx	ENSMUST00000070635.12	3.203183e-03	4.674340e-02	0.8161905	Endothelial	1.807411e-04		Coding	Cd302	ENSMUST00000074606.10	2.864231e-04	8.426434e-03	0.5544872	Cardiomyocytes	3.298767e-01
Coding	Cmbl	ENSMUST00000070918.13	5.100107e-05	1.808938e-03	0.5361905	Endothelial	5.768094e-01		Coding	Plac1	ENSMUST00000074861.8	2.724448e-03	4.783298e-02	0.5422009	Cardiomyocytes	2.954075e-01
Coding	ENSMUST00000070949.4	ENSMUST00000070949.4	5.578352e-08	6.210709e-06	0.6344793	Cardiomyocytes_2	2.728093e-02		Coding	Pepd	ENSMUST00000075068.13	3.533629e-04	9.919827e-03	0.5098825	Endothelial	8.638563e-01
Coding	Capg	ENSMUST00000071044.12	2.542586e-03	3.927049e-02	0.6714286	Endothelial	5.642043e-03		Coding	ENSMUST00000075280.10	ENSMUST00000075280.10	6.874320e-05	2.751188e-03	0.5379274	Cardiomyocytes	4.913443e-01
Coding	Bckdha	ENSMUST00000071329.7	3.020791e-03	4.473936e-02	0.6271777	Myoblats	1.072298e-01		Coding	Nectin2	ENSMUST00000075447.13	1.929097e-03	3.698569e-02	0.5785256	Endothelial	1.527079e-01
Coding	Fam136a	ENSMUST00000071492.8	3.725834e-04	8.822782e-03	0.7381193	Cardiomyocytes_2	1.036856e-04		Coding	Cr1l	ENSMUST00000075451.11	2.596124e-03	4.609589e-02	0.5170940	Cardiomyocytes	7.788339e-01
Coding	Fxyd1	ENSMUST00000071697.10	1.614699e-08	2.098576e-06	0.6435794	Cardiomyocytes_2	1.426946e-02		Coding	Cav3	ENSMUST00000075477.7	5.401002e-12	3.127048e-09	0.7585470	Cardiomyocytes	2.247490e-05
Coding	Tnnt1	ENSMUST00000071798.12	1.755576e-03	2.929617e-02	0.5921875	Cardiomyocytes_1	9.043800e-02		Coding	Cenph	ENSMUST00000075550.3	3.298187e-06	2.370872e-04	0.5827991	Endothelial	1.567158e-01
Coding	Klhdc3	ENSMUST00000071841.6	3.125452e-03	4.598241e-02	0.6123810	Endothelial	9.480535e-02		Coding	Pstk	ENSMUST00000075610.12	1.915521e-05	1.001667e-03	0.6073718	Cardiomyocytes	3.485380e-02
Coding	Cdpf1	ENSMUST00000071876.12	2.703876e-06	1.587963e-04	0.7238676	Myoblats	3.747596e-02		Coding	Yipf1	ENSMUST00000075693.11	1.110803e-06	9.618168e-05	0.5432692	Cardiomyocytes	4.629481e-01
Coding	Mfap2	ENSMUST00000071977.8	4.257554e-08	4.871858e-06	0.9066667	Endothelial	1.392641e-06		Coding	Cks2	ENSMUST00000075853.5	1.337088e-04	4.625006e-03	0.5582265	Cardiomyocytes	3.559583e-01
Coding	Ccnb1	ENSMUST00000072119.14	1.561377e-05	6.741408e-04	0.7682927	Myoblats	1.633010e-02		Coding	Tmem107	ENSMUST00000075980.11	4.999302e-08	7.091830e-06	0.5002671	Endothelial	1.000000e+00
Coding	Nme2	ENSMUST00000072566.4	9.026439e-08	9.329262e-06	0.6504762	Endothelial	7.340359e-02		Coding	Arl16	ENSMUST00000076921.6	3.494718e-04	9.872950e-03	0.5438034	Cardiomyocytes	3.846978e-01
Coding	Aplp2	ENSMUST00000072634.14	8.277051e-06	3.979414e-04	0.7376190	Endothelial	1.713057e-03		Coding	Rabac1	ENSMUST00000076961.8	2.957946e-04	8.631031e-03	0.6255342	Cardiomyocytes	4.137522e-02
Coding	Eno3	ENSMUST00000072841.11	4.132706e-07	3.328791e-05	0.8862487	Cardiomyocytes_2	3.370564e-10		Coding	Ethe1	ENSMUST00000077191.6	1.340335e-04	4.630232e-03	0.5571581	Cardiomyocytes	2.846870e-01
Coding	Zswim7	ENSMUST00000072916.4	1.029424e-03	1.932583e-02	0.6521739	Cardiomyocytes_2	3.382499e-03		Coding	Gba	ENSMUST00000077367.10	2.116415e-03	3.974836e-02	0.5154915	Cardiomyocytes	8.054375e-01
Coding	Zfp958	ENSMUST00000073201.5	7.774665e-04	1.556877e-02	0.5353893	Cardiomyocytes_2	3.182557e-01		Coding	Rpp21	ENSMUST00000077535.4	3.123310e-04	8.985497e-03	0.8028846	Cardiomyocytes	1.323709e-06
Coding	Myom1	ENSMUST00000073211.12	3.761102e-04	8.875217e-03	0.7912032	Cardiomyocytes_2	3.594813e-07		Coding	Snx12	ENSMUST00000077876.3	8.177557e-04	1.913046e-02	0.5325855	Endothelial	5.881277e-01
Coding	Atp5h	ENSMUST00000073791.9	6.307324e-05	2.160071e-03	0.5888502	Myoblats	3.094298e-01		Coding	Mlf1	ENSMUST00000077916.11	7.942576e-05	3.056574e-03	0.5416667	Cardiomyocytes	4.942243e-01
Coding	Lrrc10	ENSMUST00000073834.4	2.243683e-03	3.543201e-02	0.6097561	Myoblats	3.293205e-01		Coding	Skap2	ENSMUST00000078214.7	2.293264e-03	4.197601e-02	0.5737179	Endothelial	5.044873e-02
Coding	Vamp5	ENSMUST00000074231.5	4.044663e-05	1.493366e-03	0.9152381	Endothelial	5.561455e-09		Coding	Cmc2	ENSMUST00000078589.6	1.615976e-04	5.368733e-03	0.5694444	Cardiomyocytes	2.443803e-01
Coding	Nrm	ENSMUST00000074259.14	3.030192e-06	1.758121e-04	0.7473868	Myoblats	2.262791e-02		Coding	Prpf38a	ENSMUST00000079213.5	5.161475e-04	1.353681e-02	0.5149573	Endothelial	8.127908e-01
Coding	Zfp825	ENSMUST00000074369.6	1.734910e-03	2.906907e-02	0.5705575	Myoblats	3.498390e-01		Coding	Scamp4	ENSMUST00000079883.11	2.271050e-03	4.174131e-02	0.5248397	Endothelial	6.939711e-01
Coding	Acyp2	ENSMUST00000074613.3	2.716991e-03	4.127880e-02	0.5857143	Endothelial	2.720533e-01		Coding	Ufc1	ENSMUST00000080001.8	1.129197e-03	2.472459e-02	0.5697115	Cardiomyocytes	2.670858e-01
Coding	Plac1	ENSMUST00000074861.8	5.355103e-04	1.164158e-02	0.6219512	Myoblats	1.686891e-01		Coding	Eno1	ENSMUST00000080149.5	1.927634e-04	6.150512e-03	0.6180556	Endothelial	4.283876e-03
Coding	Pepd	ENSMUST00000075068.13	1.821103e-05	7.632750e-04	0.6657143	Endothelial	3.521778e-02		Coding	Immp2l	ENSMUST00000080160.3	1.318346e-03	2.782467e-02	0.5106838	Endothelial	7.733168e-01
Coding	Rex1bd	ENSMUST00000075175.11	5.253947e-06	2.769704e-04	0.6838095	Endothelial	2.754037e-02		Coding	Morf4l2	ENSMUST00000080411.12	5.633045e-17	7.511384e-14	0.5811966	Endothelial	1.458511e-01
Coding	Cdh11	ENSMUST00000075190.4	2.001166e-04	5.333236e-03	0.9657143	Endothelial	7.791294e-09		Coding	Zc3hc1	ENSMUST00000080812.13	7.556458e-09	1.503904e-06	0.5592949	Cardiomyocytes	3.183897e-01
Coding	Cr1l	ENSMUST00000075451.11	1.909469e-04	5.141917e-03	0.8190476	Endothelial	8.194358e-05		Coding	Krcc1	ENSMUST00000080949.7	4.789279e-04	1.282157e-02	0.5432692	Cardiomyocytes	4.803555e-01
Coding	Cav3	ENSMUST00000075477.7	3.697295e-17	3.948711e-14	0.8094034	Cardiomyocytes_2	2.043779e-07		Coding	Nasp	ENSMUST00000081182.4	2.297211e-05	1.158116e-03	0.5288462	Endothelial	6.219092e-01
Coding	Cenph	ENSMUST00000075550.3	2.374918e-03	3.717868e-02	0.7456446	Myoblats	1.013750e-02		Coding	Birc5	ENSMUST00000081387.10	5.277818e-14	4.398566e-11	0.6196581	Cardiomyocytes	5.464304e-02
Coding	Pstk	ENSMUST00000075610.12	4.449688e-04	1.008736e-02	0.7500000	Cardiomyocytes_2	7.767381e-06		Coding	P2rx4	ENSMUST00000081554.12	2.241644e-03	4.140056e-02	0.5205662	Endothelial	5.583886e-01
Coding	Yipf1	ENSMUST00000075693.11	3.153095e-06	1.822097e-04	0.7495238	Endothelial	1.589410e-03		Coding	Ppil3	ENSMUST00000081677.11	1.253820e-04	4.411362e-03	0.5531517	Cardiomyocytes	3.690913e-01
Coding	Tmem107	ENSMUST00000075980.11	3.238498e-06	1.863979e-04	0.5914634	Myoblats	3.757534e-01		Coding	Fdps	ENSMUST00000081848.12	5.666144e-04	1.449670e-02	0.6399573	Cardiomyocytes	2.571325e-02
Coding	Iah1	ENSMUST00000076813.7	9.632033e-04	1.835936e-02	0.6062718	Myoblats	3.335463e-01		Coding	Timm50	ENSMUST00000081946.4	2.467480e-04	7.503446e-03	0.7077991	Cardiomyocytes	8.514130e-04
Coding	Cdc42ep5	ENSMUST00000076831.6	1.419216e-05	6.248019e-04	0.9152381	Endothelial	2.670018e-12		lncRNA	Gm22574	ENSMUST00000082983.1	1.279686e-22	1.706398e-18	0.5085470	Cardiomyocytes	7.633783e-01
Coding	Efna5	ENSMUST00000076840.11	2.449286e-04	6.278011e-03	0.6219512	Myoblats	2.715676e-01		Coding	Mob2	ENSMUST00000084418.3	6.771296e-04	1.657705e-02	0.6228632	Endothelial	4.359414e-02
Coding	Arl16	ENSMUST00000076921.6	4.625579e-05	1.676385e-03	0.6864111	Myoblats	7.711376e-02		Coding	Tmem265	ENSMUST00000084563.10	5.604702e-04	1.442778e-02	0.5446047	Endothelial	4.291452e-01
Coding	Rabac1	ENSMUST00000076961.8	1.353498e-03	2.401814e-02	0.7168857	Cardiomyocytes_2	3.870000e-04		Coding	Rdh11	ENSMUST00000085254.6	2.704029e-03	4.768783e-02	0.5235043	Cardiomyocytes	6.079863e-01
Coding	Gba	ENSMUST00000077367.10	5.214004e-04	1.139886e-02	0.7990476	Endothelial	2.712009e-05		Coding	Bud23	ENSMUST00000085984.10	9.376043e-05	3.507008e-03	0.5838675	Endothelial	1.266007e-01
Coding	Eif4a2	ENSMUST00000077605.11	1.510779e-06	9.659609e-05	0.6114983	Myoblats	3.255018e-01		Coding	Bscl2	ENSMUST00000086058.12	4.890825e-05	2.120868e-03	0.5566239	Cardiomyocytes	3.384925e-01
Coding	Cmc2	ENSMUST00000078589.6	3.919650e-04	9.137188e-03	0.6324042	Myoblats	2.439002e-01		Coding	Fam92a	ENSMUST00000087052.10	1.397594e-04	4.790802e-03	0.5315171	Cardiomyocytes	6.069828e-01
Coding	Vps28	ENSMUST00000078803.4	2.422931e-05	9.730869e-04	0.7238095	Endothelial	8.044491e-03		Coding	Cd320	ENSMUST00000087559.7	2.461878e-03	4.436204e-02	0.6559829	Cardiomyocytes	7.540148e-03
Coding	Gmfg	ENSMUST00000078845.12	1.359335e-04	3.877129e-03	0.7666667	Endothelial	3.610220e-08		Coding	Aldoa	ENSMUST00000087566.10	3.643565e-05	1.663874e-03	0.5651709	Cardiomyocytes	4.989523e-02
Coding	Prpf38a	ENSMUST00000079213.5	8.133425e-04	1.614146e-02	0.7456446	Myoblats	3.056928e-02		Coding	Dera	ENSMUST00000087675.8	5.965040e-04	1.500770e-02	0.6346154	Cardiomyocytes	3.126351e-02
Coding	Gm10118	ENSMUST00000079279.3	1.368263e-04	3.894890e-03	0.7441860	Cardiomyocytes_2	2.184029e-05		Coding	ENSMUST00000088169.5	ENSMUST00000088169.5	3.967622e-05	1.775378e-03	0.5459402	Endothelial	2.923302e-01
Coding	Ggta1	ENSMUST00000079424.10	7.046306e-09	1.041986e-06	0.9800000	Endothelial	1.632030e-12		Coding	ENSMUST00000088223.5	ENSMUST00000088223.5	1.992277e-03	3.789731e-02	0.5053419	Cardiomyocytes	9.020535e-01
Coding	Sox7	ENSMUST00000079652.6	4.547764e-04	1.022130e-02	0.8542857	Endothelial	2.427699e-09		Coding	Gtf2f2	ENSMUST00000088922.4	2.075035e-04	6.518153e-03	0.5133547	Cardiomyocytes	8.180218e-01
Coding	Scamp4	ENSMUST00000079883.11	1.803493e-05	7.581692e-04	0.6689895	Myoblats	1.268635e-01		Coding	Cenpm	ENSMUST00000089155.5	3.708359e-04	1.033419e-02	0.6177885	Cardiomyocytes	3.324176e-02
Coding	Ufc1	ENSMUST00000080001.8	4.305169e-04	9.844874e-03	0.6742160	Myoblats	1.268810e-01		Coding	Cenpm	ENSMUST00000089157.10	6.206513e-06	3.978882e-04	0.5961538	Cardiomyocytes	9.398575e-02
Coding	Immp2l	ENSMUST00000080160.3	6.344263e-05	2.170144e-03	0.6084429	Cardiomyocytes_2	7.051494e-03		Coding	Actg1	ENSMUST00000089616.5	3.809079e-05	1.721768e-03	0.7975427	Endothelial	2.296768e-06
Coding	Morf4l2	ENSMUST00000080411.12	1.942682e-15	1.400479e-12	0.8066202	Myoblats	6.159689e-03		Coding	Htra2	ENSMUST00000089645.12	3.516677e-04	9.893067e-03	0.6720085	Cardiomyocytes	3.851882e-03
Coding	Hist1h1b	ENSMUST00000080511.2	1.479912e-06	9.546921e-05	0.8275261	Myoblats	2.547526e-04		Coding	Chrac1	ENSMUST00000089765.8	3.527520e-07	3.703857e-05	0.6469017	Cardiomyocytes	1.921150e-02
Coding	Zc3hc1	ENSMUST00000080812.13	1.057396e-04	3.186110e-03	0.6733333	Endothelial	3.061982e-02		Coding	Smim4	ENSMUST00000090205.4	5.669528e-04	1.449670e-02	0.6891026	Cardiomyocytes	4.976897e-04
Coding	Birc5	ENSMUST00000081387.10	6.084041e-06	3.099636e-04	0.7752613	Myoblats	1.606503e-02		Coding	Mdk	ENSMUST00000090602.5	1.026063e-03	2.284146e-02	0.5090812	Cardiomyocytes	8.561906e-01
Coding	Sdhc	ENSMUST00000081560.4	1.873928e-03	3.077254e-02	0.8538928	Cardiomyocytes_2	9.137759e-09		Coding	Slc43a3	ENSMUST00000090726.5	5.449727e-04	1.412427e-02	0.7008547	Endothelial	9.257235e-04
Coding	Ifitm2	ENSMUST00000081649.9	1.440687e-06	9.335655e-05	0.9800000	Endothelial	1.353877e-08		Coding	Rraga	ENSMUST00000091064.7	1.648372e-03	3.278183e-02	0.5216346	Cardiomyocytes	7.316272e-01
Coding	Ppil3	ENSMUST00000081677.11	1.994642e-07	1.803056e-05	0.6828571	Endothelial	2.074841e-02		Coding	Aup1	ENSMUST00000092618.8	4.808473e-04	1.282157e-02	0.5117521	Cardiomyocytes	8.509061e-01
Coding	Fdps	ENSMUST00000081848.12	2.415961e-03	3.759668e-02	0.8449477	Myoblats	1.326383e-03		Coding	Rspo3	ENSMUST00000092623.4	7.030993e-05	2.786489e-03	0.5208333	Endothelial	6.674058e-01
Coding	Timm50	ENSMUST00000081946.4	7.447794e-04	1.505269e-02	0.6306620	Myoblats	2.478456e-01		Coding	Tmem100	ENSMUST00000092788.3	5.959813e-04	1.500770e-02	0.5929487	Endothelial	8.445615e-02
Coding	Cdca8	ENSMUST00000084296.9	9.674402e-12	3.099678e-09	0.7299652	Myoblats	3.916337e-02		Coding	Clk4	ENSMUST00000093132.12	1.244718e-09	3.254449e-07	0.5064103	Endothelial	9.106212e-01
Coding	Mob2	ENSMUST00000084418.3	5.860710e-06	3.023246e-04	0.6480836	Myoblats	1.582656e-01		Coding	Commd1	ENSMUST00000093270.5	1.108629e-05	6.331055e-04	0.6543803	Cardiomyocytes	1.405721e-02
Coding	Tmem265	ENSMUST00000084563.10	1.058745e-03	1.973494e-02	0.5616785	Cardiomyocytes_2	1.458996e-01		Coding	H2afv	ENSMUST00000093346.5	1.533238e-03	3.123753e-02	0.5309829	Endothelial	6.252220e-01
Coding	Ppp2r5c	ENSMUST00000084985.10	8.557121e-04	1.682026e-02	0.7809524	Endothelial	7.314421e-04		Coding	Kxd1	ENSMUST00000093456.11	5.570700e-09	1.160841e-06	0.7569444	Cardiomyocytes	3.876366e-05
Coding	Foxn3	ENSMUST00000085108.7	6.670979e-04	1.380936e-02	0.5753286	Cardiomyocytes_2	2.010342e-01		Coding	Supt4a	ENSMUST00000093955.11	1.578584e-05	8.539404e-04	0.5758547	Endothelial	2.266226e-01
Coding	Klk8	ENSMUST00000085461.3	1.867844e-06	1.150879e-04	0.9376190	Endothelial	3.677481e-12		Coding	Selenom	ENSMUST00000094469.4	1.366750e-05	7.530961e-04	0.5833333	Cardiomyocytes	1.728056e-01
Coding	Mtus2	ENSMUST00000085554.4	1.649942e-03	2.793760e-02	0.7376138	Cardiomyocytes_2	3.614760e-05		Coding	Lsmem1	ENSMUST00000095760.2	1.990858e-03	3.789731e-02	0.5758547	Cardiomyocytes	1.867693e-01
Coding	Ap2s1	ENSMUST00000086112.7	2.304737e-04	5.981944e-03	0.6280952	Endothelial	1.272564e-01		Coding	Tbpl1	ENSMUST00000095794.3	2.571513e-04	7.726169e-03	0.5430021	Cardiomyocytes	4.460138e-01
Coding	Gm10197	ENSMUST00000086887.1	8.613340e-04	1.690771e-02	0.5452962	Myoblats	3.301237e-01		Coding	Armt1	ENSMUST00000095893.10	1.568717e-03	3.179037e-02	0.5913462	Cardiomyocytes	8.996887e-02
Coding	Pgm2	ENSMUST00000087324.6	3.217414e-04	7.855829e-03	0.8500000	Endothelial	1.809770e-07		Coding	Tagln3	ENSMUST00000096057.4	8.106894e-05	3.110831e-03	0.5144231	Cardiomyocytes	7.743459e-01
Coding	Cd320	ENSMUST00000087559.7	2.981559e-03	4.431765e-02	0.7125436	Myoblats	4.119643e-02		Coding	Atf7	ENSMUST00000096143.1	3.690076e-17	5.179507e-14	0.5865385	Endothelial	6.669960e-02
Coding	Aldoa	ENSMUST00000087566.10	3.196384e-09	5.390113e-07	0.5965622	Cardiomyocytes_2	2.581084e-02		Coding	1810009A15Rik	ENSMUST00000096251.9	5.812241e-04	1.477661e-02	0.5595620	Cardiomyocytes	3.447277e-01
Coding	Ube2c	ENSMUST00000088248.12	3.211716e-04	7.848564e-03	0.8292683	Myoblats	4.009805e-03		Coding	Cln3	ENSMUST00000098036.8	5.616697e-04	1.444471e-02	0.5491453	Cardiomyocytes	2.900230e-01
Coding	Zfp948	ENSMUST00000088787.6	7.191858e-04	1.466651e-02	0.8728571	Endothelial	3.824595e-06		Coding	Cox7a1	ENSMUST00000098594.3	1.676426e-12	1.090454e-09	0.7652244	Cardiomyocytes	2.362864e-05
Coding	Actg1	ENSMUST00000089616.5	3.850548e-10	8.812255e-08	0.9647619	Endothelial	3.599141e-08		Coding	Gm826	ENSMUST00000099127.2	1.175127e-07	1.478277e-05	0.6768162	Cardiomyocytes	9.000139e-04
Coding	Chrac1	ENSMUST00000089765.8	3.027650e-08	3.652942e-06	0.6789687	Cardiomyocytes_2	3.564114e-03		Coding	Mis18a	ENSMUST00000099554.4	2.721658e-04	8.064878e-03	0.5966880	Endothelial	7.808344e-02
Coding	Smim4	ENSMUST00000090205.4	6.744834e-06	3.394311e-04	0.6515679	Myoblats	1.534016e-01		Coding	Fam122a	ENSMUST00000099556.1	7.075571e-05	2.799680e-03	0.5809295	Cardiomyocytes	1.023386e-01
Coding	BC028528	ENSMUST00000090476.9	1.398757e-05	6.186280e-04	0.8438095	Endothelial	4.789295e-06		Coding	Dolk	ENSMUST00000100219.4	2.789328e-03	4.874641e-02	0.5160256	Cardiomyocytes	7.733784e-01
Coding	Mybphl	ENSMUST00000090563.6	1.662404e-05	7.098155e-04	0.6506572	Cardiomyocytes_2	1.771320e-03		Coding	Egfl7	ENSMUST00000100290.11	3.578944e-06	2.545250e-04	0.6292735	Endothelial	4.402856e-03
Coding	Mdk	ENSMUST00000090602.5	9.500312e-07	6.522643e-05	0.6341463	Myoblats	1.568009e-01		Coding	Tmub2	ENSMUST00000100387.10	4.195299e-04	1.140514e-02	0.5235043	Endothelial	6.916373e-01
Coding	Slc43a3	ENSMUST00000090726.5	9.174670e-08	9.448599e-06	0.9052381	Endothelial	1.788349e-08		Coding	Sgca	ENSMUST00000100551.10	7.668312e-05	2.976801e-03	0.6282051	Cardiomyocytes	1.281659e-02
Coding	Mapk3	ENSMUST00000091328.3	6.307857e-04	1.325753e-02	0.8809524	Endothelial	3.817408e-06		Coding	Rab2b	ENSMUST00000100631.10	6.775148e-04	1.657705e-02	0.5283120	Cardiomyocytes	6.083230e-01
Coding	Lyz2	ENSMUST00000092163.8	1.539327e-08	2.042681e-06	0.6010453	Myoblats	2.471462e-01		Coding	Gm10401	ENSMUST00000100848.2	7.409494e-10	2.080040e-07	0.5368590	Endothelial	5.481539e-01
Coding	Tmem100	ENSMUST00000092788.3	6.213526e-10	1.360879e-07	0.8828571	Endothelial	3.919901e-08		Coding	1500011B03Rik	ENSMUST00000100850.5	9.595343e-06	5.674018e-04	0.6111111	Cardiomyocytes	3.513459e-02
Coding	Rab4b	ENSMUST00000093040.12	6.929830e-05	2.320889e-03	0.6385714	Endothelial	7.516702e-02		Coding	Hnrnpab	ENSMUST00000101249.8	5.724713e-07	5.433180e-05	0.5040064	Cardiomyocytes	9.514484e-01
Coding	Clk4	ENSMUST00000093132.12	7.063731e-07	5.109988e-05	0.7299652	Myoblats	3.863818e-02		Coding	Vamp5	ENSMUST00000101285.9	8.164239e-11	3.155537e-08	0.6161859	Endothelial	3.571853e-02
Coding	Commd1	ENSMUST00000093270.5	9.180714e-04	1.774364e-02	0.7143579	Cardiomyocytes_2	4.968688e-04		Coding	Mad2l1	ENSMUST00000101343.1	3.044392e-04	8.796413e-03	0.5464744	Endothelial	4.547068e-01
Coding	Wdr83	ENSMUST00000093357.11	1.549625e-04	4.329940e-03	0.5975610	Myoblats	3.245873e-01		Coding	Npm1	ENSMUST00000101375.4	4.447162e-10	1.347743e-07	0.5651709	Endothelial	2.396460e-01
Coding	Cdc6	ENSMUST00000093937.2	1.142531e-03	2.105176e-02	0.6047619	Endothelial	1.293708e-01		Coding	Tmem176a	ENSMUST00000101426.10	2.001811e-03	3.799737e-02	0.6388889	Cardiomyocytes	1.911988e-02
Coding	Peg12	ENSMUST00000094339.2	7.434289e-06	3.670807e-04	0.9266667	Endothelial	3.446180e-10		Coding	Upp1	ENSMUST00000101525.8	6.450078e-04	1.603142e-02	0.5253739	Cardiomyocytes	6.368267e-01
Coding	Fv1	ENSMUST00000094481.1	1.836938e-03	3.030318e-02	0.6707317	Myoblats	9.345917e-03		Coding	Capzb	ENSMUST00000102507.9	3.951300e-06	2.773084e-04	0.7478632	Cardiomyocytes	6.907842e-05
Coding	Galk2	ENSMUST00000094604.8	1.196259e-04	3.516344e-03	0.6515679	Myoblats	1.486480e-01		Coding	Arpc3	ENSMUST00000102525.10	4.977196e-07	4.858654e-05	0.5518162	Endothelial	4.000999e-01
Coding	1110051M20Rik	ENSMUST00000094835.8	2.491811e-03	3.861035e-02	0.6707317	Myoblats	1.094757e-01		Coding	Trappc1	ENSMUST00000102601.9	1.376063e-15	1.467929e-12	0.6498397	Cardiomyocytes	1.027060e-02
Coding	Igf1	ENSMUST00000095360.10	1.572516e-03	2.702329e-02	0.9059233	Myoblats	2.022896e-04		Coding	Trappc1	ENSMUST00000102602.7	9.146585e-19	2.217548e-15	0.6565171	Cardiomyocytes	1.225196e-02
Coding	Ptbp1	ENSMUST00000095457.10	1.658034e-04	4.577321e-03	0.8933333	Endothelial	8.022258e-07		Coding	Ube2l6	ENSMUST00000102642.8	4.431424e-06	3.061700e-04	0.6923077	Endothelial	1.045713e-03
Coding	Tia1	ENSMUST00000095754.9	9.103821e-04	1.762417e-02	0.8449477	Myoblats	7.678302e-04		Coding	Selenoh	ENSMUST00000102647.9	1.666612e-07	1.993134e-05	0.6060363	Cardiomyocytes	8.957182e-02
Coding	Lsmem1	ENSMUST00000095760.2	5.690650e-05	1.991451e-03	0.6210819	Cardiomyocytes_2	3.455626e-02		Coding	Trit1	ENSMUST00000102649.3	6.021355e-05	2.493533e-03	0.5211004	Cardiomyocytes	6.520031e-01
Coding	Tbpl1	ENSMUST00000095794.3	4.857223e-05	1.739912e-03	0.5966899	Myoblats	3.488364e-01		Coding	B9d1	ENSMUST00000102657.9	7.874456e-11	3.088292e-08	0.6169872	Cardiomyocytes	2.317129e-02
Coding	Tagln3	ENSMUST00000096057.4	6.950121e-07	5.073103e-05	0.6419861	Myoblats	1.291859e-01		Coding	Elovl1	ENSMUST00000102673.10	5.463174e-08	7.549088e-06	0.5924145	Endothelial	1.268390e-01
Coding	Cpa2	ENSMUST00000096066.4	6.442674e-05	2.193400e-03	0.6638018	Cardiomyocytes_2	3.592224e-04		Coding	Nt5m	ENSMUST00000102695.3	6.502464e-06	4.138764e-04	0.5518162	Cardiomyocytes	3.856886e-01
Coding	Atf7	ENSMUST00000096143.1	2.417696e-09	4.384697e-07	0.5695238	Endothelial	2.806328e-01		Coding	Mmadhc	ENSMUST00000102769.10	7.821019e-04	1.858705e-02	0.6231303	Cardiomyocytes	4.958929e-02
Coding	ENSMUST00000096253.5	ENSMUST00000096253.5	7.673679e-04	1.542008e-02	0.5679443	Myoblats	5.517533e-01		Coding	Gap43	ENSMUST00000102817.4	2.631033e-05	1.285110e-03	0.6266026	Endothelial	2.925868e-02
Coding	2700062C07Rik	ENSMUST00000097646.4	3.452781e-03	4.943614e-02	0.6380952	Endothelial	5.308583e-02		Coding	Xpo1	ENSMUST00000102870.7	1.475975e-03	3.034911e-02	0.5592949	Endothelial	3.084144e-01
Coding	Rab18	ENSMUST00000097680.6	3.203882e-03	4.674340e-02	0.7161905	Endothelial	8.447199e-03		Coding	Egfl7	ENSMUST00000102907.11	6.668703e-04	1.642756e-02	0.6303419	Endothelial	2.709011e-03
Coding	Faap20	ENSMUST00000097747.8	1.383159e-03	2.443920e-02	0.5980789	Cardiomyocytes_2	1.764492e-02		Coding	Pold2	ENSMUST00000102922.9	6.835200e-04	1.669304e-02	0.7150107	Cardiomyocytes	3.383190e-04
Coding	Rhog	ENSMUST00000098230.10	4.908971e-05	1.756267e-03	0.7471429	Endothelial	1.668855e-03		Coding	Ywhaq	ENSMUST00000103002.7	1.303770e-04	4.545129e-03	0.5256410	Cardiomyocytes	6.719397e-01
Coding	Cox7a1	ENSMUST00000098594.3	4.317012e-16	3.661334e-13	0.7558140	Cardiomyocytes_2	3.116679e-05		Coding	Nat9	ENSMUST00000103041.7	2.708010e-03	4.770140e-02	0.5566239	Cardiomyocytes	1.938256e-01
Coding	Rec114	ENSMUST00000098674.5	2.974398e-03	4.425683e-02	0.6145096	Cardiomyocytes_2	4.434307e-03		Coding	Nkain4	ENSMUST00000103053.9	2.432874e-05	1.212754e-03	0.6111111	Endothelial	1.246643e-02
Coding	Spc24	ENSMUST00000098942.5	2.122449e-05	8.656708e-04	0.7665505	Myoblats	1.616584e-02		Coding	Amz2	ENSMUST00000103061.1	1.244466e-04	4.407526e-03	0.5667735	Cardiomyocytes	2.670064e-01
Coding	Gm826	ENSMUST00000099127.2	2.080590e-07	1.846027e-05	0.6419861	Myoblats	1.676721e-01		Coding	Acot8	ENSMUST00000103094.10	6.555915e-05	2.653106e-03	0.5886752	Cardiomyocytes	9.288605e-02
Coding	4930518I15Rik	ENSMUST00000099141.2	1.448825e-07	1.383388e-05	0.6454704	Myoblats	1.199974e-01		Coding	1700037H04Rik	ENSMUST00000103188.9	9.346821e-04	2.110672e-02	0.5221688	Cardiomyocytes	7.200141e-01
Coding	Plxnc1	ENSMUST00000099337.4	1.145349e-03	2.106331e-02	0.9514286	Endothelial	2.848502e-13		Coding	Znhit3	ENSMUST00000103195.4	5.719373e-07	5.433180e-05	0.5427350	Cardiomyocytes	4.784584e-01
Coding	Fam122a	ENSMUST00000099556.1	1.564986e-03	2.690993e-02	0.5418118	Myoblats	6.705111e-01		Coding	Nppb	ENSMUST00000103231.4	2.485966e-06	1.857093e-04	0.8020833	Cardiomyocytes	1.550126e-06
Coding	Ola1	ENSMUST00000100015.5	1.057367e-03	1.972202e-02	0.6514286	Endothelial	6.674368e-02		Coding	Tmem97	ENSMUST00000103242.4	1.259584e-07	1.569712e-05	0.5811966	Cardiomyocytes	1.864942e-01
Coding	Egfl7	ENSMUST00000100290.11	2.620894e-12	9.105553e-10	0.9500000	Endothelial	1.149327e-13		Coding	Cnot2	ENSMUST00000105267.7	1.092901e-05	6.278881e-04	0.5016026	Endothelial	9.769371e-01
Coding	Poldip3	ENSMUST00000100375.10	2.157693e-04	5.702955e-03	0.6942857	Endothelial	2.120059e-02		Coding	Gamt	ENSMUST00000105363.7	1.581176e-03	3.194377e-02	0.5892094	Cardiomyocytes	1.308980e-01
Coding	Tmub2	ENSMUST00000100387.10	1.174144e-03	2.142888e-02	0.5980952	Endothelial	1.863631e-01		Coding	Cnn2	ENSMUST00000105374.1	1.811032e-09	4.431047e-07	0.5491453	Endothelial	4.107831e-01
Coding	Gngt2	ENSMUST00000100532.9	3.691015e-11	1.064341e-08	0.8923810	Endothelial	4.666620e-10		Coding	Aurkaip1	ENSMUST00000105591.1	2.037343e-04	6.407300e-03	0.6720085	Cardiomyocytes	6.174757e-03
Coding	Gm10401	ENSMUST00000100848.2	6.694578e-15	4.387383e-12	0.6106272	Myoblats	3.204163e-01		Coding	Tardbp	ENSMUST00000105700.7	3.358897e-05	1.571551e-03	0.5336538	Cardiomyocytes	4.181382e-01
Coding	1500011B03Rik	ENSMUST00000100850.5	5.525238e-08	6.175418e-06	0.6803136	Myoblats	4.763223e-02		Coding	Rsc1a1	ENSMUST00000105782.1	4.667302e-05	2.040529e-03	0.5675748	Endothelial	2.366822e-01
Coding	Adck1	ENSMUST00000101165.8	1.326552e-04	3.802431e-03	0.5452381	Endothelial	5.150752e-01		Coding	Pink1	ENSMUST00000105816.7	7.161385e-04	1.729954e-02	0.6193910	Cardiomyocytes	4.842387e-02
Coding	Vamp5	ENSMUST00000101285.9	1.055175e-18	1.448906e-15	0.9404762	Endothelial	1.880629e-09		Coding	Taf12	ENSMUST00000105963.1	4.984410e-07	4.858654e-05	0.5106838	Cardiomyocytes	8.430538e-01
Coding	Npm1	ENSMUST00000101375.4	5.946880e-07	4.548653e-05	0.7533333	Endothelial	2.694991e-03		Coding	Lsp1	ENSMUST00000105967.7	1.366352e-03	2.862471e-02	0.5261752	Cardiomyocytes	6.295820e-01
Coding	Arl4a	ENSMUST00000101472.3	1.409396e-03	2.486630e-02	0.7125436	Myoblats	4.373169e-02		Coding	Tnni2	ENSMUST00000105971.7	5.769278e-09	1.174511e-06	0.6423611	Cardiomyocytes	1.127986e-02
Coding	Klf14	ENSMUST00000101589.4	1.639875e-03	2.783252e-02	0.6324042	Myoblats	1.622919e-01		Coding	Snrnp40	ENSMUST00000105994.3	1.693876e-04	5.563297e-03	0.5229701	Endothelial	7.058155e-01
Coding	Aldoc	ENSMUST00000102478.3	1.777806e-03	2.958830e-02	0.6092012	Cardiomyocytes_2	9.902821e-03		Coding	Cd151	ENSMUST00000106000.9	2.189441e-03	4.074366e-02	0.5811966	Cardiomyocytes	1.814387e-01
Coding	Capzb	ENSMUST00000102507.9	1.019384e-03	1.917479e-02	0.8569262	Cardiomyocytes_2	4.469383e-09		Coding	Sirt3	ENSMUST00000106048.9	9.968681e-07	8.776786e-05	0.5496795	Cardiomyocytes	4.095499e-01
Coding	Gale	ENSMUST00000102541.9	2.701439e-04	6.750321e-03	0.6609524	Endothelial	2.410341e-02		Coding	Cenpx	ENSMUST00000106154.7	3.026949e-06	2.211663e-04	0.6105769	Cardiomyocytes	1.489021e-02
Coding	Rpa2	ENSMUST00000102561.10	1.258978e-05	5.646018e-04	0.6628571	Endothelial	4.962207e-02		Coding	Kyat3	ENSMUST00000106218.7	1.390690e-04	4.776569e-03	0.5002671	Endothelial	1.000000e+00
Coding	Trappc1	ENSMUST00000102601.9	1.171924e-04	3.473134e-03	0.8222997	Myoblats	4.460605e-03		Coding	Ndufaf8	ENSMUST00000106223.3	2.279927e-03	4.181800e-02	0.6853632	Cardiomyocytes	2.086836e-03
Coding	Trappc1	ENSMUST00000102602.7	1.047058e-03	1.956771e-02	0.6846690	Myoblats	1.071692e-01		Coding	Ube2d3	ENSMUST00000106291.9	5.132160e-08	7.203662e-06	0.6079060	Endothelial	8.216166e-02
Coding	Stxbp3	ENSMUST00000102621.10	1.491605e-03	2.598234e-02	0.7333333	Endothelial	1.064938e-03		Coding	Mettl23	ENSMUST00000106370.9	2.150070e-04	6.714311e-03	0.5918803	Cardiomyocytes	1.023212e-01
Coding	Ube2l6	ENSMUST00000102642.8	1.082329e-05	4.953976e-04	0.7766667	Endothelial	5.104840e-06		Coding	Parva	ENSMUST00000106640.1	2.735765e-07	3.027390e-05	0.5798611	Cardiomyocytes	1.421968e-01
Coding	Selenoh	ENSMUST00000102647.9	1.219737e-04	3.567173e-03	0.6611498	Myoblats	1.584874e-01		Coding	Gm45799	ENSMUST00000106785.7	9.107375e-04	2.075937e-02	0.5478098	Cardiomyocytes	3.806738e-01
Coding	B9d1	ENSMUST00000102657.9	5.358439e-11	1.500155e-08	0.6968641	Myoblats	4.981116e-02		Coding	Smarcd2	ENSMUST00000106843.7	2.480989e-03	4.458592e-02	0.6180556	Endothelial	2.832221e-02
Coding	Elovl1	ENSMUST00000102673.10	5.670222e-06	2.952306e-04	0.8380952	Endothelial	2.041204e-05		Coding	Myl4	ENSMUST00000106957.7	2.666986e-08	4.183874e-06	0.5494124	Cardiomyocytes	2.456720e-01
Coding	Rnf220	ENSMUST00000102690.8	7.213493e-04	1.470023e-02	0.5958188	Myoblats	3.656829e-01		Coding	Anapc15	ENSMUST00000106978.7	4.951752e-04	1.308803e-02	0.5464744	Endothelial	4.099417e-01
Coding	Nt5m	ENSMUST00000102695.3	1.106220e-03	2.051381e-02	0.6646341	Myoblats	1.040308e-01		Coding	Gosr2	ENSMUST00000107013.2	2.178453e-04	6.771232e-03	0.5373932	Cardiomyocytes	3.542533e-01
Coding	Gap43	ENSMUST00000102817.4	6.473279e-05	2.201220e-03	0.7123810	Endothelial	1.801831e-03		Coding	Gm11627	ENSMUST00000107081.7	1.917729e-06	1.504233e-04	0.5026709	Endothelial	9.584998e-01
Coding	Spaca9	ENSMUST00000102877.7	2.869997e-03	4.301416e-02	0.6149826	Myoblats	2.163738e-02		Coding	Rps3	ENSMUST00000107096.1	3.050839e-06	2.223028e-04	0.5315171	Endothelial	5.917979e-01
Coding	Egfl7	ENSMUST00000102907.11	2.184760e-09	4.038445e-07	0.9409524	Endothelial	9.910008e-13		Coding	Cdc42se1	ENSMUST00000107201.8	2.198172e-03	4.082385e-02	0.5368590	Endothelial	3.462600e-01
Coding	Hist1h4d	ENSMUST00000102968.2	1.911961e-03	3.123700e-02	0.8745645	Myoblats	5.191539e-04		Coding	Eed	ENSMUST00000107234.2	1.271301e-03	2.708642e-02	0.5908120	Cardiomyocytes	1.137781e-01
Coding	Sec61a2	ENSMUST00000102981.9	2.256005e-03	3.560709e-02	0.6167247	Myoblats	2.606594e-01		Coding	Rpl27	ENSMUST00000107249.7	4.807923e-07	4.784422e-05	0.5819979	Endothelial	1.507495e-01
Coding	Nkain4	ENSMUST00000103053.9	7.470572e-08	7.949130e-06	0.6866667	Endothelial	1.165392e-04		Coding	Ptges3l	ENSMUST00000107252.8	5.717988e-09	1.173023e-06	0.7083333	Cardiomyocytes	3.044183e-04
Coding	Dsn1	ENSMUST00000103129.8	3.970841e-05	1.473725e-03	0.6061905	Endothelial	1.413538e-01		Coding	Ramp2	ENSMUST00000107282.3	6.691242e-11	2.745365e-08	0.6810897	Endothelial	2.445524e-03
Coding	1700037H04Rik	ENSMUST00000103188.9	1.023716e-04	3.113910e-03	0.6585366	Myoblats	1.509147e-01		Coding	Flad1	ENSMUST00000107426.7	1.825886e-05	9.642485e-04	0.6276709	Cardiomyocytes	3.048050e-02
Coding	Znhit3	ENSMUST00000103195.4	4.477291e-07	3.586310e-05	0.6123693	Myoblats	3.154818e-01		Coding	Cisd3	ENSMUST00000107583.2	9.272657e-10	2.523393e-07	0.7569444	Cardiomyocytes	8.378436e-06
Coding	Nppb	ENSMUST00000103231.4	6.667098e-06	3.361057e-04	0.6445993	Myoblats	2.083827e-01		Coding	Cisd3	ENSMUST00000107584.7	2.247096e-03	4.147254e-02	0.6554487	Cardiomyocytes	1.204933e-02
Coding	Tmem97	ENSMUST00000103242.4	8.207115e-05	2.630234e-03	0.6933798	Myoblats	8.045333e-02		Coding	Gngt2	ENSMUST00000107708.1	2.182557e-03	4.065329e-02	0.5600962	Endothelial	2.960681e-02
Coding	Cnn2	ENSMUST00000105374.1	3.957788e-08	4.546883e-06	0.6914286	Endothelial	1.737937e-02		Coding	Gngt2	ENSMUST00000107709.7	4.945156e-04	1.308357e-02	0.6330128	Endothelial	2.209366e-03
Coding	Lims1	ENSMUST00000105468.1	4.091548e-04	9.453837e-03	0.8790476	Endothelial	3.565514e-06		Coding	Tom1l1	ENSMUST00000107868.7	1.580097e-03	3.194377e-02	0.6233974	Cardiomyocytes	4.268643e-02
Coding	Park7	ENSMUST00000105676.7	2.425772e-04	6.223271e-03	0.6672474	Myoblats	1.438631e-01		Coding	Ccl27a	ENSMUST00000108037.8	3.052043e-05	1.445736e-03	0.5876068	Cardiomyocytes	5.385706e-02
Coding	Mad2l2	ENSMUST00000105707.1	4.728147e-06	2.543672e-04	0.7214286	Endothelial	3.012386e-03		Coding	Fxyd1	ENSMUST00000108110.4	4.867727e-10	1.442416e-07	0.8344017	Cardiomyocytes	1.054887e-07
lncRNA	Gm17151	ENSMUST00000105760	1.492120e-03	2.598234e-02	0.5383275	Myoblats	4.509273e-01		Coding	Polr2i	ENSMUST00000108193.1	1.092927e-03	2.410490e-02	0.6335470	Cardiomyocytes	2.824760e-02
Coding	Tmem222	ENSMUST00000105907.8	6.488099e-06	3.282295e-04	0.6628920	Myoblats	1.371586e-01		Coding	Spint2	ENSMUST00000108236.4	3.081283e-06	2.239094e-04	0.5699786	Endothelial	2.340848e-01
Coding	Taf12	ENSMUST00000105963.1	6.917134e-06	3.463530e-04	0.6594077	Myoblats	1.211274e-01		Coding	Lgals9	ENSMUST00000108268.9	1.308293e-06	1.104141e-04	0.6263355	Endothelial	3.909216e-02
Coding	Tnni2	ENSMUST00000105971.7	4.468238e-11	1.263197e-08	0.6385238	Cardiomyocytes_2	3.524086e-03		Coding	Blvrb	ENSMUST00000108357.7	1.880922e-03	3.627064e-02	0.5395299	Endothelial	5.138713e-01
Coding	Sirt3	ENSMUST00000106048.9	4.731262e-07	3.748095e-05	0.7310415	Cardiomyocytes_2	2.444826e-05		Coding	Rtn2	ENSMUST00000108468.4	9.199255e-04	2.086181e-02	0.5619658	Cardiomyocytes	2.595602e-01
Coding	Bnip3	ENSMUST00000106112.1	1.588835e-05	6.807673e-04	0.7355915	Cardiomyocytes_2	1.176331e-04		Coding	Rps5	ENSMUST00000108539.7	1.319196e-06	1.109831e-04	0.5240385	Endothelial	6.133769e-01
Coding	Uros	ENSMUST00000106146.7	2.051941e-03	3.301884e-02	0.6620209	Myoblats	1.096700e-01		Coding	Eno3	ENSMUST00000108548.7	2.761223e-22	2.454635e-18	0.7224893	Cardiomyocytes	4.174096e-05
Coding	Cenpx	ENSMUST00000106154.7	2.305265e-05	9.297150e-04	0.6612740	Cardiomyocytes_2	9.693245e-04		Coding	0610010K14Rik	ENSMUST00000108578.8	4.019472e-08	5.955295e-06	0.5470085	Endothelial	3.571308e-01
Coding	Selenof	ENSMUST00000106211.1	1.585691e-03	2.717532e-02	0.8379791	Myoblats	3.128101e-03		Coding	0610010K14Rik	ENSMUST00000108579.7	1.081345e-07	1.379827e-05	0.6127137	Cardiomyocytes	2.077779e-02
Coding	0610037L13Rik	ENSMUST00000106726.9	1.859591e-03	3.058936e-02	0.6819048	Endothelial	9.951645e-03		Coding	Eif5a	ENSMUST00000108608.7	1.201015e-13	9.151392e-11	0.5411325	Cardiomyocytes	5.057822e-01
Coding	0610037L13Rik	ENSMUST00000106727.9	3.183122e-03	4.659315e-02	0.5628571	Endothelial	4.332805e-01		Coding	Eif5a	ENSMUST00000108613.9	5.207652e-05	2.232844e-03	0.5892094	Endothelial	1.574220e-01
Coding	Timm10b	ENSMUST00000106780.1	1.788394e-04	4.851375e-03	0.5531250	Cardiomyocytes_1	2.817199e-01		Coding	Rps9	ENSMUST00000108625.7	5.382607e-04	1.399110e-02	0.5010684	Endothelial	9.783561e-01
Coding	Gm45799	ENSMUST00000106785.7	1.748362e-04	4.783279e-03	0.6038928	Cardiomyocytes_2	8.611549e-02		Coding	Tsen34	ENSMUST00000108627.3	1.155797e-03	2.518296e-02	0.5849359	Cardiomyocytes	1.729396e-01
Coding	Icam2	ENSMUST00000106813.8	1.489375e-10	3.802237e-08	0.9523810	Endothelial	2.814050e-11		Coding	Sat2	ENSMUST00000108656.8	2.143399e-03	4.014481e-02	0.5753205	Cardiomyocytes	8.355755e-02
Coding	Myl4	ENSMUST00000106957.7	3.098774e-21	5.957082e-18	0.7515167	Cardiomyocytes_2	1.602668e-06		Coding	Trp53	ENSMUST00000108657.3	7.020574e-05	2.786489e-03	0.6068376	Cardiomyocytes	7.529762e-02
Coding	Cdc27	ENSMUST00000106961.1	9.571856e-04	1.827908e-02	0.5990476	Endothelial	1.783341e-01		Coding	Mrpl55	ENSMUST00000108785.1	7.964939e-06	4.951444e-04	0.6252671	Cardiomyocytes	3.695754e-02
Coding	Cntln	ENSMUST00000107190.1	2.625971e-03	4.023848e-02	0.7735192	Myoblats	1.633303e-03		Coding	Tpd52l2	ENSMUST00000108799.9	1.005880e-04	3.730991e-03	0.5368590	Cardiomyocytes	5.521971e-01
Coding	Rpl27	ENSMUST00000107249.7	1.368050e-05	6.078441e-04	0.6149826	Myoblats	3.015891e-01		Coding	Tcf25	ENSMUST00000108840.3	4.140943e-07	4.215069e-05	0.5566239	Cardiomyocytes	3.627612e-01
Coding	Ptges3l	ENSMUST00000107252.8	3.438938e-05	1.308248e-03	0.7889282	Cardiomyocytes_2	2.059208e-06		Coding	Ube2b	ENSMUST00000109086.7	9.232247e-15	9.119066e-12	0.5870726	Cardiomyocytes	1.440832e-01
Coding	Ramp2	ENSMUST00000107282.3	3.294270e-27	1.583226e-23	0.9990476	Endothelial	4.151254e-13		Coding	Gnas	ENSMUST00000109087.7	2.626427e-05	1.285110e-03	0.5333868	Cardiomyocytes	5.983020e-01
Coding	Cks1b	ENSMUST00000107422.1	3.420496e-03	4.911263e-02	0.6342857	Endothelial	1.247714e-02		Coding	Aurka	ENSMUST00000109140.9	5.538303e-05	2.333349e-03	0.5576923	Cardiomyocytes	3.317058e-01
Coding	Tm2d3	ENSMUST00000107495.4	2.810121e-03	4.233819e-02	0.5609524	Endothelial	2.851487e-01		Coding	Npm1	ENSMUST00000109354.9	3.539639e-05	1.634090e-03	0.5488782	Endothelial	4.390205e-01
Coding	Cisd3	ENSMUST00000107583.2	3.361822e-03	4.854356e-02	0.6653185	Cardiomyocytes_2	2.163917e-03		Coding	Gm826	ENSMUST00000109475.2	3.366086e-06	2.413176e-04	0.7574786	Cardiomyocytes	7.042443e-06
Coding	Cisd3	ENSMUST00000107584.7	1.255601e-06	8.247494e-05	0.7871587	Cardiomyocytes_2	7.557220e-07		Coding	Fancl	ENSMUST00000109509.7	2.208951e-04	6.849775e-03	0.5117521	Endothelial	8.071426e-01
Coding	Gngt2	ENSMUST00000107708.1	1.367518e-08	1.860082e-06	0.8438095	Endothelial	1.451684e-10		Coding	Nnat	ENSMUST00000109526.1	1.508055e-05	8.241456e-04	0.6971154	Endothelial	7.794462e-04
Coding	Gngt2	ENSMUST00000107709.7	2.706744e-13	1.205540e-10	0.9380952	Endothelial	1.385522e-12		Coding	Vcan	ENSMUST00000109543.8	5.679390e-06	3.703268e-04	0.5267094	Cardiomyocytes	6.225356e-01
Coding	Grwd1	ENSMUST00000107723.8	2.007185e-03	3.240716e-02	0.6393728	Myoblats	1.843625e-01		Coding	Cep68	ENSMUST00000109596.7	1.716881e-03	3.374171e-02	0.5707799	Endothelial	4.205987e-02
Coding	Ruvbl2	ENSMUST00000107771.11	5.884916e-05	2.042785e-03	0.6864111	Myoblats	9.098190e-02		Coding	Rab1a	ENSMUST00000109601.7	8.345041e-04	1.940313e-02	0.5048077	Endothelial	9.419739e-01
Coding	Nme1	ENSMUST00000107844.2	1.717992e-04	4.713607e-03	0.5475228	Cardiomyocytes_2	1.218114e-01		Coding	Pxmp4	ENSMUST00000109703.2	4.815343e-06	3.242939e-04	0.6047009	Cardiomyocytes	7.185848e-03
Coding	Mrps23	ENSMUST00000107915.9	1.892733e-03	3.102833e-02	0.5800000	Endothelial	2.140175e-01		Coding	Prdx2	ENSMUST00000109734.7	6.550755e-05	2.653106e-03	0.6308761	Cardiomyocytes	2.862715e-02
Coding	Ccne1	ENSMUST00000108023.9	3.040995e-04	7.501294e-03	0.6559233	Myoblats	1.175090e-01		Coding	Commd7	ENSMUST00000109782.1	3.435803e-04	9.737452e-03	0.5251068	Endothelial	6.699358e-01
Coding	Ccl27a	ENSMUST00000108037.8	1.023704e-04	3.113910e-03	0.5749129	Myoblats	3.841676e-01		Coding	Psmf1	ENSMUST00000109869.1	1.049427e-04	3.839117e-03	0.6175214	Cardiomyocytes	5.035244e-02
Coding	Fxyd1	ENSMUST00000108110.4	1.829708e-06	1.129796e-04	0.6581250	Cardiomyocytes_1	2.100971e-02		Coding	Zc3h14	ENSMUST00000110105.9	1.301597e-04	4.543492e-03	0.5539530	Cardiomyocytes	3.175831e-01
Coding	Polr2i	ENSMUST00000108192.1	1.264804e-04	3.665516e-03	0.6811847	Myoblats	1.119545e-01		Coding	Ap5s1	ENSMUST00000110208.7	2.033455e-04	6.402623e-03	0.6143162	Cardiomyocytes	4.348746e-02
Coding	Polr2i	ENSMUST00000108193.1	8.730622e-05	2.762513e-03	0.5990476	Endothelial	2.323305e-01		lncRNA_pcRNA	Prox1os	ENSMUST00000110279	2.867891e-03	4.969706e-02	0.5106838	Cardiomyocytes	7.733168e-01
Coding	Capns1	ENSMUST00000108196.7	9.920411e-04	1.877067e-02	0.6759582	Myoblats	1.240299e-01		Coding	Cox16	ENSMUST00000110340.8	6.351358e-09	1.283215e-06	0.5077457	Endothelial	8.903188e-01
Coding	Spint2	ENSMUST00000108236.4	9.662720e-05	2.983235e-03	0.6102123	Cardiomyocytes_2	3.011388e-02		Coding	Gmnn	ENSMUST00000110382.8	2.235656e-04	6.916786e-03	0.5117521	Endothelial	8.547001e-01
Coding	Lgals9	ENSMUST00000108268.9	7.166328e-31	4.132964e-27	0.9685714	Endothelial	1.743313e-11		Coding	Eapp	ENSMUST00000110713.9	2.423717e-04	7.378778e-03	0.5122863	Endothelial	8.356990e-01
Coding	Mecom	ENSMUST00000108271.9	2.097985e-03	3.364711e-02	0.7733333	Endothelial	4.201480e-06		Coding	Ndufaf1	ENSMUST00000110802.7	3.654757e-05	1.666132e-03	0.6650641	Cardiomyocytes	6.142530e-03
Coding	Blvrb	ENSMUST00000108357.7	4.798478e-05	1.725298e-03	0.8252381	Endothelial	8.316283e-05		Coding	Fis1	ENSMUST00000111094.7	1.928017e-04	6.150512e-03	0.5547543	Endothelial	1.980547e-01
Coding	Rtn2	ENSMUST00000108468.4	1.518103e-03	2.635522e-02	0.6027875	Myoblats	2.991201e-01		Coding	Bud23	ENSMUST00000111205.7	1.464213e-03	3.027062e-02	0.5785256	Endothelial	1.596216e-01
Coding	Rps5	ENSMUST00000108539.7	7.063997e-16	5.819926e-13	0.6567944	Myoblats	1.051640e-01		Coding	Abhd11	ENSMUST00000111216.7	1.934372e-04	6.156059e-03	0.6420940	Cardiomyocytes	1.836620e-02
Coding	Eno3	ENSMUST00000108548.7	2.644067e-09	4.620867e-07	0.7957533	Cardiomyocytes_2	4.837548e-07		Coding	Mettl27	ENSMUST00000111218.7	3.607216e-05	1.650630e-03	0.5141560	Endothelial	6.135708e-01
Coding	0610010K14Rik	ENSMUST00000108576.9	3.270378e-03	4.755654e-02	0.5836237	Myoblats	3.610324e-01		Coding	Tagln2	ENSMUST00000111228.1	2.402007e-03	4.348889e-02	0.5566239	Endothelial	3.335181e-01
Coding	0610010K14Rik	ENSMUST00000108578.8	2.834795e-09	4.924346e-07	0.6547619	Endothelial	2.485049e-02		Coding	Nit1	ENSMUST00000111295.7	1.996486e-03	3.794820e-02	0.6701389	Cardiomyocytes	4.255400e-03
Coding	Eif5a	ENSMUST00000108608.7	1.488652e-06	9.577213e-05	0.8028571	Endothelial	3.203709e-04		Coding	Sdr39u1	ENSMUST00000111325.4	6.007913e-06	3.870170e-04	0.5566239	Cardiomyocytes	3.520680e-01
Coding	Eif5a	ENSMUST00000108609.7	4.627558e-05	1.676385e-03	0.7891986	Myoblats	9.792262e-03		Coding	Etfrf1	ENSMUST00000111721.1	4.883000e-05	2.120868e-03	0.7254274	Cardiomyocytes	2.542411e-04
Coding	Eif5a	ENSMUST00000108613.9	1.062357e-15	8.061609e-13	0.7771429	Endothelial	1.003429e-03		Coding	Myl2	ENSMUST00000111751.7	1.875877e-16	2.382274e-13	0.6752137	Cardiomyocytes	3.627831e-03
Coding	Rps9	ENSMUST00000108625.7	2.969295e-04	7.362218e-03	0.6090476	Endothelial	6.111364e-02		Coding	Arhgdib	ENSMUST00000111892.7	9.561892e-05	3.561538e-03	0.5649038	Endothelial	2.901306e-01
Coding	Plscr3	ENSMUST00000108632.7	5.429688e-04	1.178995e-02	0.9076190	Endothelial	3.149510e-07		Coding	Glrx2	ENSMUST00000111957.9	2.740983e-03	4.806002e-02	0.5737179	Cardiomyocytes	2.023363e-01
Coding	Trp53	ENSMUST00000108658.9	4.031852e-04	9.345858e-03	0.9285714	Endothelial	3.127205e-07		Coding	Trex1	ENSMUST00000112053.1	8.683781e-04	2.003354e-02	0.5608974	Cardiomyocytes	1.975044e-01
Coding	Rgs19	ENSMUST00000108778.7	1.999315e-03	3.235255e-02	0.7042857	Endothelial	8.634058e-03		Coding	Tnnt2	ENSMUST00000112087.8	2.493517e-05	1.233633e-03	0.5106838	Cardiomyocytes	8.394170e-01
Coding	Mrpl55	ENSMUST00000108785.1	9.912218e-07	6.737362e-05	0.6352381	Endothelial	9.568897e-02		Coding	1500011B03Rik	ENSMUST00000112160.3	7.706542e-04	1.838334e-02	0.5571581	Cardiomyocytes	2.181264e-01
Coding	Arfrp1	ENSMUST00000108808.7	6.379063e-04	1.337794e-02	0.6576655	Myoblats	9.956417e-02		Coding	Tmsb4x	ENSMUST00000112176.7	5.222295e-04	1.364088e-02	0.5998932	Endothelial	5.828010e-02
Coding	Gm14401	ENSMUST00000108968.1	4.803918e-04	1.066403e-02	0.5827526	Myoblats	2.435647e-01		Coding	Rad51ap1	ENSMUST00000112221.7	2.289928e-03	4.194375e-02	0.5448718	Cardiomyocytes	4.150326e-01
Coding	Ube2b	ENSMUST00000109086.7	3.783967e-07	3.108674e-05	0.5862369	Myoblats	4.517490e-01		Coding	Ctps2	ENSMUST00000112300.1	5.728314e-08	7.794306e-06	0.5112179	Endothelial	8.492468e-01
Coding	Aurka	ENSMUST00000109140.9	7.801364e-06	3.800002e-04	0.7125436	Myoblats	3.707716e-02		Coding	Rps24	ENSMUST00000112384.9	7.840727e-04	1.858705e-02	0.7548077	Cardiomyocytes	4.584574e-05
Coding	Npm1	ENSMUST00000109354.9	5.291634e-06	2.784481e-04	0.6550523	Myoblats	1.758840e-01		Coding	3110009E18Rik	ENSMUST00000112644.8	4.357796e-04	1.178682e-02	0.5128205	Cardiomyocytes	7.816949e-01
Coding	Gm826	ENSMUST00000109475.2	6.924209e-07	5.073103e-05	0.7249747	Cardiomyocytes_2	3.975360e-05		Coding	Zfp644	ENSMUST00000112695.3	1.658946e-03	3.291847e-02	0.5729167	Cardiomyocytes	2.125346e-01
Coding	Fancl	ENSMUST00000109509.7	1.246416e-04	3.619500e-03	0.6010453	Myoblats	2.978819e-01		Coding	Maged2	ENSMUST00000112697.9	1.036700e-08	1.933410e-06	0.5379274	Endothelial	5.376689e-01
Coding	Rbm39	ENSMUST00000109584.7	8.845519e-06	4.209066e-04	0.6200000	Endothelial	8.589976e-02		Coding	Nck1	ENSMUST00000112874.3	8.050873e-04	1.895700e-02	0.5416667	Endothelial	4.636246e-01
Coding	Dynlrb1	ENSMUST00000109682.8	3.116955e-03	4.588081e-02	0.6080139	Myoblats	3.485214e-01		Coding	Tmsb15b1	ENSMUST00000113071.1	5.814964e-07	5.479833e-05	0.5307158	Cardiomyocytes	5.098147e-01
Coding	Pxmp4	ENSMUST00000109703.2	1.218869e-04	3.567173e-03	0.7055749	Myoblats	7.474911e-03		Coding	Apool	ENSMUST00000113415.1	5.193124e-04	1.359131e-02	0.7310363	Cardiomyocytes	1.832367e-04
Coding	Siva1	ENSMUST00000109755.4	3.288604e-03	4.774934e-02	0.7491289	Myoblats	2.894451e-02		Coding	Bad	ENSMUST00000113423.9	1.626317e-03	3.250242e-02	0.5584936	Cardiomyocytes	2.991163e-01
Coding	Commd7	ENSMUST00000109782.1	1.589643e-04	4.420830e-03	0.7108014	Myoblats	4.549427e-02		Coding	Cnbp	ENSMUST00000113617.2	8.248142e-05	3.160484e-03	0.5574252	Endothelial	3.600607e-01
Coding	Psmf1	ENSMUST00000109869.1	3.160462e-06	1.822702e-04	0.8257840	Myoblats	2.767830e-03		Coding	Pin4	ENSMUST00000113627.3	2.767761e-08	4.316574e-06	0.6009615	Cardiomyocytes	8.401326e-02
Coding	Sin3b	ENSMUST00000109950.4	1.409918e-03	2.486630e-02	0.6933798	Myoblats	9.031372e-02		Coding	Myg1	ENSMUST00000113682.8	5.897005e-04	1.492099e-02	0.5641026	Cardiomyocytes	2.706731e-01
Coding	Borcs8	ENSMUST00000110139.1	2.715201e-03	4.127334e-02	0.6430738	Cardiomyocytes_2	1.536999e-02		Coding	Tpm1	ENSMUST00000113695.7	2.449662e-12	1.555477e-09	0.7072650	Endothelial	3.544622e-04
Coding	Zfp930	ENSMUST00000110216.1	1.750718e-03	2.923202e-02	0.6200000	Endothelial	2.563968e-02		Coding	Tpm1	ENSMUST00000113697.7	8.889046e-04	2.041067e-02	0.7163462	Endothelial	2.628597e-05
Coding	Cox16	ENSMUST00000110340.8	7.042782e-07	5.109988e-05	0.6990476	Endothelial	1.473940e-02		Coding	Bcs1l	ENSMUST00000113733.9	2.793682e-03	4.875963e-02	0.5833333	Cardiomyocytes	1.182689e-01
Coding	Srsf5	ENSMUST00000110356.2	2.575570e-03	3.963134e-02	0.6549545	Cardiomyocytes_2	2.016094e-03		Coding	Apoo	ENSMUST00000113898.7	4.247810e-04	1.152440e-02	0.7761752	Cardiomyocytes	1.036980e-05
Coding	Gmnn	ENSMUST00000110382.8	2.530836e-08	3.079290e-06	0.5905923	Myoblats	4.290050e-01		Coding	Pigp	ENSMUST00000113906.8	4.133207e-07	4.215069e-05	0.6330128	Cardiomyocytes	1.346438e-02
Coding	Cnpy4	ENSMUST00000110932.1	5.267617e-04	1.150735e-02	0.6095238	Endothelial	2.402128e-02		Coding	Pigp	ENSMUST00000113910.7	1.002280e-06	8.792700e-05	0.5614316	Cardiomyocytes	3.011871e-01
Coding	Cnpy4	ENSMUST00000110934.8	1.162067e-09	2.248951e-07	0.9380952	Endothelial	2.875253e-08		Coding	Lsm2	ENSMUST00000114011.10	1.193444e-05	6.756260e-04	0.6084402	Endothelial	7.666988e-02
Coding	Rcbtb2	ENSMUST00000110952.9	3.315081e-04	8.046605e-03	0.7076190	Endothelial	9.575289e-03		Coding	Pmpca	ENSMUST00000114093.1	1.041214e-03	2.314011e-02	0.5120192	Cardiomyocytes	7.910726e-01
Coding	Fis1	ENSMUST00000111094.7	2.030276e-07	1.826769e-05	0.7547619	Endothelial	9.241802e-05		Coding	Atp5j	ENSMUST00000114191.7	2.657031e-21	1.417207e-17	0.7037927	Cardiomyocytes	1.053167e-03
Coding	Psen2	ENSMUST00000111108.9	2.195408e-03	3.480307e-02	0.6523810	Endothelial	8.790433e-03		Coding	Atp5j	ENSMUST00000114193.7	8.545928e-07	7.648032e-05	0.5774573	Endothelial	2.153643e-01
Coding	Mettl27	ENSMUST00000111218.7	1.347186e-03	2.392085e-02	0.5866667	Endothelial	1.896514e-02		Coding	Naa10	ENSMUST00000114389.9	4.705227e-10	1.409929e-07	0.5491453	Cardiomyocytes	3.932733e-01
Coding	Tagln2	ENSMUST00000111228.1	2.294651e-14	1.272472e-11	0.9552381	Endothelial	1.286487e-08		Coding	Tacc3	ENSMUST00000114426.9	2.662192e-04	7.932737e-03	0.5459402	Cardiomyocytes	4.187771e-01
Coding	Tagln2	ENSMUST00000111230.7	5.567501e-19	8.027223e-16	0.9609524	Endothelial	2.938085e-08		Coding	Babam2	ENSMUST00000114515.8	1.835003e-04	5.959631e-03	0.5779915	Cardiomyocytes	1.746170e-01
[truncated: 1,260 more rows]

## Sheet: E14.5
E14.5
[truncated: 3,414 more rows]

## Sheet: E18.5
E18.5
[truncated: 433 more rows]

## Sheet: P0
P0
[truncated: 892 more rows]

## Sheet: P3
P3
Left Ventricle
[truncated: 702 more rows]

## Sheet: P7
P7
[truncated: 637 more rows]

## Sheet: P21
P21
[truncated: 77 more rows]
