# Supplementary material for: Single-cell transcriptional landscape of long non-coding RNAs orchestrating mouse heart development
Source: Cell Death Dis. 2023 Dec 18;14(12):841. doi: 10.1038/s41419-023-06296-9 (PMC10728149; doi:10.1038/s41419-023-06296-9)
Supplement: Supplementary file 6 — Suppl File 2 [file 41419_2023_6296_MOESM6_ESM.xlsx]

## Sheet: All Transcripts
ALL DIFFERENTIAL EXPRESSED TRANSCRIPTS
CM1 (as control) x CM2
Ventricle			Left Ventricle			Right Ventricle			Left Atrium
E9.5			E11.5			E14.5			P0
Up	Down		Up	Down		Up	Down		Up	Down
Hddc2	Gnai3		Ncs1	Gnai3		Ncs1	Gnai3		Ccl2	Klf6
Dazap2	Klf6		Hddc2	Igf2		Scpep1	Igf2		Apip	Fdx1l
Smarcb1	Cox5a		Ilf2	Mcts1		Mcm7	Cav2		Pttg1	Fnta
Ilf2	Sdhd		Rtcb	Clcn4		Hk2	Klf6		Btg2	Ltv1
Ckb	Mcts1		Aif1l	Kat2b		Ddx3x	Actr2		Psmc5	Gadd45g
Rnd2	Tbrg4		Srpk3	Snrnp27		Poldip2	Gna12		Txndc17	Ercc4
Cnn1	Mkrn2		Mdp1	Rnd2		Cct3	Ccnd2		Isca2	Otub1
Kpnb1	Sox9		Mrpl4	Mrpl10		Srpk3	Ccl2		Fos	ENSMUST00000026828.5
Stk38l	Gm2a		Casq1	Akt1		Adprh	Hddc2		Eif3m	Atp2a2
Eef1e1	Hk2		Asf1b	Chordc1		Mknk2	Dazap2		Sec13	Chchd5
Rtcb	Rpa1		Mthfd2	Ranbp3		Paf1	C1d		Cryab	Immp1l
Pwp1	Oxa1l		Bcas2	Prkra		Ckm	Kat2b		Atp6v1g1	Lars2
Uba1	Poldip2		Aamp	Fkbp7		Angptl2	Rpl13		BC028528	Tnfsf9
Blvra	Gmcl1		ENSMUST00000007482.6	Ier3		Mtfp1	Oxa1l		Phpt1	ENSMUST00000040270.4
Trappc6a	ENSMUST00000001419.8		Tcap	Mmd		Spc25	Icam2		Cisd1	Nenf
Gmpr2	Mrpl10		Tvp23b	Map2k1		Tcap	N4bp3		Ptma	Chchd10
Mdp1	ENSMUST00000001513.6		Pam16	Hspb1		Fhl2	Col6a1		Sec61b	Rtn4
Dhrs1	Akt1		Slc25a13	Crip1		Herpud2	Col6a2		Cks2	ENSMUST00000061829.6
Ranbp3	Chordc1		Slc25a5	Strada		Rdh13	Snrnp27		Birc5	Lyrm2
Prkra	Srpk3		Nkiras2	Tgfbr1		Nprl2	Efnb2		Art3	Rps15
Ykt6	Bcap31		Drg2	Nprl2		Rdm1	Rrp15		Gm12940	Ubqln1
Baz1b	Supt6		Mief2	Apip		Kif11	Cnn1		Myef2	Cox7c
Fam32a	Dbf4		Ddx39	Ttn		Ndufs2	Snd1		Gm11716	Mtss1
Tpm4	Hltf		Mydgf	Tmem167		Atraid	ENSMUST00000001513.6		Ptp4a2	mt-Nd2
ENSMUST00000003655.7	Aes		Timm13	Atp6v0d1		Gadd45b	Col1a1		Eloc	mt-Co1
Nob1	Snrpd1		Nfkbia	Ppp1cb		Nkiras2	Tubb5		Tnnt2	mt-Atp8
Kpna1	Ccdc97		Actr10	Efr3a		Kpna2	Eef1e1		Gm37676	mt-Atp6
Eif3g	ENSMUST00000002699.5		Erh	Myh9		Drg2	Pabpc1			mt-Nd3
Tmed4	Gtf2f1		Gadd45g	Wsb1		Unc45b	Zdhhc4			mt-Nd4
Ralb	Fkbp7		Pdcd6	Crk		Use1	Esam			mt-Nd6
Sgta	Qtrt1		Slc25a30	Vmp1		Pdk4	Ccdc47			mt-Nd4l
Trp53	Timmdc1		Psmb5	BC005537		Hey2	Abcd1			Tmem128
Txn2	Lamb1		Fitm1	Atp6v1e1		Zwint	Ssr4			Tspan6
Asf1b	Timm44		Cct5	Psme3		Ccn2	Bcap31			Utp3
Dnajb1	Ap2a2		Dcaf13	Hdac2		Ppa1	Kmt2a			Igf2
Chmp2a	Cdkn1b		Angpt1	Perp		Btg2	Sf3a1			Gm10800
Mthfd2	Rab8a		Slc25a17	Abracl		Drg1	Plaur			B2m
Napa	Ranbp2		Twf1	Ube2d1		Ska2	Rhoc			Atp5d
Ttc5	Fkbp11		Grina	Nudt4		Rrm2	Borcs8			Pum1
Aamp	Ncstn		Rrn3	Ddx50		Nup85	Ndufa11			Srsf5
Srm	Casq1		Pmm2	Pcbd1		Galk1	Aes			Pip5k1b
Pdk1	Gars		Msrb2	Ap3d1		Pimreg	Rgs19			Tmem128
Mettl1	Crot		Mrps18a	Txnrd1		Blmh	Snrpd1			Wdr77
ENSMUST00000007482.6	Calr		ENSMUST00000025007.5	Gdpd1		Slc35b1	Puf60			1810058I24Rik
Ccdc124	Gys1		ENSMUST00000025014.8	Mrpl22		Scfd1	Mien1			Ywhae
Id3	Efnb3		Gm16286	Cox11		Ahsa1	ENSMUST00000002699.5			Cnot7
Fhl2	Mmd		ENSMUST00000025483.9	Laptm4a		Atp6v1d	Clpp			Smim26
Vdac3	Fancl		ENSMUST00000025714.7	Slc35b1		Psmc1	Prkra			Ndufb5
Vps72	Lpcat3		Aip	Nemf		Edn1	Fkbp7			Lrpap1
Pttg1ip	Irf5		ENSMUST00000025893.5	Trappc6b		Cenpp	Ykt6			Myl2
Hyal2	Atp6v1f		Acot9	Pnn		Naa35	Baz1b			Mrps24
Nprl2	Clcn5		Uqcrc1	2700097O09Rik		Ptcd2	Nudt14			Tnni3
Fdx1l	Plod3		Exosc7	Sfxn1		Pdhb	Flii			Pafah1b3
Kif11	Lbr		Nop16	Lman2		Ldb3	Lamb1			Rbfox2
Amotl1	Map2k1		Lypla1	Uqcrb		Eef1akmt1	Ap2a2			Gm15564
Commd8	Nmrk2		Tram1	Trip13		Clu	Ap1m1			Csnk2b
Pea15a	Hspb1		Klhl30	Mrps30		Fitm1	Atp5d			Cux1
Tvp23b	Cstb		Csrp1	Ppp3cb		Dcaf13	Sh3gl1			Fh1
Tsg101	Wdr1		Parp1	Micu2		Shcbp1	Ranbp2			Oaz1
Slc25a11	Ccn4		Fh1	Cab39l		Slc38a2	Fkbp11			Pitpna
Lage3	App		Commd9	Pibf1		Gm9747	Nosip			Mhrt
Rnf5	Letm1		Cat	Hes1		Nectin3	Rps11			Trip12
Capza2	Slc1a3		Dtd1	Psca		Ncbp2	ENSMUST00000003575.9			Rhoa
Atp5e	Prkaca		Sec22b	Chkb		Pak2	Ier3			Ndufa4
Glod4	Trim28		Casp6	Riox2		Klhl24	ENSMUST00000003655.7			Etfb
Ift52	Gpr108		Naxe	Gtf2e1		Racgap1	Insig2			Slc3a2
Ddx27	ENSMUST00000006027.5		Pole3	Slc49a4		Map3k12	Nob1			Cdkn1c
Drg2	Rcn1		Nudt2	Tmem41a		Denr	Rpl8			Rpl18a
Rars	Tep1		Mrpl37	Adamts1		Mrpl14	Gstm1			Ccdc152
Atp6ap1	Pfdn2		Ctps	Tmem50b		Ndc80	Grcc10			Myh6
Isyna1	Zdhhc24		Ppie	Racgap1		Dpysl3	Atp6v1f			Ndufa6
Ddx39	Atp7b		Psmc2	Cdca3		ENSMUST00000025483.9	Clcn5			Mtch1
Cops6	Runx1t1		Pmpcb	Igf2r		Cdca5	Utp20			TCONS_00229176
Ubb	Gtf2h1		Ociad1	Phf10		ENSMUST00000025714.7	Tmed4
Plin3	Qrich1		Arpc1a	Etf1		Aip	Rps5
Rwdd1	Pola1		Sec61a1	ENSMUST00000025354.3		ENSMUST00000025804.5	Ralb
Lims1	Acot13		Arl8b	Ap3s1		ENSMUST00000025806.3	Dnajb11
Zwint	Wtap		Golt1b	ENSMUST00000025570.6		ENSMUST00000025997.5	Cnn2
Stx7	Ctnnb1		Cmas	Cdk2ap2		Alyref	Polr2e
Sar1a	Eif1b		Sec13	ENSMUST00000025997.5		Maged1	Map2k1
Mcu	Psmd2		Necap1	Wdr45b		Got1	Cstb
Btg2	Clic1		Fkbp4	Sacm1l		Ddit3	Wdr1
Mrpl22	Vps25		Tmem126a	Inpp5a		Taldo1	Ccn4
Id2	Dus3l		Ppp4c	Tm9sf2		Uqcrc1	App
Psmd12	Tgfbr1		Pycard	Ly96		Nop16	Nid1
Blmh	Khsrp		Mrps31	Eif5b		Ptp4a1	Pafah1b3
Tmem101	Hnrnpa0		Msmo1	Asnsd1		Ormdl1	Igf1r
Gtf2a1	Cers4		Ciapin1	Igfbp5		Des	Trim28
2700097O09Rik	Ubqln4		Rrad	Psmd1		Psmd1	Snx6
Fos	Man1a2		Dcps	Mcm6		Mrpl44	Bcas2
Rhobtb3	Acyp1		Fam81a	Dars		Parp1	Psmb4
Glrx	Rala		Dctpp1	Dbi		Fh1	ENSMUST00000006027.5
Ak6	Rpl30		Degs1	Cox20		Smyd2	Ergic3
Plk2	Bmp7		Dnttip2	Smyd2		Atf3	Rcn1
Psmd6	Dgcr8		Hsdl1	Coq4		Hspa14	Napa
Pbk	Slc16a12		Parp2	Anapc2		Hat1	Snf8
Dpysl2	Timp1		Atp6v0b	Dusp19		Cat	Ctsb
Bnip3l	Rnmt		Mrps2	Mtx2		Hsd17b12	Crkl
Cct5	Tor2a		Polr3k	Ubr1		Cops2	Lrwd1
Brix1	Sdhb		ENSMUST00000039631.8	Knstrn		Bub1	Atp6v1b2
Dcaf13	Nxf1		ENSMUST00000040270.4	Ivd		Fam83d	Rps9
Rida	ENSMUST00000010249.5		Gcsh	Crls1		Actl6a	Crip1
Mief1	2610507B11Rik		ENSMUST00000041053.9	Fabp5		Gmps	Srm
Twf1	Rdm1		Abhd4	Mrgbp		Hadh	Runx1t1
1810013L24Rik	ENSMUST00000010807.4		Usp22	Ogfr		Ppa2	Gtf2h1
Mgrn1	Apip		Mrps28	Rab5if		Ccn1	Pip4k2a
Pak2	Sugp1		Tubb4b	Fam83d		Dmac1	Wtap
Iqcb1	Sptbn1		Gna11	Sec62		Hint2	Ctnnb1
Vps26c	ENSMUST00000011896.6		Tubg1	Ccna2		Prkaa2	Dus3l
Tmem50b	Igf2bp1		Bclaf1	Naa15		Ddost	Cav1
Krt18	Fnbp4		Zer1	Bche		Sfpq	Khsrp
Creld2	Cad		Supt16	Wwtr1		Mrps15	0610009B22Rik
Bysl	Rnf170		Atg101	Ppid		Psmc2	Rhoa
Uqcc2	Myl2		Ttc1	Gpsm2		Rheb	Id3
Mtpap	Tctex1d2		Sh3bgr	Larp7		Orc5	Rplp1
Cox7a2l	Ndufa2		Card19	Gpr89		Lrpap1	Ift22
ENSMUST00000025406.7	Pam16		Cuedc2	Cnn3		Ociad1	Snrpb2
Smad2	Glis2		Rps23	Ptbp2		Uchl1	Rps18
ENSMUST00000025476.2	Cox6c		Tbx20	Gtf2b		Tspan12	Rpl10
ENSMUST00000025570.6	Anapc1		Dlst	Tln1		Cct7	Zfp955a
Rfk	Mertk		Isca1	Magoh		Sec61a1	Acyp1
Zfpl1	Tex261		Mrps9	Capzb		Ddx47	Rala
Mrpl21	Tmem208		Pdia6	Necap2		Golt1b	Rpl30
ENSMUST00000025804.5	E2f4		Tmed3	Rheb		Ldhb	Bmp7
ENSMUST00000025811.4	Ppp1cb		Ccnq	Cdk5		Lmcd1	Dynll1
Dpp3	Efr3a		Tmem11	Tprgl		Bhlhe41	Xpo6
Rela	Casd1		Gstz1	Ccnl2		Fkbp4	Srp14
ENSMUST00000025893.5	Gdi1		Kcnk3	Snx17		Coq7	Hyal2
Prdx5	Slc39a1		Chchd3	Ugdh		Ipo5	Tusc2
ENSMUST00000025918.7	Lpl		Spcs3	Uchl1		Pycard	Rassf1
ENSMUST00000026009.8	ENSMUST00000015719.14		Set	Tmem165		Hbb-y	Nxf1
Hexa	ENSMUST00000015725.14		Meis1	Coq2		Rrm1	Tmem223
Hsd17b10	Ppil4		Rnf181	Wsb2		Hmgn5	Nedd8
Sat1	Lcorl		Zyx	Gtf2h3		Glt28d2	Mrpl52
Shmt2	Ctsz		Rab31	Scarb2		Itgb1bp2	Plcd1
Ttc4	Prelid3b		Psmd4	Gng11		Prps1	Apip
Nudt5	Slc25a5		Pgrmc1	Lmod2		Gas6	Sptbn1
Cops5	Ndufa1		Nrm	Hibadh		Agpat5	Ccnt1
Fastkd2	Mapkapk2		Lrrc58	Mrps33		Gins4	Tmem167
Ptp4a1	Cul4a		Ubl3	Thap12		Acsl1	Rpa3
Asnsd1	Myh9		Abce1	Cox6a2		Tmem38a	Amotl1
Osgepl1	Mrps18c		Fxn	Thumpd1		Dcps	Atp6v0d1
Atic	Rnd3		Nmt2	Eif3f		Ccnb2	Commd8
Mrpl44	Cyba		Ptcd3	Ccdc22		Tent5a	Pten
Ndufa10	Igfbp4		Cdca8	Wdr13		Kif23	Tctex1d2
Sept2	Slc12a7		Ube2c	Cox7b		Mpi	Tvp23b
Tsn	Crk		Uba3	Nsdhl		Etfa	Dnajc7
Csrp1	Zcchc10		Rabggtb	Col4a2		Nicn1	Cacybp
Adipor1	Tbx5		Acp6	Ankrd10		Klhdc8b	Ndufa2
Hspa14	Pfn1		Tufm	Sfrp1		Dctpp1	Pam16
Rsu1	Ywhab		Lrrfip2	Frg1		Dnttip2	Cox6c
Dpm2	Kansl1		Spc24	Got2		Eif4h	Cpne8
Tor1b	Ypel2		Sumo3	Gab1		Arl5a	Stc1
Rab14	Cenpv		Ola1	Vac14		Mtg1	Tmem208
Arl14ep	Mief2		Dip2b	Mmp15		Hspb8	Ppp1cb
Commd9	Aatf		Poldip3	Ifi30		Hpf1	Sash1
Cstf3	Dync1h1		Acadvl	Mphosph6		Mcee	Slc39a1
Api5	Myh10		Ak2	Egln1		ENSMUST00000037246.5	Plxnd1
Snx5	Wwc1		Ube2h	Dcun1d5		Aifm1	ENSMUST00000015719.14
Rtf2	Ywhah		Tmem97	Rexo2		Gpi1	Acadsb
Rae1	Tmem160		Gpx4	Bnip2		Rfc3	Ppil4
Fabp5	Rnf145		Tmem222	Tent5a		Tmx4	Castor2
Car3	Zfp687		Sirt3	Imp3		Bub1b	Adss
Eif6	D8Ertd738e		Lsm12	Atp1b3		Akr1b10	Plpp1
Dhx36	Calm3		Ptges3l	Atp6v1g1		Pdk2	Fli1
Ppid	Haus5		Polr2c	ENSMUST00000035548.14		Mrps2	Tmbim1
Serp1	Mydgf		Prdx2	Atp1a1		Alg14	Atp5e
Gmps	Fmc1		Sord	Rps29		Alkbh3	Ctsz
Casp6	Smpd2		Caprin1	Kdelc2		Nup43	Ube2a
Metap1	Lama4		Nit1	Mcl1		Gcsh	Mpped2
Slc35a1	Perp		Ndrg2	Ythdc1		Parm1	Nkap
Tex10	Abracl		Copg1	Cept1		Bphl	Cd34
Nudt2	Reep3		Mrps17	Coq5		Ankrd13c	Lamp2
Txndc12	Serinc1		Gapdh	Parm1		Anln	Cul4a
Cpt2	Ube2d1		Mrpl40	Hist1h1c		Tob1	H3f3b
Eloa	Atp2b1		Fgf13	Ipo9		Rmnd1	Myh9
Hmgcl	Ikbip		Etfdh	Creb3l2		Ppip5k2	Sdc4
Urod	Ccn2		Palld	Zfp938		Hnrnpk	Glod4
Mmachc	Ifngr1		Mllt3	Mrps17		U2af1l4	Rpl19
Mrps15	Snrpf		Ndufv1	Kin		Tubb4b	Arl5b
Gnl2	Hsp90b1		Srpk1	Smarca5		Tubg1	Zfp207
Utp11	Cand1		Ndufv1	Abcf1		Bclaf1	Igfbp4
Rheb	Usp15		Hnrnpr	Mrps34		Aldh1b1	Tnfaip1
Abcf2	Ndufs7		Map3k20	Ogt		Bag2	Ints2
Fastk	Kcnmb1		Gm15261	Pdk3		Ypel5	Hist1h2bc
Ssu72	Pwwp3a		Cenpa	Tsr1		Adk	Stard3
Nrbp1	Csrp2		Clspn	Fndc3b		Pdk3	Pmp22
Tgfbr3	Mdm2		Plrg1	Sf3b6		Spon1	Zcchc10
Ppbp	Tmbim4		Tnni1	Slc16a1		Ckap2	Psmb6
Pf4	Pofut2		Sh3kbp1	Sptan1		Mrps6	Ywhab
Eif2b1	Ccng1		Zbtb38	Ckap2		Jmjd6	Kansl1
Ran	Hspa4		Cldnd1	Lonp1		Neil3	Dhx40
Triap1	Canx		Cyb5r3	Trir		Metap2	Sparc
Wasl	Rufy1		Synj2bp	Cep78		Mrpl34	Myl4
Pop7	Sar1b		Ube2d3	Colgalt1		Commd10	Pnpo
Igf2bp3	Ube2b		ENSMUST00000167199.1	ENSMUST00000048192.7		Zdhhc2	Copz2
Npy	Tcn2		Mad2l1bp	Leo1		Apex1	Dync1h1
Cct7	Arf5		Sept2	Cpe		Cystm1	Myh10
Golt1b	2310033P09Rik		Hbp1	Six5		Nudt16l1	Avpi1
Ldhb	Ska2		Gyg	Cul4b		Stbd1	Ccl4
Sec13	Cnot8		Gm26699	Stbd1		Tmem199	Map2k3
Necap1	Sap30l		Mhrt	Cavin2		Ckap2l	Ywhah
Fkbp4	Ppm1d		Gm37314	Rasl11b		Tbx20	Slc35b4
Pop4	Cox11		2900092N22Rik	Tmem199		Klhl23	Dalrd3
Mphosph10	Nampt		C230071H17Rik	Tgs1		Rbpms	BC005537
1110004F10Rik	Tspan13		Gm40309	Ppp1r17		Lyrm4	Calm3
Aldoa	Rock2		Gm42467	Pcbp1		Tubb2a	Cops3
Psma1	Laptm4a		Gm44170	Tecrl		Ankrd46	Gipc1
Bag3	Pum2		Arpc4	Baiap2l1		Klhl31	Xab2
Thumpd1	Trib2		Ubl7	Xiap		Mtap	Rcn3
Pqbp1	Hs1bp3		Ldah	S1pr1		Bex1	Fmc1
Timm17b	Gna13		Timm13	Gnai2		Chchd10	Fbxo5
Dynlt3	Rdh14			4933415A04Rik		Fuca2	Sec63
Sh3bgrl	Adi1			Zfp422		ENSMUST00000060710.7	Ltv1
Nono	Bcap29			Arxes2		Tnni3k	Lama4
Saraf	Klf11			Tmtc3		Afap1	Perp
Gins4	Mettl2			C1galt1c1		Pkig	Abracl
Asah1	Ddx42			Rassf8		Azin1	Reep3
Ist1	Cpd			Selenon		Kcnk3	Serinc1
Map1lc3b	Timm22			ENSMUST00000060722.6		Cpsf3	Nts
Vps4a	Nme1			Commd3		Spcs3	Lims1
Nip7	Pfas			Lamtor4		Ppp2r5a	Actr6
Kars	Ntn1			Rrp1		Top2a	Stx7
Gabarapl2	Klhl28			Xbp1		Meis1	Snrpf
Cfdp1	Scfd1			Naa50		Eif2d	Nudt4
Egln1	Dtd2			Actn2		Gemin6	Timp3
Dcps	Dnaaf2			Ezr		Psmd4	Hsp90b1
Rpusd4	Nemf			Ddx10		Tnnt1	Sar1a
Pin1	Gemin2			Camk2d		Vrk1	Pcbd1
Anxa2	Mbip			P3h4		Ccnb1	Pno1
Pkm	Sgpp1			Tent4b		Myom1	Usp15
Mpi	Tmx1			Eapp		Pgrmc1	Rab21
Mcrip1	Pfkp			Mrps21		Lrrc10	Pwwp3a
Nicn1	Asb2			Cdkn3		Nrm	Uqcr11
Atp6v1g1	Acot2			Lclat1		Wbp2	Yeats4
Hnrnpf	Coq6			Cnot1		Hikeshi	Csrp2
Pebp1	Npc2			Gpc3		Cav3	Mdm1
Hspb8	Zfyve21			Tgoln1		Ado	Prmt2
Eri3	Atp5mpl			Agrn		Cks2	Txnrd1
Gpi1	Ryr2			Pygl		Efna5	Wdr82
Rfc3	Tmem14c			Sigmar1		Mlf1	Hba-x
Akr1b8	Ssr1			1110038F14Rik		Gm10118	Nudcd2
Rpp25l	Auh			Nol7		Ubl3	Rack1
Polr3k	Sfxn1			Mfap2		Eno1	Pttg1
Prorsd1	Ctsl			ENSMUST00000072735.7		Birc5	Pttg1
Gcsh	Lman2			Armc10		Cdca8	Igfbp3
Apopt1	Prelid1			ENSMUST00000073724.5		Ppp2r5c	Tcn2
Nudt19	Uqcrb			Lrrc10		Atp2c1	Arf5
Gng10	Sdha			Med8		Cdkn2d	Smtn
Aaas	Med10			Stard5		Cnot9	Mtif2
Zfp938	Ndufs6			Cks2		ENSMUST00000087321.2	Fam114a2
Enc1	Clptm1l			Taf1b		Hnrnpa1	Nampt
Ankmy2	Gfm2			Rnf207		Htatsf1	Tspan13
Eef1a1	Hmgcr			Upf3b		Tcp1	Fam84a
Ndufv1	Dimt1			Ubqln1		Ube2l3	Rdh14
Acd	Thbs4			Chtop		Srl	Id2
Mzt1	Zfyve16			Ext1		Ccnb1	Ccl7
Capzb	Ppwd1			Ptpra		Tpd52	Ddx5
Neurl2	Cwc27			Dqx1		Tmpo	Jpt1
Hnrnpk	Srek1ip1			Prpf4b		Med1	Slc25a19
Gna11	Emb			Snx12		Kxd1	Med31
Tubg1	Ndufs4			ENSMUST00000078079.9		Tmem256	Txndc17
F11r	Glud1			Tmem175		Idh1	Nme2
Fkbp1a	Ldb3			Ttc8		ENSMUST00000097715.2	Nme1
Psmd7	Rtraf			Chpf		Spc24	Luc7l3
Nop2	Dnajc9			Gpatch1		Tsc22d2	Vamp2
Hibch	Ppp3cb			Cbx1		Gas2l3	Pfas
Adk	Vcl			Nsmce2		Larp4	Gosr2
Ptma	Capn7			Mtss1		Gsdme	Nemf
Cops4	Bap1			Hspa2		Hspb7	Gemin2
ENSMUST00000046094.4	Nisch			Krcc1		Hmgn2	Pnn
Mrpl54	Kpna3			Fam3c		Ak2	2700097O09Rik
Lap3	Pspc1			Mtf2		Myocd	Nfkbia
Supt16	Eef1akmt1			Ifitm2		Pold2	Sptlc2
Pak1ip1	Lats2			mt-Nd1		Amz2	Zfp36l1
Wdr92	Mrpl57			mt-Nd2		1700037H04Rik	Actn1
Wdr43	Micu2			mt-Nd3		Itpa	Wdr37
Mrps6	Mtmr6			mt-Nd4		Gm3550	Npc2
Utp4	Slc25a30			mt-Nd5		Cirbp	Fcf1
Rabif	Rgcc			mt-Nd6		Bnip3	Fos
ENSMUST00000048192.7	Wbp4			mt-Nd4l		Prkar1a	Hsp90aa1
Ldha	Esco2			Pgd		Idh2	Atp5mpl
Cip2a	Clu			Akirin2		Akap1	Tmem14c
Parl	Bora			Rbm10		Msi2	Dek
1110008P14Rik	Sucla2			Aldh6a1		Polr2i	Riok1
Leo1	Spry2			Ap2s1		Eno3	Auh
Ddx52	Dnajc3			Ankle2		Elp5	Sfxn1
Pnrc1	Dad1			Tmem128		Eif5a	Ctsl
ENSMUST00000050096.13	Haus4			Tbl1x		Eif5a	Prelid1
Bzw1	Psmb5			Htatsf1		Rapgef6	Txndc15
Golga7	Sub1			Mapk12		Dpm1	Uqcrb
Cuedc2	Tars			Lgals1		Mier3	Cetn3
Aasdhppt	Mtdh			Pdxp		Cpt1b	Med10
Prdx6	Laptm4b			Mex3c		Ddc	Clptm1l
Mrps27	Sdc2			Lyz2		H2afv	Xrcc4
H2afx	Myo10			Dazap1		Tpx2	Zcchc9
Ckap2l	Angpt1			Slc16a10		Lgmn	Ak6
Ptges3	Emc2			Tmem100		Haus8	Serf1
Ppp1r17	Ndufb9			Cbx1		Mybpc3	Hexb
Pycrl	Fbxo32			Supt4a		Diablo	Hmgcr
2510002D24Rik	Tab1			Sae1		Ndrg2	Ap3b1
Tsc22d3	Srebf2			Gm12689		Tnnt2	Dimt1
Rbpms2	Aco2			Kmt2e		Pkp4	Kif2a
Isca1	Itga5			Cmip		Ppip5k2	Plk2
ENSMUST00000057243.4	Hes1			Bves		Bex3	Trim23
Gchfr	Zfp263			Tbpl1		Ak1	Cenpk
Bex1	Zfp7			Tagln3		Hopx	Mrps30
C1galt1c1	Glyr1			ENSMUST00000096164.4		Pygm	Ndufs4
Tuba1c	Ercc4			ENSMUST00000096246.3		Rab7	Ube2e1
Gm4737	Dgat1			ENSMUST00000096253.5		Slc5a3	Dydc2
Mettl5	Lmf2			2700062C07Rik		Ptgds	Prxl2a
Commd3	Chkb			Mier1		Tacc3	Glud1
Arf1	Alcam			Zfp292		Hacd1	9230112D13Rik
Uqcrq	Nectin3			Svip		Tmem182	Rtraf
Adrm1	Rrn3			Mcam		Mapre2	Dph3
Nucks1	Pmm2			Zcchc3		Mtfr1l	Kpna3
Zfp68	Riox2			Cd93		Mrpl39	Pspc1
Klf13	Tfrc			Atxn7l3b		Hikeshi	Cryl1
Glrx3	Fyttd1			Brd9		Armh4	Mrpl57
Suclg1	Lrch3			Fam8a1		Cbx5	Gpalpp1
Strap	Popdc2			Map2k6		Phtf2	Rgcc
Sbno1	Umps			Sqle		Mrpl40	Wbp4
Chchd3	Pdia5			Tmtc1		Fgf13	Ccdc25
Nudcd3	Tmem41a			Git1		Pfn2	Dpysl2
Farsb	Cxadr			Iqsec1		Rsl1d1	Ebf2
4933434E20Rik	Usp25			Arl4a		Tspan12	Bin3
Snupn	Atp5j			B2m		Etfdh	Fam160b2
Gemin6	Adamts1			Nsrp1		Ccng2	Bmp1
Cap1	Dyrk1a			Prpf8		Smarcb1	Ednrb
Ndufa8	Psmg1			Rtn4rl1		Palld	Dad1
Rab31	Ifngr2			Ece1		Bckdk	Ngdn
Fam136a	Atf1			Fbxo3		Psmg4	Sub1
Actg1	Ndufa5			Trit1		Blmh	Cct5
Prmt7	Fhl1			Ppp3r1		Apex1	Laptm4b
Prdx6	Cdca3			Camk2a		Ndufv1	Myo10
Lrrc40	Igf2r			Myl7		Arhgap44	Ywhaz
Srp19	Phf10			Thra		Mycn	Atp6v1c1
Pgm3	Cdc5l			Itpa		Pa2g4	Eif3e
Lrrc10	Vegfa			Atp5d		Map3k20	Emc2
Rps7	Enpp4			Vps26a		Fzr1	Sqle
Sept11	Mrps18a			Foxo3		Pla2g16	Smdt1
Cenph	Med20			Pum1		Asb8	Rpap3
Ado	Ndc80			Ndufaf8		Crebrf	Phf5a
ENSMUST00000076155.4	Lbh			Ppa2		Strn	Litaf
ENSMUST00000076219.4	Yipf4			Prpsap1		Ndufv2	Hes1
Upf3b	Twsg1			Exoc7		Plrg1	Cyc1
Efna5	Rhoq			Mrpl38		Tcp1	Fbxl6
Pdia4	Pigf			Rps15a		Zbtb38	Grina
Rpp21	Luc7l			Psip1		Ppp2r2d	Rpl24
Emp2	Bambi			Trim32		Pcmt1	Cd200
Rpl28	Zeb1			Slc25a51		Mff	Rrn3
Lrrc58	Sap130			Ankrd40		Psat1	Tbc1d23
Sox11	Elp2			Luc7l3		Eif4g2	Lrch3
Ubl3	Thoc1			Zcchc7		Aig1	Snx4
Nup93	Cdh2			Glipr2		Pkm	Ndufb4
Gm10131	Wdr46			Pik3ca		Adsl	Rabl3
Tax1bp1	ENSMUST00000025204.5			Prkci		Ifrd1	Golgb1
Eno1	Wdr33			Vps53		Naa35	Cxadr
Impdh2	Dhx16			Dact3		Comt	Usp25
Fxn	ENSMUST00000025293.3			Pfdn4		Immt	Atp5j
Gpx1	ENSMUST00000025375.13			Cbfb		Immt	Brwd1
Akirin2	ENSMUST00000025408.8			Tnpo1		ENSMUST00000167161.7	Ifngr2
Hmgb1	ENSMUST00000025419.7			Top1		Idh3a	Sod1
Rplp0	ENSMUST00000025421.7			Tmed9		Rab12	Prpf40b
Cnot9	Cep192			Tatdn1		Actn2	Tmbim6
Hnrnpa1	Rnmt			Fastkd5		Ssrp1	Ndufa5
Rnps1	Gm16286			Srsf5		Pdlim5	Fhl1
Ube2l3	Txnl4a			Rpl36al		Rchy1	Hbb-bs
Utp3	Pcyox1l			Abhd11		Rangap1	P3h3
Rraga	ENSMUST00000025490.8			Ckap5		Eci2	Igf2r
Eif2s3y	ENSMUST00000025497.6			Tfpi		Cenpf	Cd2ap
Gpbp1	ENSMUST00000025503.8			Clasp2		Eftud2	Hsp90ab1
Marcks	ENSMUST00000025511.9			Lrpprc		Prc1	Vegfa
Kars	Tmx3			Phka2		Prc1	Mrps18a
Kxd1	Camk2a			Pole		Esd	Rrp36
Ccnd1	ENSMUST00000025547.2			Pkp4		Prim1	Ppil1
Peg12	Tmem138			Gapvd1		Tnnt2	Yipf4
Galk2	ENSMUST00000025659.10			Bex3		Nudt5	Twsg1
Tmem263	ENSMUST00000025663.6			Setd5		Bsg	Ntn3
Akap5	ENSMUST00000025667.12			Tomm6		Tbc1d7	Eci1
Tagln3	ENSMUST00000025718.8			Ptpa		Psmd8	Epas1
Idh1	Tnks2			Zfx		Tnnt2	Pigf
ENSMUST00000097715.2	ENSMUST00000025749.13			Rcn2		Tnnt2	Dusp1
Spc24	ENSMUST00000025762.14			Zfp280c		Nuf2	Uqcc2
Cd93	Grk2			Fastk		Zc3h11a	Rps10
Rpl21	ENSMUST00000025806.3			Tmem60		Csde1	Bambi
Commd6	ENSMUST00000025815.8			Rxrb		Zfp655	Zeb1
Poldip3	ENSMUST00000025827.8			Pld3		Camk2d	Thumpd2
Eif3b	Fibp			Cdh13		Serbp1	ENSMUST00000025209.10
Capzb	ENSMUST00000025955.6			Tspan4		Cct7	Mrpl27
Ece1	Hells			Ngrn		Cnbp	ENSMUST00000025293.3
Rpa2	ENSMUST00000025989.8			Gtf2a2		Mat2a	Rpp21
Hdac1	Add3			1110059G10Rik		Hikeshi	ENSMUST00000025354.3
Rbbp4	Casp7			Nipa2		Ckm	ENSMUST00000025364.4
Ak2	3110040N11Rik			Zbtb8os		Pih1d1	Smad4
Sars	P4hb			Chuk		Spc24	Psmg2
Nfe2l2	Alyref			Luc7l		Cmc1	ENSMUST00000025419.7
Dmap1	Rfng			Ddah1		Tmod3	Rnmt
Sdcbp	Ogfod3			Afap1l1		Usp28	Gm16286
Mrpl58	ENSMUST00000026221.5			Fopnl		Chordc1	Txnl4a
Itpa	Twnk			Ptpn2		Sgta	ENSMUST00000025484.7
Hmga1b	Limd1			Ccng2		Snrpd3	ENSMUST00000025497.6
Vps26a	Smarcc2			Brd4		Gadd45b	Rbm22
Sdf4	Cnpy2			Plagl1		Cinp	ENSMUST00000025511.9
Tnni2	Prim1			Lonp2		Zfyve21	Tmx3
Snrnp40	Ddit3			Clk2		Eif5	Gnaq
Gatd1	ENSMUST00000026487.4			Por		Nnt	Anxa1
Sirt3	Inpp5a			Gt(ROSA)26Sor		Actr10	Fam111a
Bnip3	Cox8b			Hras		3830406C13Rik	Rfk
Parva	Ptdss2			Ccpg1os		Adk	ENSMUST00000025663.6
Lsm12	Tm9sf2			Atf2		Fars2	Otub1
Slc44a1	Farp1			Mpped2		Hnrnpc	ENSMUST00000025740.6
Zcchc7	Tnrc6c			Nrd1		Mzt1	ENSMUST00000025759.7
Eno3	Gaa			Arhgap21		Tmem106c	ENSMUST00000025774.9
Eif5a	Sec11a			Sgce		Nudt16l1	ENSMUST00000025835.4
Eif5a	Jmjd8			Psip1		Pfkm	ENSMUST00000025836.4
Trp53	Hadhb			Cbx5		Itgb5	ENSMUST00000025890.8
Atox1	Jade1			Zfp950		Wrb	ENSMUST00000025893.5
Gnas	Chd2			ENSMUST00000127937.1		Cct6a	Vegfb
Snx18	Higd2a			Malsu1		Thrap3	ENSMUST00000025918.7
Map3k1	Nop16			Bud23		Gm15614	Smc3
Mier3	Smad7			Vegfb		Gm26699	ENSMUST00000025955.6
Npm1	Tmem14a			Hp1bp3		Gm26767	ENSMUST00000025989.8
Tpx2	Tram1			Srsf6		Gm26978	Add3
Ppp2r5c	Lactb2			Gm12940		Hand2os1	ENSMUST00000026011.6
Znrf3	Sf3b1			Ldhb		Gm37018	Gsto1
Naa20	Acadl			Itgav		Gm37949	Casp7
Calm1	Nop58			Hnrnpr		Gm37354	Chuk
Cops2	Ndufb3			Ggnbp2		Gm37100	Limd1
Cnpy4	Kdelc1			Ssb		Gm37314	Sacm1l
Cops6	Rev1			Nfkb1		Gm36527	Hsd17b10
Tagln2	Eif5b			Rasal2		4930509H03Rik	Sat1
Tmem248	Stk17b			Rhot1		Gm43361	Acot9
Mybpc3	Inpp4a			Tmem134		Gm43185	Banp
Diablo	Sdhaf4			Cog1		Gm42908	Sbds
Agps	Cyp27a1			Ttn		Gm43045	Cdk2
Tmsb4x	Itm2c			Camta1		Gm43605	Rps26
Tspan9	Epha4			Ttn		Gm43571	Cnpy2
Arf4	Serpine2			Arhgap21		Gm42856	Dctn2
Maged2	Chrng			Luc7l		Gm42467	Echs1
Maged2	Ppp1r7			Fzr1		Gm44270	Inpp5a
Cnbp	Dtymk			Ipo4		Gm44170	Ifitm3
Arpc2	Ilkap			Tpt1		Gm45762	Gaa
Pls3	Slc35f5			Pfkp		Gm49759	Eif4a3
Brcc3	Ubxn4			Grb10		Gm47585	Mkln1
Gpsm1	Dbi			Grb10		Gm50012	Sec11a
Hnrnpa2b1	Ube2t			Cul1		TCONS_00077400	Rassf3
Ing3	Cyb5r1			Ccdc73		TCONS_00132390	Nrp1
Thoc6	Zc3h11a			Usp46		TCONS_00184519	Higd2a
Eef1akmt4	Xpr1			Cnot6			Faf2
Suv39h1	Lamc1			Fbxo22			Cwf19l2
Mapre2	Parp1			Cul1			Prex2
Arl1	Mixl1			Hpf1			Tram1
Kdm1a	Cox20			Lhfp			Maip1
Mtfr1l	Nvl			Ttn			Hspd1
Gps1	Pycr2			Asb2			Ndufb3
Bex4	Opn3			Cflar			Sgo2a
ENSMUST00000116567.2	Copa			Inafm2			Eif5b
Mrpl39	Tada1			Zfp326			Mrpl30
Hspa8	Atp1b1			Tnni1			Mitd1
Tspan4	Kifap3			Serf1			Coa5
Cbx5	Iars2			Add1			Sdhaf4
Impa1	Tmem206			Thoc2			Smap1
Prxl2a	Angel2			Ica1			Igfbp5
Vps29	Rgs5			Sars			Pecr
Vps29	Aldh9a1			Snrpa1			Stk16
Gapdh	Mgst3			Rps6kb1			Epha4
Pcf11	Rabgap1l			Vamp4			Ndufa10
Cul5	Nebl			Gls			Mterf4
Smarcb1	Gpd2			Mtmr2			Adipor1
Bckdk	Abl1			Snhg3			Zc3h11a
Gm16286	Tor1a			Epb41			Cox20
Gm12295	Psmd5			6330403K07Rik			Srp9
Srpk1	Strbp			N4bp2l2			Dcaf6
Tug1	Dpp7			Stk38			Esrrg
Phax	Arl6ip6			Sh3bgr			Angel2
Cdc23	Cers6			Ppp4r1			Fam107b
Brcc3	Gorasp2			Slirp			Rgs5
Ywhaq	Mtx2			Wnk1			Mgst3
Mrps14	Emc4			Eif2s2			Prrc2c
H19	Katnbl1			Lamc1			Rsu1
Nbdy	Lin7c			Psat1			Vim
Tfg	Hsd17b12			Rsrc1			Psmb7
Orc4	Ext2			Gas5			Mindy3
Cenpa	Pdia3			Rsrc1			Dpm2
ENSMUST00000145634.7	Ubr1			2810468N07Rik			Tor1b
Timm17b	Jag1			Rbm26			Mrrf
Smim20	Snap23			Cul3			Arl6ip6
Ccdc6	Trpm7			Eid1			Ssna1
Psmd11	Fahd2a			Sept10			Rbms1
ENSMUST00000149681	Bub1			Gprasp1			Dph7
Snapin	Nop56			Glo1			Nckap1
Rpl13a	Rbbp9			St5			Dnajc10
Fkbp4	Cst3			Trappc12			Cers6
Tcp1	Gins1			Zfp511			Timm10
Ube2v1	Tbc1d20			Gm20721			Tfpi
Zbtb38	Zdbf2			Cul3			Mtx2
Btf3	Ptpn1			Commd6			Nop10
Ubl4a	Psma7			Cct3			Lin7c
Umad1	Ogfr			Mybpc3			Eif3m
Psma3	Itch			Schip1			Dph6
ENSMUST00000160180.7	Trim55			Afdn			Ubr1
Aebp2	Rab5if			R3hdm2			Snap23
Rc3h1	Rpn2			ENSMUST00000171533.7			Ehd4
Psat1	Ctnnbl1			Lifr			Ivd
Ccdc127	Sec62			Ggnbp2			Pcna
Cyb5r3	Anxa5			Smarca4			Sppl2a
Rdx	Mfsd1			Jmjd1c			Zc3h8
Mapk1ip1l	Bche			Pan3			Snx5
Synj2bp	Wwtr1			Pan3			Rbbp9
Prr13	Ssr3			Wdr37			Xrn2
Zfp207	Ccnl1			Aldh18a1			Cst3
Ptp4a2	Pdcd10			Ap2b1			Sdcbp2
Cul5	Slc25a24			AA465934			Mapre1
ENSMUST00000167199.1	Ahcyl1			Atp2a2			Pkia
Rnh1	Mfsd14a			Zfand6			Rae1
Tgfb1i1	Lrrc39			Ecsit			Fabp4
Prkag1	Vcam1			Pitpna			Fabp5
Tbck	Ppa2			Tnnt2			Car2
ENSMUST00000169613.2	Gstcd			H1f0			Gid8
Rbm7	Aimp1			Nufip2			Itch
Clta	Khdc4			Gm26718			Map1lc3a
Gm20390	Lmna			Gm26716			Ctnnbl1
Arpp19	Rnf115			Dst			Sec62
Rnf14	Snx27			Ank3			Anxa5
Gm9844	Manba			Psmd8			Supt20
Tpi1	Ccn1			Rsrc2			Exosc8
Sept2	Tmem68			Prrc2c			Dhx36
Hbp1	Coq3			2310009A05Rik			Mfsd1
Pafah1b2	Tstd3			Hnrnpll			Tm4sf1
Rab11b	Odf2l			1810022K09Rik			Wwtr1
Zfp266	Gtf2b			Kansl3			Sec22b
Hmgcs1	Pdlim5			Ktn1			Prpf38b
Gm26825	Ncbp1			Wdr75			S100a11
Psmd8	Tmeff1			Cipc			Efna1
B830012L14Rik	Txn1			Tardbp			Mfsd14a
Schip1	Ugcg			Uchl5			Vcam1
Xpnpep1	Alad			1810026B05Rik			Larp7
Xpnpep1	Dmac1			Ubxn4			Khdc4
Rhox5	Zdhhc21			Srsf2			Lmna
Eloc	Aptx			Dcaf8			Naxe
Gpx1	B4galt1			Gm33051			Rps3a1
Gm37061	Tmem38b			Enah			Cnn3
Csde1	Chmp5			Sec61a2			Metap1
Csde1	Nfx1			E430014B02Rik			Cpne3
Lamtor5	Ubap2			Rpl31			Gtf2b
Eif4e	Dcaf12			Gm37891			Slc35a1
Gm43188	Vcp			Arl6ip4			Ncbp1
Pitpnb	Ccdc107			Nexn			Txn1
Fxr1	Tln1			Gm42899			Alad
Ube2k	Prkaa2			Gm43260			B4galt1
ENSMUST00000201414.3	Eps15			Cttnbp2nl			Chmp5
Gm42467	Ctps			Agap3			Nol6
Sinhcaf	Mycbp			Atrx			Nudt2
Hnrnpa2b1	Ndufs5			Ywhag			Dctn3
Arpc4	Pik3r3			Cnn3			Vcp
Cct7	Nsun4			Gm43118			Hacd4
Cnbp	Cmpk1			Dhx30			Pde4b
Ucp2	Srrm1			Atxn2			Txndc12
Nudt21	Sfpq			Zzz3			Magoh
Cnn1	Maco1			Rfc1			Tmem59
Hbs1l	Ppp1r8			Suclg1			Svbp
Ppp2r5c	Mecr			Hnrnpa2b1			Ndufs5
Eif5	Kif1b			Tra2a			Cdc42
3830406C13Rik	Fam126a			Ezh2			Hmgcl
Adk	Tomm7			Smarcad1			Akr1a1
Nudt16l1	Atad3a			Etfb			Nsun4
Hmga1	Ccnl2			Tial1			Cda
Ypel5	Cptp			Fxyd1			Ptpn12
Gm50010	Lrpap1			Sox6			Syf2
Wdr33	Mrpl33			Arl6ip1			Tmem50a
Rab18	Grpel1			Snhg1			Psmb2
TCONS_00126068	Tmem165			Rnf40			Sh3bgrl3
	Cenpc1			Kdm3a			Nudc
	Dr1			Gm44709			Stx12
	Zfp326			Serpinh1			Utp11
	Antxr2			Tmem147			Abcf2
	Tesc			Col4a1			Vamp3
	Wsb2			Rps11			Park7
	Dck			Gm45507			Rbp7
	Cdk2ap1			Plpp5			Tomm7
	Rilpl2			Pcm1			Tprgl
	Atp2a2			Gm45871			Ssu72
	Ift81			Cdh16			Rer1
	Rab35			Yipf2			Pank4
	Sppl3			Ss18l2			Mrpl20
	2210016L21Rik			Higd1a			Ccnl2
	Ccz1			Plekha7			Cd38
	Arpc1a			Rps12			Rnf4
	Ndufa4			Abracl			Snx17
	Gng11			Rab3ip			Dhx15
	Gigyf1			Sf3b6			Pds5a
	Lrch4			Pln			Dr1
	Hibadh			Tbca			Dipk1a
	Fkbp9			Fkbp3			Tgfbr3
	Cbx3			Mrpl36			Sparcl1
	Mtpn			Nemf			Wsb2
	Casp2			Gtpbp4			Dck
	Gstk1			Brd9			Cxcl1
	Mrps33			Nol7			Vps33a
	Dusp11			Kif13b			Fam216a
	Fbxl14			Nid2			Gpn3
	Bmp10			Ap3s1			Anapc7
	Rpn1			Rab24			Atp2a2
	Ruvbl1			Ddx41			Anxa3
	Slc6a6			Fibp			Triap1
	Mlf2			Ppp6r3			Srsf9
	Bhlhe41			Smc5			2210016L21Rik
	Kras			Ccdc152			Tmem106b
	Etnk1			Golph3			Rpl6
	Cmas			Elf1			Ccz1
	Emc3			Gm49172			Arpc1a
	Mrpl51			App			Pdap1
	Cd9			Ednrb			Ndufa4
	Qpctl			Ubn1			Pomp
	Zfp84			Rbx1			Col1a2
	Zscan26			Rab14			Gng11
	Psmc4			Khdrbs3			Hibadh
	Mrpl46			Slc22a17			Fkbp9
	Tmem126b			Psmd2			Krba1
	Ndufc2			Vapa			Cbx3
	Arl6ip1			Zfp820			Mtpn
	Smg1			Srpk1			Casp2
	Kif22			Fer			Prdm5
	Eif3c			Srrm2			Mrps33
	Copb1			Gm50010			Dusp11
	Dkk3			Fhod3			Zfp638
	Cox6a2			Mtch1			Rpn1
	Nomo1			Slc8a1			Chchd6
	Ears2			TCONS_00002950			Mlf2
	Uqcrc2			TCONS_00041212			Cops7a
	Tpp1			TCONS_00053077			Magohb
	Mki67			TCONS_00056761			Emp1
	Atp6ap2			TCONS_00061961			Mgp
	Swap70			TCONS_00090316			Arhgdib
	Tmem9b			TCONS_00118149			Thumpd3
	Usp11			TCONS_00126068			Cmas
	Cttn			TCONS_00134417			Emc3
	Elf4			TCONS_00143641			Vgll4
	Rbmx2			TCONS_00146999			Mrpl51
	Gpc4			TCONS_00161149			Cd9
	Ccdc22			TCONS_00190548			Pop4
	Brcc3			TCONS_00206956			Rpl28
	Igbp1			TCONS_00214064			Csrp3
	Pbdc1			TCONS_00214596			Nr2f2
	Cox7b			TCONS_00217962			Smg1
	Magt1			TCONS_00242309			1110004F10Rik
	Itgb1bp2						Mical2
	Rps4x						Cox6a2
	Abcb7						Vkorc1
	Nsdhl						Nucb1
	Prps1						Ubfd1
	Lamp1						Tpp1
	Eif4ebp1						Eif3f
	Col4a1						Fadd
	Col4a2						Gpc4
	Leprotl1						Pqbp1
	Dlc1						Dynlt3
	Tnks						Cmc4
	Ikbkb						Igbp1
	Tm2d2						Cox7b
	Gsr						Itm2a
	Rbpms						Sh3bgrl
	Frg1						Nono
	Galnt7						Abcb7
	Ednra						Dkc1
	Acsl1						Vps36
	Slc25a4						Erlin2
	Palld						Col4a1
	N4bp1						Col4a2
	Dnaja2						Leprotl1
	Itfg1						Vegfc
	Zfp330						Aga
	Mt1						Tnks
	Herpud1						Mrps31
	Mmp15						Plat
	Cox4i1						Tm2d2
	Mphosph6						Ddhd2
	Atp13a1						Frg1
	Rrad						Msmo1
	Psmb10						Sap30
	Slc7a6						Ufsp2
	Cyb5b						Pdlim3
	Mre11a						Vps35
	Tmem170						Orc6
	Aars						Itfg1
	Gnpat						Ist1
	Usp2						Mt2
	Cul5						Mt1
	Dlat						Ciapin1
	Slc44a2						Cdh5
	Rsl24d1						Cmtm3
	Nedd4						Rrad
	Rp9						Vps4a
	Phip						Cyb5b
	Zw10						Aars
	Ptpn9						2810004N23Rik
	Ireb2						Egln1
	Clk1						Dcun1d5
	Tspan3						Rexo2
	Cox7a2						Ets1
	Hcn4						Cryab
	Map2k5						Pts
	Ppib						Arcn1
	Snapc5						Aldh1a2
	Rpl4						Dock6
	Atp1b3						Rsl24d1
	Rasa2						Anxa2
	Cmtm6						Lca5
	Stt3b						Imp3
	Acvr2b						Ireb2
	Uba5						Psma4
	Rbm5						Clk1
	Mon1a						Cox7a2
	Prkar2a						Gsta4
	Amt						Elovl5
	Dars2						Ppib
	Otud7b						Tipin
	Pik3r1						Snapc5
	ENSMUST00000035548.14						Rpl4
	Lsm7						Tfdp2
	Oma1						Atp1b3
	Npat						Rasa2
	Klhl42						Tbx18
	Parp2						Slc25a36
	Cops8						Rpsa
	Pi4ka						Tnfrsf25
	Qsox2						Nbeal1
	Zc3h12a						Plcb4
	Slc35d1						Brk1
	Poglut1						Ndufa4l2
	Prkx						Lsm7
	Chmp7						Exoc3
	ENSMUST00000036407.4						Klhl13
	Atp1a1						Ipo13
	Ubac1						Pi4ka
	Appl1						Rep15
	Tmem51						BC028528
	Hacd3						Phb
	Prrc2b						Atp1a1
	Thap1						Dennd2a
	Efhd2						Ncaph2
	9530068E07Rik						Ndufb7
	Armh4						Rps29
	Ncaph2						Atp5j2
	Rps29						Slc25a37
	Atp13a2						Zfp623
	Atp5j2						Skp1a
	Metap1d						Cep126
	Zfp623						Phf20
	Fam91a1						Immp1l
	Ythdf1						Zc3h7a
	Skp1a						Prdm4
	Phf20						Tm7sf3
	Wipf2						Gnl3
	Zc3h7a						Dido1
	Rab3gap1						Fgfr1op2
	Gnl3						ENSMUST00000037850.5
	Hnrnpu						Kdelc2
	Dido1						Cd81
	Ccdc174						Mcl1
	Kdelc2						Txlnb
	Rbm24						Ptprm
	Mcl1						Fn3krp
	Bdp1						Ndufc1
	Atad2						Lum
	Washc4						ENSMUST00000038379.3
	Parp12						Sidt2
	Irf2bpl						Ppp1r21
	Nup54						Zfp91
	Klf16						Anapc13
	Rangrf						Lars2
	Mob1a						Trappc11
	Kri1						ENSMUST00000039074.12
	Ufl1						Rwdd2b
	Dpp9						Atg5
	Lars2						Tnfsf9
	Scai						Thbs1
	Pbxip1						Zfp51
	Phlda3						ENSMUST00000039631.8
	Rwdd2b						Cbr1
	Ubn2						ENSMUST00000039758.4
	Phpt1						Chd6
	Lpar3						Acaa1a
	Ibtk						Tbce
	Cdc14b						Prorsd1
	Uba6						Ptpn23
	Pkp2						Frrs1
	Alg14						ENSMUST00000040284.4
	Trmt6						Rbm17
	Arhgap18						Micall1
	Acaa1a						Gns
	Zmym5						Tmem258
	Tbce						Cd59a
	Tigar						Rnasek
	Dusp8						Calm2
	P3h2						Eif3l
	Polr2f						Apopt1
	Cox6a1						Syde1
	Mat2b						Tax1bp3
	Micall1						Cenpt
	Gns						Chchd4
	Tmem258						Krtcap2
	Coq5						Rps27l
	Cd59a						Tfb1m
	Rnasek						Ipo9
	Calm2						Lnpep
	Irs2						Sem1
	Sccpdh						Psme4
	Parm1						Zfp938
	Bphl						Polr2j
	Cnst						Gtf3c3
	Tmed10						Dync1li2
	Ankrd13c						Psen1
	Dpm3						Nostrin
	Krtcap2						1600002K03Rik
	ENSMUST00000040907.6						Gm49336
	Anln						Tmem135
	Rps27l						Dicer1
	Nek9						Sf3b3
	Lnpep						Hectd1
	Creb3l2						Dhx9
	Rab8b						Cpq
	Psme4						Rpl10a
	Ammecr1						ENSMUST00000042345.6
	Manea						Vps25
	Gtf3c3						Ghitm
	Zdhhc17						ENSMUST00000043074.12
	Taf2						Gadd45a
	Dync1li2						Tiprl
	Pyroxd1						Trp53inp2
	Tm6sf1						Sft2d2
	Dicer1						Cul7
	Sf3b3						Ice1
	Hectd1						Ankib1
	Emc1						Mitf
	Noc4l						F11r
	Fsd2						Lasp1
	Fbl						Cdc123
	Kin						Cdc16
	Usp38						Mrpl47
	Fbxo45						Gm11273
	Herc1						Hspb6
	Zgrf1						Rras
	Acsl5						Nop53
	Gcfc2						Chmp4b
	Asb4						Selenow
	ENSMUST00000043498.7						Lpar6
	Atp5l						Ogt
	Foxred1						Dap
	Pkn2						Alg5
	Fig4						Armc5
	Ncapd2						Arl6ip5
	Psenen						Ndufaf5
	Mrps34						Trappc5
	Ostc						Ctnnal1
	Cdc16						Bmt2
	Igsf3						Rpl37
	Oxld1						Lyplal1
	Spg20						Ndufb10
	Alg2						Smyd5
	Alkbh5						S100a10
	Selenow						Ttyh2
	Lpar6						BC055324
	Azi2						Ptma
	Zfp451						2700049A03Rik
	Ogt						Esf1
	Akap9						Mrpl54
	Alg5						Lap3
	Crybg3						Spon2
	Stx16						Sf3b6
	Arl6ip5						Myo1b
	4930402H24Rik						Rnf113a1
	Slc25a16						Apobec2
	Spag5						Tbca
	Tmco3						Iqcc
	Bmt2						Olfml2b
	Smc1a						Tmem205
	Dcun1d2						Fam102b
	Pygb						Rbm27
	R3hdm4						Abhd11
	Mybbp1a						Thoc2
	Smyd5						ENSMUST00000047057.7
	Ttyh2						Wdr43
	H2afy						Agps
	Scamp2						Rbbp8
	Rnf38						Cpsf2
	BC055324						Iars
	Skiv2l						AU040320
	Esf1						Vldlr
	Nexn						Tspan14
	Sf3b6						Scaf11
	Slc16a1						Dtna
	Sptan1						S100a13
	Rbm45						Rbm25
	Eprs						Zup1
	Nceh1						Ndufa7
	Ptov1						Ppp4r3a
	AW549877						Tmem71
	Spon1						Suco
	Fnip1						Plvap
	Uggt1						Arglu1
	Ckap2						Msantd2
	Smpd1						Tceal9
	Thoc2						Orc3
	Reep4						Cpe
	Lonp1						Gucy1a1
	Agps						Prickle1
	Trir						Sin3a
	Cpsf2						Ddx52
	AU040320						Snrpd2
	Vldlr						Kank1
	Cep78						Atp5k
	Kdm5b						Arf6
	Zfp281						ENSMUST00000050096.13
	Fam199x						Gprc5a
	Noa1						Zbtb11
	Atp1b2						Cox17
	Mettl17						Thtpa
	Colgalt1						Ptprd
	Sec24d						Spice1
	Dhcr24						Gpr146
	Dse						ENSMUST00000051301.4
	Fut11						Fbxo28
	Pigs						Cdc42
	Fam160a2						Cavin2
	Slc7a1						Aasdhppt
	Zbtb7a						Wdr61
	Rbm25						Lsm6
	Abhd13						Rps23
	Ppp4r3a						Rbp1
	Suco						Rps19bp1
	Clspn						Tmem186
	Arglu1						Micos13
	Mrpl34						Tmem123
	Rbm8a						Echdc2
	Card19						Rps27rt
	Ptpn13						Mcm3
	Kif4						Gprc5c
	Prickle1						Ankrd37
	Bmpr1a						ENSMUST00000053575.3
	Cep135						Secisbp2l
	Bet1						Sfswap
	Sin3a						Zfp207
	Alg1						Amfr
	Setmar						Phkb
	Sltm						Ckap4
	Commd10						Ccny
	Eml4						Tbc1d8
	Cltb						4930430F08Rik
	Atp5k						Rpl36al
	ENSMUST00000049811.6						Ift43
	Gpkow						Hspb3
	Arf6						Dpagt1
	Zfp322a						Abra
	ENSMUST00000050214.7						Ppp1r13b
	Ccdc66						Klf7
	Cited1						Tapt1
	Thtpa						Dph6
	Cystm1						Meaf6
	Stbd1						Vti1b
	Slc35e4						Rhoj
	Peg3						Lsm14b
	ENSMUST00000051301.4						S1pr1
	Mfsd5						Tsc22d3
	Mtus1						Ankrd16
	Jmjd1c						Abhd12
	Chd7						Lsm8
	Lin28a						Ppp3ca
	Pard6b						Csnk2a2
	Otud1						Bclaf3
	Sdsl						Jkamp
	Ranbp1						Pdia6
	Nup37						Flrt2
	Epb41l5						Tmem161b
	E130308A19Rik						Zfp422
	Pigm						Upk1b
	Rps19bp1						Pon2
	Tmem186						Adnp
	Slc38a9						Rsrc2
	Ppp1r15b						B230219D22Rik
	Tmem199						Arxes2
	Erp29						Ndufaf6
	Sc5d						Polr2a
	Tcaim						Tmed3
	Add1						Ccni
	Efnb1						Cd24a
	Tmem123						Zfp612
	Nipbl						Lxn
	Pcbp1						Rps21
	Rps27rt						Clca3a1
	Mcm3						F2r
	Usp42						Tmem17
	Tecrl						Ccnq
	ENSMUST00000053575.3						Ube2q2
	Rap2c						Kmt5a
	ENSMUST00000053705.6						Zfp367
	Sfswap						Rpl37a
	Amfr						Ppp1r2
	Phkb						Tor1aip2
	Srsf4						Selenon
	Ckap4						Lpar4
	Ccny						ENSMUST00000060722.6
	1110012L19Rik						S100a1
	Rtn4ip1						Cltc
	Rpl36al						Cavin1
	Ptpn11						Rab11fip5
	Pcolce						Ssu2
	Ift43						Trappc1
	Hspb3						Rtn4
	Hjurp						Adamts12
	Abra						Uqcrq
	Plekhf2						Fkrp
	Sugt1						Csrnp2
	Irf2bp2						Lamp2
	Ccdc69						Fktn
	Magi1						ENSMUST00000061829.6
	Xxylt1						Hist1h1e
	Prtg						Actg1
	S1pr1						Marcksl1
	Ubr3						Wdr89
	Atp7a						Rpp38
	Zfp954						Tmem64
	4933415A04Rik						Acp1
	Lsm8						Lyrm2
	Ppp3ca						Ttc7b
	Ccdc57						Xbp1
	Csnk2a2						Zfp68
	Eif3j2						Sox12
	Mrps9						Naa50
	Pdia6						Zbtb21
	Tmem251						Ptpn4
	Vcpip1						Plpp3
	Nup160						Cpne8
	Zfp422						Gcn1l1
	Mcmbp						Strip1
	Cog7						ENSMUST00000064798.14
	Pon2						Strap
	Adnp						Nrk
	Commd1						Rnaseh2a
	Bptf						Gas1
	Mcm2						Mrpl35
	Mtap						Commd4
	Zfp719						Ackr3
	Arxes2						Trmt1l
	Tmtc3						Eif3k
	Mafg						Ctnnd1
	Ccdc137						Ddc
	Uqcr10						Ctsd
	Polr2a						Camk2d
	Tmed3						Cope
	Zc3hav1l						Nudcd3
	Rassf8						Car8
	Pgrmc2						Ppp2r3a
	Pdlim5						Gtf2h2
	Cd24a						Zfp142
	Smim7						Stk3
	Pam						Klf1
	Parn						Sox4
	Chchd10						Pxn
	Insig1						Mrps21
	Brms1l						Depp1
	Heatr1						Atpif1
	Ube2q2						Znfx1
	Fam76b						Ccser2
	Prkca						Cggbp1
	Saysd1						Adam10
	Dsg2						Hmgb2
	Zfp367						Rock1
	Mmgt1						Dph3
	Yars2						Actn4
	Cpox						Ak1
	ENSMUST00000060223.2						Farsb
	Rab2a						Terf2
	Tshz1						Pdlim1
	Tor1aip2						Capn2
	Selenon						Sertad3
	Homer1						Mpzl1
	Mgat2						Snupn
	Suv39h2						Zcchc24
	ENSMUST00000060722.6						Bfar
	S100a1						Hnrnph1
	Cltc						Zfp580
	Fam120a						Gpc3
	Plxnb2						Elob
	Sorl1						ENSMUST00000069597.6
	Rtn4						Stag2
	Msantd3						Cdk17
	Pcmtd1						Dnaja4
	Atp13a3						Cnot10
	Tspyl1						Cebpg
	Mrps16						Pla2g4a
	Csrnp2						Tgoln1
	Rictor						Fabp3
	Lamp2						Zyx
	Rbm15						Rab31
	Tmem136						ENSMUST00000070850.6
	D17H6S53E						Zcchc9
	Shb						Setd3
	Spryd4						Ddx1
	Elf2						Eif2s1
	Lamtor4						Agrn
	Actg1						Dnajc30
	Rilpl1						Actg1
	Wdr89						Mthfd2l
	Crebrf						1110038F14Rik
	ENSMUST00000062783						Cpsf1
	Lyrm2						Plxnb1
	Fam171a1						Tmod3
	Ttc7b						Tmpo
	Glb1						Yes1
	Xbp1						Tpm3-rs7
	Gtf2a1						Rpl18
	Naa50						Nme2
	Knop1						Pgm3
	Smim11						Gja5
	Tmem9						Aplp2
	Smug1						Hnrnpd
	Ldb3						Hmga2
	Cdc42se2						Srsf11
	Rnf11						Armc10
	Actn2						Postn
	Adam17						ENSMUST00000073080.5
	Swt1						Smg7
	ENSMUST00000064798.14						Rpl26
	Omd						Cytl1
	Jmy						ENSMUST00000073722.5
	Socs4						Naca
	Yy2						Acp1
	Ggcx						Mbd2
	Rps6ka6						Rpl10
	Sp3						Vamp5
	Smad1						Calcrl
	Ctnnd1						Rps7
	Kcnk3						Efcab14
	Camk2d						Srek1
	P3h4						Sept11
	Capn12						Mtfmt
	Utp18						Scml2
	Gtf2h2						Preb
	Slc30a7						Pepd
	Atpif1						ENSMUST00000075092.6
	Lclat1						Rex1bd
	Cggbp1						Hspe1
	Slc20a2						Stard5
	Adam10						Rpl21
	Lrrc8c						Pstk
	Far1						Atp5g2
	Actn4						Yipf1
	Pcdh7						Rfxank
	Lrrfip1						Cox6b1
	Gm9958						Mrpl42
	Klhdc10						ENSMUST00000075884.6
	Ak1						Tsnax
	Ep300						Rnf207
	Rps15						Abtb2
	Rassf5						Upf3b
	Gja1						Serpinb1a
	Wdr6						Pyroxd2
	Eif2d						Ndufa3
	Wls						Nfix
	Fam49a						Atg13
	Manf						Arl16
	Fam49a						Rabac1
	Mapk1						Haus7
	Bfar						Ptpra
	Gpc3						Slirp
	Rras2						Rpp21
	Ncor1						Eif4a2
	Rnf181						Brd3
	Stag2						Hnrnph1
	Nnt						Prpf4b
	Cdk17						Rpl27
	B4galt6						Snx12
	Nup98						Entr1
	Ppp3ca						Glmn
	ENSMUST00000070210.4						ENSMUST00000078034.3
	Slc24a5						Rsrp1
	Fabp3						Mllt3
	Eif2b3						Cfl2
	Slc16a3						U2surp
	Gid4						Rpl28
	Traf7						BC048507
	ENSMUST00000070949.4						Pxylp1
	Commd1						Tcf4
	Zfp516						C1qbp
	Agrn						Uqcrh
	Pygl						Pabpc4
	Larp1						Rpl35a
	Siah1b						Sox11
	Commd7						Rpl34
	St6galnac6						Exosc5
	Tmem65						Sox7
	ENSMUST00000072141.2						Nsmce2
	Strbp						Rpl30
	Kif1c						Stk24
	Ndrg3						Srsf1
	Hk1						Nup93
	Sys1						Hspbp1
	Rpl18						Cd99l2
	9430015G10Rik						Krit1
	Gja5						Ppm1b
	Acadm						Rpl15
	Vipas39						Hspa2
	Hnrnpd						Rpl36
	Arhgef12						Ipo11
	Zswim7						Rpl35
	Vps41						Krcc1
	Abcb8						Timm17a
	Myom1						Cox5b
	Rcor3						Nasp
	Ewsr1						Fxn
	Pgrmc1						Tcea1
	Smg7						Zc3h15
	Flot2						Pgk1
	Med8						Ifitm2
	Ube3b						Col18a1
	Sap18b						Rpl32
	Mbd2						Nmt2
	Zfp772						Mpp5
	Borcs7						Rps16
	Lamp2						Wdr33
	Zfp868						mt-Nd2
	Pepd						mt-Nd3
	ENSMUST00000075092.6						mt-Nd4
	Dsc2						mt-Nd5
	Cdyl						mt-Nd6
	Plekhg3						Selenop
	Stx3						Gpx1
	Cav3						Selenof
	Fkbp8						mt-Nd4l
	Abcb10						Ski
	ENSMUST00000075606.4						Mob2
	Atp5g2						Dock1
	Mapk1ip1						Tacc1
	Cox6b1						Cd47
	Cks2						Crtap
	Kdm2a						Crip2
	Scube1						Impad1
	Gm10115						Ccdc90b
	Pdgfa						Foxn3
	Tspan7						Bnip2
	Pmpca						Hmgb1
	Ubqln1						Lsm14a
	Ptp4a1						Tecpr1
	Ndufa3						Nipsnap2
	Haus7						Anapc5
	Ptpra						Nck2
	Atxn7l1						Col5a2
	Eif4a2						Rpl31
	Ssrp1						Dhx57
	Hnrnph1						Capn6
	Prpf4b						Rps28
	Rpl27						Bmpr2
	Rpl38						Tmem128
	Kcng2						Trmt2b
	Entr1						Smc5
	Kctd9						Tspan6
	ENSMUST00000078079.9						Wiz
	Rsrp1						Col3a1
	Tcf4						ENSMUST00000088040.4
	Uqcrh						Srrm2
	Rpl34						Zfp566
	Gm10118						Zfp948
	Airn						Zfp160
	Nsmce2						Snn
	Rpl30						Tm9sf4
	Csnk1g2						Tmem255a
	Notch2						Cenpm
	Stk24						Uba3
	Hsf2						Lgals1
	Srsf1						Gm11808
	Scamp4						Cds2
	Tmem192						Ddrgk1
	ENSMUST00000079924.6						Nr2f2
	Ewsr1						Actg1
	Las1l						Chrac1
	Gspt1						Rabggtb
	Epb41l3						Hnrnpa2b1
	Ppm1b						Gng5
	Rps25						Ldb3
	Hspa2						Pdlim5
	Rac1						Slc37a3
	Rps17						Marf1
	Os9						Utp3
	H3f3a						BC028528
	Pikfyve						Psma5
	Manbal						Arhgap1
	Blm						Tfpi
	Rrp1b						Hist2h2be
	Mbtps1						Ssb
	Mtf2						Ppig
	Zc3h15						Baz2b
	Zdhhc12						Ddx3y
	Myh6						Eif2s3y
	Nmt2						Mapk3
	Hopx						Sumo1
	Rpl36a-ps1						Hacd1
	Mpp5						Snrnp48
	Max						Akr1e1
	Rpl5						Naca
	Wdr33						Dazap1
	mt-Nd2						Srsf2
	mt-Nd3						Tfam
	mt-Nd5						Marcks
	mt-Nd6						Ncoa7
	Sephs2						Bclaf1
	Gpx3						Tmem100
	Pgd						Msi2
	Rcc1						ENSMUST00000092955.9
	Med8						ENSMUST00000092956.2
	Mob2						Hba-a2
	Rplp2						Hba-a1
	Dock1						0610010F05Rik
	Ptges3						Filip1
	Pacs2						Myzap
	Impad1						Arhgap23
	Rcor1						Cbx1
	Vrk1						Ccnd1
	Gpr171						Kdm6b
	Atp2c1						Mesd
	Anp32a						Chchd2
	Cadm1						Ankrd50
	Fxyd6						Ftl1
	Dusp27						Tchp
	Ap2s1						Selenom
	Fam20b						Vps4b
	Sh2b3						Dnajc8
	Myo18b						Zmym6
	Ankle2						Cited4
	Hes6						Kmt2e
	Tro						Dmtf1
	Capn6						Amn1
	ENSMUST00000087321.2						Igf1
	Creb1						Lmod3
	Tmem128						Tmf1
	Tspan6						Tbpl1
	Cd320						ENSMUST00000096014.3
	Mtg2						ENSMUST00000096053.3
	Ybx3						ENSMUST00000096164.4
	ENSMUST00000088040.4						ENSMUST00000096243.5
	Ncoa3						Arid2
	Hs6st2						BC005561
	Tbl1x						Skp2
	Ube2c						Myadm
	Phf3						Ttc9c
	Col2a1						Tuba1a
	Slc38a1						Mrps14
	Srrm2						Tead2
	Htatsf1						Hmbs
	Rtl8b						ENSMUST00000097590.3
	Zfp948						2700062C07Rik
	Lrch1						Rab18
	Edem1						Hp1bp3
	Uba1						Ssbp3
	Ppp2r2a						Igf2
	Shq1						Fkbp15
	Bbx						Rbbp6
	Bbx						Zfp292
	Xpo4						Hbb-bt
	Snrpg						Pnisr
	Tet3						Tet2
	Chrac1						Pias1
	Casc4						Ceacam1
	Itgb1						Ehd2
	Ldb3						Mcam
	Pdlim5						Dennd4b
	Btd						Mbnl1
	Nt5dc2						Sirpa
	March6						Cd93
	Efcab1						Atxn7l3b
	Lmbrd2						Ube2n
	Sec14l1						ENSMUST00000099353.4
	Srl						Brd9
	Cry2						Serf2
	Phtf1						Uimc1
	Acp6						Sumo3
	Ppig						Fam122a
	Baz2b						Aven
	Arl15						Gm10800
	Mfn1						Gm10801
	Prnp						Ccdc58
	Pde7a						Calcrl
	Mapk3						Sept9
	Usp1						Egfl7
	Hacd1						B3glct
	Ss18						Txn2
	Naca						Rac1
	Wac						Actb
	Msrb3						Eif3b
	Srsf2						Puf60
	Rpl19						Gm10401
	Adamts14						Smim10l1
	Gjc1						Glmn
	Bclaf1						0610010K14Rik
	5430403G16Rik						Jagn1
	Lig3						Srp72
	Cluh						Ylpm1
	ENSMUST00000092956.2						Hnrnpab
	Taf1c						Vamp5
	Spdl1						Nhsl2
	Psd3						Hbq1b
	Tomm40						Tmem176b
	Tmem94						Flna
	Arhgap23						Ptn
	Tnrc6a						Selenos
	Kdm6b						B2m
	Ftl1						Rpl23a
	Entpd6						Coro6
	Selenom						Nsrp1
	Ccdc173						Capzb
	Kmt2e						Prkacb
	ENSMUST00000095347.11						Ece1
	Ric8b						Pafah1b1
	Lmod3						Arpc3
	Tmf1						Rpl11
	Bves						Dnajc24
	Tia1						Kctd10
	Lsmem1						Tjp1
	Map3k5						Stxbp3
	ENSMUST00000096014.3						Sars
	Cpa2						B9d1
	ENSMUST00000096164.4						Nfe2l2
	Adcy6						Rps8
	ENSMUST00000096246.3						Rad54l
	Arid2						Anxa6
	ENSMUST00000096441.3						Btf3l4
	Rnf121						Mmadhc
	Myadm						Sqstm1
	Ddr1						Jak1
	Arpc5						Gm2000
	Ivns1abp						Rps6
	1700066B19Rik						Rtn4
	Cops9						Rps27a
	2700062C07Rik						Ppp3r1
	Cab39						Rpl7a
	Fam126b						Anp32b
	Klhl21						Sdcbp
	Hp1bp3						Nploc4
	Srsf10						Pecam1
	Mier1						Smarce1
	Alg6						Rpl23
	Rbbp6						Pcgf2
	Zfp292						Cltc
	Pnisr						Rpl22
	Alg8						Znhit3
	Exoc8						Snrpb
	Pias1						Snrnp200
	ENSMUST00000098817.2						Nppa
	Scamp3						Nppb
	Tada3						Crlf3
	ENSMUST00000099274.2						Ablim1
	Wdr76						Psme2b
	Midn						Cd63
	Ranbp6						Sarnp
	Fam8a1						Ctdsp2
	Mis18a						Osbpl8
	Tjp2						Kitl
	Gm10800						Dcn
	Gm10801						Dot1l
	Hk1						Atp5d
	Dgkz						P4ha1
	Zscan12						Lims1
	Igf2bp2						Grik2
	Hspa5						Foxo3
	Rbm26						Phactr2
	Tmub2						Plekhn1
	Eif2ak1						Sdf4
	Sqle						Aurkaip1
	Abcc9						Ssu72
	Smim10l1						Acot7
	Glmn						Park7
	Gtf2h5						Park7
	Esyt2						Tardbp
	Jagn1						Mfn2
	Srp72						Prdm2
	Iqsec1						Fblim1
	Ylpm1						Usp48
	Col4a6						Hnrnpr
	Phf23						Tmem50a
	Klf14						Sh3bgrl3
	Ap1b1						Dnajc8
	Flnc						Trnau1ap
	Gripap1						Lsp1
	Selenos						Pum1
	B2m						Zranb2
	Rpl23a						Uros
	Hspb7						Meaf6
	Nsrp1						Arhgdia
	Prpf8						Selenof
	Prkacb						Actg1
	Pafah1b1						Ube2d3
	Meis2						Aldoa
	Med18						Prpsap1
	Trim44						Srp68
	Myh10						Prdx1
	Sort1						Slc25a19
	Myocd						Gga3
	Med19						Rpl38
	Rai1						1110004F10Rik
	Rnf220						1110004F10Rik
	Ptgfrn						Scp2
	Rad54l						Cpt2
	Faf1						Dennd5a
	Anxa6						Lrif1
	Btf3l4						Tmem59
	Vdac1						Gm45799
	Myh7						Trim3
	Ptprd						Hipk1
	Rtn4						Cdc27
	Zdhhc12						Nfia
	Camk2a						Lsm12
	Akap2						Psip1
	Zmiz2						Mpdz
	Smc2						Ramp2
	Aco1						Snx27
	Asph						Chtop
	Lyn						Mfge8
	Tbcd						Inip
	Sec14l1						Cisd3
	Amz2						Nipsnap3b
	Pigt						Fbxw7
	Tgm2						Spop
	Rpl23						Smc4
	Pcgf2						Tomm5
	Rpl22						Ankrd40
	Znhit3						Luc7l3
	Per3						Zcchc7
	Polr1b						Tpm2
	Tmem201						Spg20
	Ube4b						Ptrh2
	Snrnp200						Ccl27a
	Nppa						Ndufb6
	Nppb						C9orf72
	2510039O18Rik						Rbm42
	Crlf3						Orc3
	Gm12355						Capns1
	Cd63						Zfp260
	Tmpo						Spint2
	Dot1l						Hps3
	Atp5d						Asph
	Rtn4ip1						Ythdf3
	Snx3						Blvrb
	Phactr2						Lrrcc1
	Sdf4						Hnrnpul1
	Nadk						Pafah1b3
	Park7						Rps19
	Tardbp						Rps19
	Mfn2						Dmpk
	Pithd1						Hif3a
	Sh3bgrl3						0610010K14Rik
	Arid1a						0610010K14Rik
	Cars						Kmt5c
	Wasf2						Eif5a
	Dnajc8						Rps9
	Tnnt3						Ndufa3
	Trnau1ap						Trp53
	Gmeb1						Chd3
	Pum1						Epn2
	Rplp2						Rgs19
	Zranb2						Mrpl55
	Eif4a3						Dnajc5
	Ppa2						Tpd52l2
	Cyp2u1						Mfap3
	Aldoa						Fam114a2
	Prpsap1						Atox1
	1810037I17Rik						Sparc
	Toe1						Anxa6
	Mast2						Cables2
	Grb2						Uqcrq
	Gga3						Gnas
	Rpl38						Maf
	1110004F10Rik						Map3k1
	Nrd1						Ebf1
	Dennd5a						Npm1
	Helz						Tomm34
	Tmem59						Top1
	Nol11						Nnat
	Gm45799						Xpo1
	Pde4b						Dlgap4
	Leprot						Rab1a
	Rnf121						Atf4
	Cdc27						Pxmp4
	Pde4dip						Ccm2
	Tm2d1						Mta1
	Nfia						Rad23a
	Focad						Tmed9
	Gabpb2						Nf2
	Eed						Secisbp2
	Nfib						Calm1
	Snx27						Flrt2
	Alpk3						Dtnbp1
	Mfge8						Borcs8
	Ube3a						Prnd
	Arl5c						Prnd
	Atp5g1						Prnd
	Atp5g1						Prnd
	Trim59						Smox
	Luc7l3						Srsf5
	Nme1						Gabpb1
	Clta						Hif1a
	Akap1						Sub1
	Tpm2						Flt1
	Tpm2						Kat6a
	Selenot						Tmem87a
	Zfp715						Kdelr2
	Ccne1						Alg11
	Aptx						Pdgfa
	Fxyd1						Srp9
	C9orf72						Ephb4
	Orc3						Pdhx
	Epha7						Cd44
	Pik3ca						Abhd11
	Fbxo17						Tagln2
	Ints8						Tagln2
	Ccne2						Pea15a
	Pafah1b3						Tspan18
	Crk						Gusb
	Tlcd2						Mdk
	Trappc6a						Ndufs2
	Rtn2						Sdhc
	Dact3						Psme2
	Strn4						Psmc3
	Rpain						Celf1
	Eif5a						Tcf7l2
	Ndufa3						Tcf7l2
	Trappc1						Kras
	Myh10						Tfpi
	Pcmtd2						Etfrf1
	Mrpl55						Tfpi
	Tpd52l2						Tor1aip2
	Arfrp1						Mmrn2
	Cbx5						Glrx2
	Ppdpf						Dynll1
	Sparc						Itga6
	Rapgef6						Arhgap6
	9530068E07Rik						Tmsb4x
	Clk4						Tmsb4x
	Paip1						Ssb
	Mrps36						Bmx
	Cbfb						Rbbp7
	Tnpo1						Mta3
	Fbln1						Sat1
	Top1						Acvr1
	Gm826						Huwe1
	Fancl						Smarca2
	Tti1						Rif1
	Vcan						Alas2
	Vcan						Acsl4
	Vcan						Rabgap1
	Rbm39						Rnf128
	Sertad2						Dipk2a
	Rbm12						Cntrl
	Sec61g						Uhrf1
	Grb10						Nrk
	Dynlrb1						Gapvd1
	Triobp						Tceal9
	Gcdh						Setd5
	Siva1						Zbtb43
	Ap1b1						Armcx1
	Tmed9						Ciz1
	Nf2						Frmd4b
	Ocel1						Klhl4
	Ndufa13						Chm
	Azin1						Swi5
	Srsf5						Mrpl2
	Srsf5						Nr2c2
	Ywhaz						Fbln2
	Stox2						Kdr
	Gmnn						Obsl1
	Gabpb1						Mgll
	Hif1a						Mgll
	Pds5b						Mgll
	Sub1						Dnpep
	Ctdspl2						Sh3glb2
	Wdr76						Pin4
	Bri3						Tpm1
	Kat6a						Clpx
	Ghr						Nagk
	Cdan1						Dis3l
	Eapp						Pigp
	Arhgap5						Cacfd1
	Tmem87a						Tmsb10
	Kdelr2						Pls3
	Ndufaf1						Klf7
	Rcor3						Lyar
	Lpgat1						Smyd1
	Lpgat1						Atp5j
	Sun1						Rcn2
	Arhgef7						Vopp1
	Lgr4						Gm1673
	Mpped2						Ncam1
	Dnmt3a						Babam2
	Tnfrsf19						Dzip3
	Sap18						Sidt2
	Usp21						Mapk14
	Mdk						Fstl1
	Ndufs2						Fhl1
	Arhgap1						ENSMUST00000114776.2
	Sdhc						ENSMUST00000114777.8
	Ckap5						Rsu1
	Creg1						Fam122b
	Mpzl1						Rps10
	Psmc3						Rps10
	Celf1						Luc7l
	ENSMUST00000111460.3						Tcf4
	Mtch2						Tcf4
	Xirp1						Cald1
	Stk38l						Frmd4a
	Tcf7l2						Strip2
	ENSMUST00000111649.7						Sept6
	Tcf7l2						Tmem60
	Tmx2						Lpp
	Sspn						Eloc
	Etfrf1						Tmem243
	Itgav						Slc12a2
	Tor1aip2						Cav1
	Ccdc141						Cav1
	Clasp2						Cav2
	Pdcd6ip						Cav2
	Arhgdib						Ica1
	Erlin1						Fam133b
	Ola1						Ftsj1
	Itga6						Arl1
	Mlec						Cracr2b
	ENSMUST00000112123.2						Gps1
	Tspan9						Gps2
	Trappc2						Ctu2
	Rad51ap1						Mphosph8
	Ssb						Pabpn1
	Selenok						Bex4
	Wnt5a						Cfl1
	Ung						Abhd17c
	Lrpprc						ENSMUST00000117146.7
	Atl2						Abraxas1
	Kcnh7						Postn
	ENSMUST00000112460.1						Msn
	Ltbp1						Son
	Smpx						Tspan4
	Ccnt2						Skil
	Pkp4						Ifnar1
	Kdm5c						Ifnar2
	Huwe1						Dpysl3
	Pip5k1b						Ift46
	Rif1						Gtf2a2
	Arpc5l						Atp5f1
	Nck1						N6amt1
	Dzip1l						1110059G10Rik
	Dtymk						Prxl2a
	Mrps18c						Skil
	Acsl4						Pdcd5
	Raf1						Rab4a
	Mid2						Ndufa5
	Dipk2a						ENSMUST00000118613.6
	Cntrl						Ccn4
	Pwwp3b						Efna1
	Shroom3						Hnrnph3
	Tceal9						Armcx2
	Pbx3						Tmem128
	Setd5						Ogt
	Hnrnph2						Emcn
	Rpl36a						Osbpl5
	Mob1b						ENSMUST00000119694.1
	Grsf1						Tbc1d1
	Cstf2						Ptprg
	Sytl4						Luc7l
	Frmd4b						Pcf11
	Frmd4b						Cdk9
	Cab39						Gm5678
	Swi5						Snrk
	Rest						Hmox2
	Pygm						Trim24
	Men1						Snx12
	Dnpep						Srp72
	Pin4						Eml2
	Slc30a9						Tfrc
	Tpm1						Hdac7
	C87436						Fopnl
	Tia1						Prelid3b
	Odf2						Ankrd50
	Pnkd						Ltbp4
	Clpx						Palld
	Brwd1						Cept1
	Tsc1						Hmox2
	Gtf3c5						Fus
	Dis3l						Plagl1
	Apoo						Cpped1
	Pigp						Lmo4
	Pls3						Cnot6l
	Snapc4						Ramp2
	Fam50a						Gemin7
	Hspa13						Cbx5
	Rcn2						Son
	Flna						Sik3
	Kbtbd2						Zfr
	Mfsd10						Ddx5
	Naa10						Sh3kbp1
	Ehmt1						Anxa2
	Ehmt1						Cep44
	Cbx3						Dmxl2
	Maea						Iffo2
	Dzip3						Uxt
	Cadm1						Pkp4
	Vma21						Ecscr
	Etl4						Fgfr2
	Popdc2						Atp6v1a
	Mapk14						Taz
	Tmem182						Myl3
	Fhl1						Dph3
	Ssbp1						Rad50
	Rps10						Ccpg1os
	Aifm1						Atf2
	Lman2l						Prdm16
	Fastk						Gm45716
	Kcnh2						Phb
	Fam126a						Uba52
	Cep41						Aktip
	Tmem209						Capns1
	Tmem209						Sgce
	Rab23						Gimap6
	Rpl39						Rpl12
	Tmem60						Snrpb2
	Camk2a						Hypk
	Pot1a						Btbd2
	Prkcsh						Cbx5
	Slc12a2						Rgs2
	Phf14						Spc25
	Fam133b						Tomm22
	Hdac6						Flna
	Rpn2						Nsrp1
	Ctu2						Hspd1
	Gatad2a						Brd4
	Mphosph8						Cope
	Pabpn1						Wdr77
	Wbp11						Tmem9b
	Cfl1						Usp48
	Rxrb						Rprd1b
	Usp14						Rps15a
	Abhd17c						Clu
	Phtf1						Zfp512b
	Dcaf11						Malsu1
	Qser1						Ccdc167
	Golim4						Kmt2a
	Smc2						Ift20
	Lsg1						Hsdl2
	Sec11a						Stag2
	Jkamp						Pqlc1
	Btbd10						Chchd3
	Son						Vps53
	Uspl1						Dek
	Ngrn						Fbxo30
	Armh4						Smim27
	Phtf2						Maged2
	N6amt1						Ifnar1
	N4bp2l2						Tcte2
	Rapgef2						Kif3a
	Pttg1						Smim1
	Mrps17						Wdr61
	Skil						Zfp963
	Klc1						Zfp260
	Paxbp1						Tiparp
	Ndufa5						Col4a5
	Dpf2						Nfyb
	Nfyc						Hnrnpm
	Stard4						Phldb2
	Armcx2						Cox7c
	Nipa2						Safb2
	Tmem128						Egfl7
	E2f8						Itgav
	Srp19						Srrm1
	Son						Usp48
	Ndufb2						Nebl
	Chchd7						Babam2
	Myl1						Ost4
	Lancl1						Ggnbp2
	D3Ertd751e						Ost4
	Rabgef1						Ssb
	Gtf2a2						Luc7l3
	Sec11a						Prpf6
	C2cd3						Ucp2
	Dancr						Ecscr
	Stt3a						Csnk2a1
	Srp72						Pstk
	Prpf39						Rabgap1
	Ccnc						Terf2
	Tfrc						Cnih4
	Tmem30a						Chd6
	Timm22						Czib
	Eif4enif1						Josd2
	Ccng2						0610010K14Rik
	Palld						Prxl2a
	Chchd7						Abca5
	Mrpl1						Mpdz
	Fus						Cc2d1b
	Plagl1						Mtmr14
	Stx4a						Tubb5
	Ndufb5						Eif3i
	Palld						Il15ra
	Mrps17						Slc25a19
	Dzip3						Prdx1
	Zfp868						Rprd1b
	Clk2						Stoml2
	Phrf1						Mrps14
	Cbx5						Rpl10
	Bola3						Pbrm1
	Casz1						Stt3a
	Rps14						Trappc6a
	Ndufb5						Ergic2
	Son						Prpf6
	Zfr						Fyn
	Lig1						Micu3
	Sp3os						Mtch2
	Taf6						Rex1bd
	Asnsd1						Chn1
	Chchd7						Ndufs5
	Acin1						Rps14
	Taz						Gapvd1
	Slc25a36						Lrch2
	Mtg1						Rsu1
	Dhcr7						Usp34
	Pcmtd2						Mybpc3
	Thoc2						Bnip1
	Tpr						Art3
	Cdkal1						Tacc3
	Sorbs2						Scamp1
	Dsp						Atp5j
	Tpr						Rbbp7
	Mpped2						Mtf1
	Stard7						Elmod2
	Czib						Srsf1
	Amot						Serf2
	Sorbs2						Polg
	Pimreg						Fam114a1
	1110065P20Rik						Ndufab1
	Grn						Rpl22
	Zfas1						Sorbs2
	Adamts1						Secisbp2l
	Map7d1						Ints13
	Med8						Tnni1
	Sgce						Psmc4
	Meg3						Cgrrf1
	Hypk						Ahctf1
	Rbm39						Nbdy
	Ppargc1a						Macf1
	Ift81						Ift57
	Spc25						Mgst1
	Ncor1						Hdac5
	Chd7						Tial1
	Dmxl2						Wipf1
	Brd4						Usp48
	Rps27l						Ipo4
	Dsp						Trappc13
	ENSMUST00000127937.1						Usp48
	Wdr77						Fus
	Tmem9b						Smim12
	LTO1						Tpt1
	Upf2						Otub1
	Myo9a						Fkbp1a
	Ahsa2						Mrps21
	Trrap						March7
	Zfp512b						Cald1
	Champ1						Nfyb
	2010204K13Rik						Ints6l
	Eif4g1						Rpl30
	Malsu1						Ergic3
	Sap18						Vezf1
	Atrx						Postn
	Chchd3						Ergic2
	Sptan1						Rbmx
	Dek						Akap9
	Tmem170b						Zcchc7
	Arid4b						Arfip1
	Gm11715						Ccdc50
	Lsm11						Micos10
	Hectd2os						Hspd1
	Mesd						ENSMUST00000144164.7
	Mkln1						Mtif2
	Srsf3						Rgs19
	Wdr61						Naa38
	Srsf6						Hells
	Arhgap44						Dipk1a
	Plagl1						Fbxl3
	Gm12940						ENSMUST00000145963.7
	Phrf1						Git2
	Col4a5						Fbxo22
	Zfp369						Rbm39
	Ldhb						Pbrm1
	Tmeff1						Wbp11
	Nfyb						Timm17b
	Gnas						Tecrl
	Tia1						Nsd3
	Zfp646						Ttc3
	Phldb2						Lhfp
	Cox7c						Pik3r3
	Ide						Mgat4b
[truncated: 1,244 more rows]

## Sheet: Cogind Genes
CODING DIFFERENTIAL EXPRESSED TRANSCRIPTS
CM1 (as control) x CM2
Ventricle			Left Ventricle			Right Ventricle			Left Atrium
E9.5			E11.5			E14.5			P0
Up	Down		Up	Down		Up	Down		Up	Down
Hddc2	Gnai3		Ncs1	Gnai3		Ncs1	Gnai3		Ccl2	Klf6
Dazap2	Klf6		Hddc2	Igf2		Scpep1	Igf2		Apip	Fdx1l
Smarcb1	Cox5a		Ilf2	Mcts1		Mcm7	Cav2		Pttg1	Fnta
Ilf2	Sdhd		Rtcb	Clcn4		Hk2	Klf6		Btg2	Ltv1
Ckb	Mcts1		Aif1l	Kat2b		Ddx3x	Actr2		Psmc5	Gadd45g
Rnd2	Tbrg4		Srpk3	Snrnp27		Poldip2	Gna12		Txndc17	Ercc4
Cnn1	Mkrn2		Mdp1	Rnd2		Cct3	Ccnd2		Isca2	Otub1
Kpnb1	Sox9		Mrpl4	Mrpl10		Srpk3	Ccl2		Fos	ENSMUST00000026828.5
Stk38l	Gm2a		Casq1	Akt1		Adprh	Hddc2		Eif3m	Atp2a2
Eef1e1	Hk2		Asf1b	Chordc1		Mknk2	Dazap2		Sec13	Chchd5
Rtcb	Rpa1		Mthfd2	Ranbp3		Paf1	C1d		Cryab	Immp1l
Pwp1	Oxa1l		Bcas2	Prkra		Ckm	Kat2b		Atp6v1g1	Lars2
Uba1	Poldip2		Aamp	Fkbp7		Angptl2	Rpl13		BC028528	Tnfsf9
Blvra	Gmcl1		ENSMUST00000007482.6	Ier3		Mtfp1	Oxa1l		Phpt1	ENSMUST00000040270.4
Trappc6a	ENSMUST00000001419.8		Tcap	Mmd		Spc25	Icam2		Cisd1	Nenf
Gmpr2	Mrpl10		Tvp23b	Map2k1		Tcap	N4bp3		Ptma	Chchd10
Mdp1	ENSMUST00000001513.6		Pam16	Hspb1		Fhl2	Col6a1		Sec61b	Rtn4
Dhrs1	Akt1		Slc25a13	Crip1		Herpud2	Col6a2		Cks2	ENSMUST00000061829.6
Ranbp3	Chordc1		Slc25a5	Strada		Rdh13	Snrnp27		Birc5	Lyrm2
Prkra	Srpk3		Nkiras2	Tgfbr1		Nprl2	Efnb2		Art3	Rps15
Ykt6	Bcap31		Drg2	Nprl2		Rdm1	Rrp15		Myef2	Ubqln1
Baz1b	Supt6		Mief2	Apip		Kif11	Cnn1		Ptp4a2	Cox7c
Fam32a	Dbf4		Ddx39	Ttn		Ndufs2	Snd1		Eloc	Mtss1
ENSMUST00000003575.9	Hltf		Mydgf	Tmem167		Atraid	ENSMUST00000001513.6		Tnnt2	mt-Nd2
ENSMUST00000003655.7	Aes		Timm13	Atp6v0d1		Gadd45b	Col1a1			mt-Co1
Nob1	Snrpd1		Nfkbia	Ppp1cb		Nkiras2	Tubb5			mt-Atp8
Kpna1	Ccdc97		Actr10	Efr3a		Kpna2	Eef1e1			mt-Atp6
Eif3g	ENSMUST00000002699.5		Erh	Myh9		Drg2	Pabpc1			mt-Nd3
Tmed4	Gtf2f1		Gadd45g	Wsb1		Unc45b	Zdhhc4			mt-Nd4
Ralb	Fkbp7		Pdcd6	Crk		Use1	Esam			mt-Nd6
Sgta	Qtrt1		Slc25a30	Vmp1		Pdk4	Ccdc47			mt-Nd4l
Trp53	Timmdc1		Psmb5	BC005537		Hey2	Abcd1			Tmem128
Txn2	Lamb1		Fitm1	Atp6v1e1		Zwint	Ssr4			Tspan6
Asf1b	Timm44		Cct5	Psme3		Ccn2	Bcap31			Utp3
Dnajb1	Ap2a2		Dcaf13	Hdac2		Ppa1	Kmt2a			Igf2
Chmp2a	Cdkn1b		Angpt1	Perp		Btg2	Sf3a1			Gm10800
Mthfd2	Rab8a		Slc25a17	Abracl		Drg1	Plaur			B2m
Napa	Ranbp2		Twf1	Ube2d1		Ska2	Rhoc			Atp5d
Ttc5	Fkbp11		Grina	Nudt4		Rrm2	Borcs8			Pum1
Aamp	Ncstn		Rrn3	Ddx50		Nup85	Ndufa11			Srsf5
Srm	Casq1		Pmm2	Pcbd1		Galk1	Aes			Pip5k1b
Pdk1	Gars		Msrb2	Ap3d1		Pimreg	Rgs19			Tmem128
Mettl1	Crot		Mrps18a	Txnrd1		Blmh	Snrpd1			Wdr77
ENSMUST00000007482.6	Calr		ENSMUST00000025007.5	Gdpd1		Slc35b1	Puf60			Ywhae
Ccdc124	Gys1		ENSMUST00000025014.8	Mrpl22		Scfd1	Mien1			Cnot7
Id3	Efnb3		Gm16286	Cox11		Ahsa1	ENSMUST00000002699.5			Smim26
Fhl2	Mmd		ENSMUST00000025483.9	Laptm4a		Atp6v1d	Clpp			Ndufb5
Vdac3	Fancl		ENSMUST00000025714.7	Slc35b1		Psmc1	Prkra			Lrpap1
Vps72	Lpcat3		Aip	Nemf		Edn1	Fkbp7			Myl2
Pttg1ip	Irf5		ENSMUST00000025893.5	Trappc6b		Cenpp	Ykt6			Mrps24
Hyal2	Atp6v1f		Acot9	Pnn		Naa35	Baz1b			Tnni3
Nprl2	Clcn5		Uqcrc1	2700097O09Rik		Ptcd2	Nudt14			Pafah1b3
Fdx1l	Plod3		Exosc7	Sfxn1		Pdhb	Flii			Rbfox2
Kif11	Lbr		Nop16	Lman2		Ldb3	Lamb1			Csnk2b
Amotl1	Map2k1		Lypla1	Uqcrb		Eef1akmt1	Ap2a2			Cux1
Commd8	Nmrk2		Tram1	Trip13		Clu	Ap1m1			Fh1
Pea15a	Hspb1		Klhl30	Mrps30		Fitm1	Atp5d			Oaz1
Tvp23b	Cstb		Csrp1	Ppp3cb		Dcaf13	Sh3gl1			Pitpna
Tsg101	Wdr1		Parp1	Micu2		Shcbp1	Ranbp2			Trip12
Slc25a11	Ccn4		Fh1	Cab39l		Slc38a2	Fkbp11			Rhoa
Lage3	App		Commd9	Pibf1		Gm9747	Nosip			Ndufa4
Rnf5	Letm1		Cat	Hes1		Nectin3	Rps11			Etfb
Capza2	Slc1a3		Dtd1	Psca		Ncbp2	ENSMUST00000003575.9			Slc3a2
Atp5e	Prkaca		Sec22b	Chkb		Pak2	Ier3			Cdkn1c
Glod4	Trim28		Casp6	Riox2		Klhl24	ENSMUST00000003655.7			Rpl18a
Ift52	Gpr108		Naxe	Gtf2e1		Racgap1	Insig2			Ccdc152
Ddx27	ENSMUST00000006027.5		Pole3	Slc49a4		Map3k12	Nob1			Myh6
Drg2	Rcn1		Nudt2	Tmem41a		Denr	Rpl8			Ndufa6
Rars	Tep1		Mrpl37	Adamts1		Mrpl14	Gstm1			Mtch1
Atp6ap1	Pfdn2		Ctps	Tmem50b		Ndc80	Grcc10
Isyna1	Zdhhc24		Ppie	Racgap1		Dpysl3	Atp6v1f
Ddx39	Atp7b		Psmc2	Cdca3		ENSMUST00000025483.9	Clcn5
Cops6	Runx1t1		Pmpcb	Igf2r		Cdca5	Utp20
Ubb	Gtf2h1		Ociad1	Phf10		ENSMUST00000025714.7	Tmed4
Plin3	Qrich1		Arpc1a	Etf1		Aip	Rps5
Rwdd1	Pola1		Sec61a1	ENSMUST00000025354.3		ENSMUST00000025804.5	Ralb
Lims1	Acot13		Arl8b	Ap3s1		ENSMUST00000025806.3	Dnajb11
Zwint	Wtap		Golt1b	ENSMUST00000025570.6		ENSMUST00000025997.5	Cnn2
Stx7	Ctnnb1		Cmas	Cdk2ap2		Alyref	Polr2e
Sar1a	Eif1b		Sec13	ENSMUST00000025997.5		Maged1	Map2k1
Mcu	Psmd2		Necap1	Wdr45b		Got1	Cstb
Btg2	Clic1		Fkbp4	Sacm1l		Ddit3	Wdr1
Mrpl22	Vps25		Tmem126a	Inpp5a		Taldo1	Ccn4
Id2	Dus3l		Ppp4c	Tm9sf2		Uqcrc1	App
Psmd12	Tgfbr1		Pycard	Ly96		Nop16	Nid1
Blmh	Khsrp		Mrps31	Eif5b		Ptp4a1	Pafah1b3
Tmem101	Hnrnpa0		Msmo1	Asnsd1		Ormdl1	Igf1r
Gtf2a1	Cers4		Ciapin1	Igfbp5		Des	Trim28
2700097O09Rik	Ubqln4		Rrad	Psmd1		Psmd1	Snx6
Fos	Man1a2		Dcps	Mcm6		Mrpl44	Bcas2
Rhobtb3	Acyp1		Fam81a	Dars		Parp1	Psmb4
Glrx	Rala		Dctpp1	Dbi		Fh1	ENSMUST00000006027.5
Ak6	Rpl30		Degs1	Cox20		Smyd2	Ergic3
Plk2	Bmp7		Dnttip2	Smyd2		Atf3	Rcn1
Psmd6	Dgcr8		Hsdl1	Coq4		Hspa14	Napa
Pbk	Slc16a12		Parp2	Anapc2		Hat1	Snf8
Dpysl2	Timp1		Atp6v0b	Dusp19		Cat	Ctsb
Bnip3l	Rnmt		Mrps2	Mtx2		Hsd17b12	Crkl
Cct5	Tor2a		Polr3k	Ubr1		Cops2	Lrwd1
Brix1	Sdhb		ENSMUST00000039631.8	Knstrn		Bub1	Atp6v1b2
Dcaf13	Nxf1		ENSMUST00000040270.4	Ivd		Fam83d	Rps9
Rida	ENSMUST00000010249.5		Gcsh	Crls1		Actl6a	Crip1
Mief1	2610507B11Rik		ENSMUST00000041053.9	Fabp5		Gmps	Srm
Twf1	Rdm1		Abhd4	Mrgbp		Hadh	Runx1t1
1810013L24Rik	ENSMUST00000010807.4		Usp22	Ogfr		Ppa2	Gtf2h1
Mgrn1	Apip		Mrps28	Rab5if		Ccn1	Pip4k2a
Pak2	Sugp1		Tubb4b	Fam83d		Dmac1	Wtap
Iqcb1	Sptbn1		Gna11	Sec62		Hint2	Ctnnb1
Vps26c	ENSMUST00000011896.6		Tubg1	Ccna2		Prkaa2	Dus3l
Tmem50b	Igf2bp1		Bclaf1	Naa15		Ddost	Cav1
Krt18	Fnbp4		Zer1	Bche		Sfpq	Khsrp
Creld2	Cad		Supt16	Wwtr1		Mrps15	0610009B22Rik
Bysl	Rnf170		Atg101	Ppid		Psmc2	Rhoa
Uqcc2	Myl2		Ttc1	Gpsm2		Rheb	Id3
Mtpap	Tctex1d2		Sh3bgr	Larp7		Orc5	Rplp1
Cox7a2l	Ndufa2		Card19	Gpr89		Lrpap1	Ift22
ENSMUST00000025406.7	Pam16		Cuedc2	Cnn3		Ociad1	Snrpb2
Smad2	Glis2		Rps23	Ptbp2		Uchl1	Rps18
ENSMUST00000025476.2	Cox6c		Tbx20	Gtf2b		Tspan12	Rpl10
ENSMUST00000025570.6	Anapc1		Dlst	Tln1		Cct7	Zfp955a
Rfk	Mertk		Isca1	Magoh		Sec61a1	Acyp1
Zfpl1	Tex261		Mrps9	Capzb		Ddx47	Rala
Mrpl21	Tmem208		Pdia6	Necap2		Golt1b	Rpl30
ENSMUST00000025804.5	E2f4		Tmed3	Rheb		Ldhb	Bmp7
ENSMUST00000025811.4	Ppp1cb		Ccnq	Cdk5		Lmcd1	Dynll1
Dpp3	Efr3a		Tmem11	Tprgl		Bhlhe41	Xpo6
Rela	Casd1		Gstz1	Ccnl2		Fkbp4	Srp14
ENSMUST00000025893.5	Gdi1		Kcnk3	Snx17		Coq7	Hyal2
Prdx5	Slc39a1		Chchd3	Ugdh		Ipo5	Tusc2
ENSMUST00000025918.7	Lpl		Spcs3	Uchl1		Pycard	Rassf1
ENSMUST00000026009.8	ENSMUST00000015719.14		Set	Tmem165		Hbb-y	Nxf1
Hexa	ENSMUST00000015725.14		Meis1	Coq2		Rrm1	Tmem223
Hsd17b10	Ppil4		Rnf181	Wsb2		Hmgn5	Nedd8
Sat1	Lcorl		Zyx	Gtf2h3		Glt28d2	Mrpl52
Shmt2	Ctsz		Rab31	Scarb2		Itgb1bp2	Plcd1
Ttc4	Prelid3b		Psmd4	Gng11		Prps1	Apip
Nudt5	Slc25a5		Pgrmc1	Lmod2		Gas6	Sptbn1
Cops5	Ndufa1		Nrm	Hibadh		Agpat5	Ccnt1
Fastkd2	Mapkapk2		Lrrc58	Mrps33		Gins4	Tmem167
Ptp4a1	Cul4a		Ubl3	Thap12		Acsl1	Rpa3
Asnsd1	Myh9		Abce1	Cox6a2		Tmem38a	Amotl1
Osgepl1	Mrps18c		Fxn	Thumpd1		Dcps	Atp6v0d1
Atic	Rnd3		Nmt2	Eif3f		Ccnb2	Commd8
Mrpl44	Cyba		Ptcd3	Ccdc22		Tent5a	Pten
Ndufa10	Igfbp4		Cdca8	Wdr13		Kif23	Tctex1d2
Sept2	Slc12a7		Ube2c	Cox7b		Mpi	Tvp23b
Tsn	Crk		Uba3	Nsdhl		Etfa	Dnajc7
Csrp1	Zcchc10		Rabggtb	Col4a2		Nicn1	Cacybp
Adipor1	Tbx5		Acp6	Ankrd10		Klhdc8b	Ndufa2
Hspa14	Pfn1		Tufm	Sfrp1		Dctpp1	Pam16
Rsu1	Ywhab		Lrrfip2	Frg1		Dnttip2	Cox6c
Dpm2	Kansl1		Spc24	Got2		Eif4h	Cpne8
Tor1b	Ypel2		Sumo3	Gab1		Arl5a	Stc1
Rab14	Cenpv		Ola1	Vac14		Mtg1	Tmem208
Arl14ep	Mief2		Dip2b	Mmp15		Hspb8	Ppp1cb
Commd9	Aatf		Poldip3	Mphosph6		Hpf1	Sash1
Cstf3	Dync1h1		Acadvl	Egln1		Mcee	Slc39a1
Api5	Myh10		Ak2	Dcun1d5		ENSMUST00000037246.5	Plxnd1
Snx5	Wwc1		Ube2h	Rexo2		Aifm1	ENSMUST00000015719.14
Rtf2	Ywhah		Tmem97	Bnip2		Gpi1	Acadsb
Rae1	Tmem160		Gpx4	Tent5a		Rfc3	Ppil4
Fabp5	Rnf145		Tmem222	Imp3		Tmx4	Castor2
Car3	Zfp687		Sirt3	Atp1b3		Bub1b	Adss
Eif6	D8Ertd738e		Lsm12	Atp6v1g1		Akr1b10	Plpp1
Dhx36	Calm3		Ptges3l	ENSMUST00000035548.14		Pdk2	Fli1
Ppid	Haus5		Polr2c	Atp1a1		Mrps2	Tmbim1
Serp1	Mydgf		Prdx2	Rps29		Alg14	Atp5e
Gmps	Fmc1		Sord	Kdelc2		Alkbh3	Ctsz
Casp6	Smpd2		Caprin1	Mcl1		Nup43	Ube2a
Metap1	Lama4		Nit1	Ythdc1		Gcsh	Mpped2
Slc35a1	Perp		Ndrg2	Cept1		Parm1	Nkap
Tex10	Abracl		Copg1	Coq5		Bphl	Cd34
Nudt2	Reep3		Mrps17	Parm1		Ankrd13c	Lamp2
Txndc12	Serinc1		Gapdh	Hist1h1c		Anln	Cul4a
Cpt2	Ube2d1		Mrpl40	Ipo9		Tob1	H3f3b
Eloa	Atp2b1		Fgf13	Creb3l2		Rmnd1	Myh9
Hmgcl	Ikbip		Etfdh	Zfp938		Ppip5k2	Sdc4
Urod	Ccn2		Palld	Mrps17		Hnrnpk	Glod4
Mmachc	Ifngr1		Mllt3	Kin		U2af1l4	Rpl19
Mrps15	Snrpf		Ndufv1	Smarca5		Tubb4b	Arl5b
Gnl2	Hsp90b1		Srpk1	Abcf1		Tubg1	Zfp207
Utp11	Cand1		Ndufv1	Mrps34		Bclaf1	Igfbp4
Rheb	Usp15		Hnrnpr	Ogt		Aldh1b1	Tnfaip1
Abcf2	Ndufs7		Map3k20	Pdk3		Bag2	Ints2
Fastk	Kcnmb1		Cenpa	Tsr1		Ypel5	Hist1h2bc
Ssu72	Pwwp3a		Clspn	Fndc3b		Adk	Stard3
Nrbp1	Csrp2		Plrg1	Sf3b6		Pdk3	Pmp22
Tgfbr3	Mdm2		Tnni1	Slc16a1		Spon1	Zcchc10
Ppbp	Tmbim4		Sh3kbp1	Sptan1		Ckap2	Psmb6
Pf4	Pofut2		Zbtb38	Ckap2		Mrps6	Ywhab
Eif2b1	Ccng1		Cldnd1	Lonp1		Jmjd6	Kansl1
Ran	Hspa4		Cyb5r3	Trir		Neil3	Dhx40
Triap1	Canx		Synj2bp	Cep78		Metap2	Sparc
Wasl	Rufy1		Ube2d3	Colgalt1		Mrpl34	Myl4
Pop7	Sar1b		ENSMUST00000167199.1	ENSMUST00000048192.7		Commd10	Pnpo
Igf2bp3	Ube2b		Mad2l1bp	Leo1		Zdhhc2	Copz2
Npy	Tcn2		Sept2	Cpe		Apex1	Dync1h1
Cct7	Arf5		Hbp1	Six5		Cystm1	Myh10
Golt1b	2310033P09Rik		Gyg	Cul4b		Nudt16l1	Avpi1
Ldhb	Ska2		Arpc4	Stbd1		Stbd1	Ccl4
Sec13	Cnot8		Ubl7	Cavin2		Tmem199	Map2k3
Necap1	Sap30l		Ldah	Rasl11b		Ckap2l	Ywhah
Fkbp4	Ppm1d		Timm13	Tmem199		Tbx20	Slc35b4
Pop4	Cox11			Tgs1		Klhl23	Dalrd3
Mphosph10	Nampt			Ppp1r17		Rbpms	BC005537
1110004F10Rik	Tspan13			Pcbp1		Lyrm4	Calm3
Aldoa	Rock2			Tecrl		Tubb2a	Cops3
Psma1	Laptm4a			Baiap2l1		Ankrd46	Gipc1
Bag3	Pum2			Xiap		Klhl31	Xab2
Thumpd1	Trib2			S1pr1		Mtap	Rcn3
Pqbp1	Hs1bp3			Gnai2		Bex1	Fmc1
Timm17b	Gna13			4933415A04Rik		Chchd10	Fbxo5
Dynlt3	Rdh14			Zfp422		Fuca2	Sec63
Sh3bgrl	Adi1			Arxes2		ENSMUST00000060710.7	Ltv1
Nono	Bcap29			Tmtc3		Tnni3k	Lama4
Saraf	Klf11			C1galt1c1		Afap1	Perp
Gins4	Mettl2			Rassf8		Pkig	Abracl
Asah1	Ddx42			Selenon		Azin1	Reep3
Ist1	Cpd			ENSMUST00000060722.6		Kcnk3	Serinc1
Map1lc3b	Timm22			Commd3		Cpsf3	Nts
Vps4a	Nme1			Lamtor4		Spcs3	Lims1
Nip7	Pfas			Rrp1		Ppp2r5a	Actr6
Kars	Ntn1			Xbp1		Top2a	Stx7
Gabarapl2	Klhl28			Naa50		Meis1	Snrpf
Cfdp1	Scfd1			Actn2		Eif2d	Nudt4
Egln1	Dtd2			Ezr		Gemin6	Timp3
Dcps	Dnaaf2			Ddx10		Psmd4	Hsp90b1
Rpusd4	Nemf			Camk2d		Tnnt1	Sar1a
Pin1	Gemin2			P3h4		Vrk1	Pcbd1
Anxa2	Mbip			Tent4b		Ccnb1	Pno1
Pkm	Sgpp1			Eapp		Myom1	Usp15
Mpi	Tmx1			Mrps21		Pgrmc1	Rab21
Mcrip1	Pfkp			Cdkn3		Lrrc10	Pwwp3a
Nicn1	Asb2			Lclat1		Nrm	Uqcr11
Atp6v1g1	Acot2			Cnot1		Wbp2	Yeats4
Hnrnpf	Coq6			Gpc3		Hikeshi	Csrp2
Pebp1	Npc2			Tgoln1		Cav3	Mdm1
Hspb8	Zfyve21			Agrn		Ado	Prmt2
Eri3	Atp5mpl			Pygl		Cks2	Txnrd1
Gpi1	Ryr2			Sigmar1		Efna5	Wdr82
Rfc3	Tmem14c			1110038F14Rik		Mlf1	Hba-x
Akr1b8	Ssr1			Nol7		Gm10118	Nudcd2
Rpp25l	Auh			Mfap2		Ubl3	Rack1
Polr3k	Sfxn1			ENSMUST00000072735.7		Eno1	Pttg1
Prorsd1	Ctsl			Armc10		Birc5	Pttg1
Gcsh	Lman2			ENSMUST00000073724.5		Cdca8	Igfbp3
Apopt1	Prelid1			Lrrc10		Ppp2r5c	Tcn2
Nudt19	Uqcrb			Med8		Atp2c1	Arf5
Gng10	Sdha			Stard5		Cdkn2d	Smtn
Aaas	Med10			Cks2		Cnot9	Mtif2
Zfp938	Ndufs6			Taf1b		ENSMUST00000087321.2	Fam114a2
Enc1	Clptm1l			Rnf207		Hnrnpa1	Nampt
Ankmy2	Gfm2			Upf3b		Htatsf1	Tspan13
Eef1a1	Hmgcr			Ubqln1		Tcp1	Fam84a
Ndufv1	Dimt1			Chtop		Ube2l3	Rdh14
Acd	Thbs4			Ext1		Srl	Id2
Mzt1	Zfyve16			Ptpra		Ccnb1	Ccl7
Capzb	Ppwd1			Dqx1		Tpd52	Ddx5
Neurl2	Cwc27			Prpf4b		Tmpo	Jpt1
Hnrnpk	Srek1ip1			Snx12		Med1	Slc25a19
Gna11	Emb			ENSMUST00000078079.9		Kxd1	Med31
Tubg1	Ndufs4			Tmem175		Tmem256	Txndc17
F11r	Glud1			Ttc8		Idh1	Nme2
Fkbp1a	Ldb3			Chpf		ENSMUST00000097715.2	Nme1
Psmd7	Rtraf			Gpatch1		Spc24	Luc7l3
Nop2	Dnajc9			Cbx1		Tsc22d2	Vamp2
Hibch	Ppp3cb			Nsmce2		Gas2l3	Pfas
Adk	Vcl			Mtss1		Larp4	Gosr2
Ptma	Capn7			Hspa2		Gsdme	Nemf
Cops4	Bap1			Krcc1		Hspb7	Gemin2
ENSMUST00000046094.4	Nisch			Fam3c		Hmgn2	Pnn
Mrpl54	Kpna3			Mtf2		Ak2	2700097O09Rik
Lap3	Pspc1			Ifitm2		Myocd	Nfkbia
Supt16	Eef1akmt1			mt-Nd1		Pold2	Sptlc2
Pak1ip1	Lats2			mt-Nd2		Amz2	Zfp36l1
Wdr92	Mrpl57			mt-Nd3		1700037H04Rik	Actn1
Wdr43	Micu2			mt-Nd4		Itpa	Wdr37
Mrps6	Mtmr6			mt-Nd5		Gm3550	Npc2
Utp4	Slc25a30			mt-Nd6		Cirbp	Fcf1
Rabif	Rgcc			mt-Nd4l		Bnip3	Fos
ENSMUST00000048192.7	Wbp4			Pgd		Prkar1a	Hsp90aa1
Ldha	Esco2			Akirin2		Idh2	Atp5mpl
Cip2a	Clu			Rbm10		Akap1	Tmem14c
Parl	Bora			Aldh6a1		Msi2	Dek
1110008P14Rik	Sucla2			Ap2s1		Polr2i	Riok1
Leo1	Spry2			Ankle2		Eno3	Auh
Ddx52	Dnajc3			Tmem128		Elp5	Sfxn1
Pnrc1	Dad1			Tbl1x		Eif5a	Ctsl
ENSMUST00000050096.13	Haus4			Htatsf1		Eif5a	Prelid1
Bzw1	Psmb5			Mapk12		Rapgef6	Txndc15
Golga7	Sub1			Lgals1		Dpm1	Uqcrb
Cuedc2	Tars			Pdxp		Mier3	Cetn3
Aasdhppt	Mtdh			Mex3c		Cpt1b	Med10
Prdx6	Laptm4b			Lyz2		Ddc	Clptm1l
Mrps27	Sdc2			Dazap1		H2afv	Xrcc4
H2afx	Myo10			Slc16a10		Tpx2	Zcchc9
Ckap2l	Angpt1			Tmem100		Lgmn	Ak6
Ptges3	Emc2			Cbx1		Haus8	Serf1
Ppp1r17	Ndufb9			Supt4a		Mybpc3	Hexb
Pycrl	Fbxo32			Sae1		Diablo	Hmgcr
2510002D24Rik	Tab1			Gm12689		Ndrg2	Ap3b1
Tsc22d3	Srebf2			Kmt2e		Tnnt2	Dimt1
Rbpms2	Aco2			Cmip		Pkp4	Kif2a
Isca1	Itga5			Bves		Ppip5k2	Plk2
ENSMUST00000057243.4	Hes1			Tbpl1		Bex3	Trim23
Gchfr	Zfp263			Tagln3		Ak1	Cenpk
Bex1	Zfp7			ENSMUST00000096164.4		Hopx	Mrps30
C1galt1c1	Glyr1			ENSMUST00000096246.3		Pygm	Ndufs4
Tuba1c	Ercc4			ENSMUST00000096253.5		Rab7	Ube2e1
Gm4737	Dgat1			2700062C07Rik		Slc5a3	Dydc2
Mettl5	Lmf2			Mier1		Ptgds	Prxl2a
Commd3	Chkb			Zfp292		Tacc3	Glud1
Arf1	Alcam			Svip		Hacd1	9230112D13Rik
Uqcrq	Nectin3			Mcam		Tmem182	Rtraf
Adrm1	Rrn3			Zcchc3		Mapre2	Dph3
Nucks1	Pmm2			Cd93		Mtfr1l	Kpna3
Zfp68	Riox2			Atxn7l3b		Mrpl39	Pspc1
Klf13	Tfrc			Brd9		Hikeshi	Cryl1
Glrx3	Fyttd1			Fam8a1		Armh4	Mrpl57
Suclg1	Lrch3			Map2k6		Cbx5	Gpalpp1
Strap	Popdc2			Sqle		Phtf2	Rgcc
Sbno1	Umps			Tmtc1		Mrpl40	Wbp4
Chchd3	Pdia5			Git1		Fgf13	Ccdc25
Nudcd3	Tmem41a			Iqsec1		Pfn2	Dpysl2
Farsb	Cxadr			Arl4a		Rsl1d1	Ebf2
4933434E20Rik	Usp25			B2m		Tspan12	Bin3
Snupn	Atp5j			Nsrp1		Etfdh	Fam160b2
Gemin6	Adamts1			Prpf8		Ccng2	Bmp1
Cap1	Dyrk1a			Rtn4rl1		Smarcb1	Ednrb
Ndufa8	Psmg1			Ece1		Palld	Dad1
Rab31	Ifngr2			Fbxo3		Bckdk	Ngdn
Fam136a	Atf1			Trit1		Psmg4	Sub1
Actg1	Ndufa5			Ppp3r1		Blmh	Cct5
Prmt7	Fhl1			Camk2a		Apex1	Laptm4b
Prdx6	Cdca3			Myl7		Ndufv1	Myo10
Lrrc40	Igf2r			Thra		Arhgap44	Ywhaz
Srp19	Phf10			Itpa		Mycn	Atp6v1c1
Pgm3	Cdc5l			Atp5d		Pa2g4	Eif3e
Lrrc10	Vegfa			Vps26a		Map3k20	Emc2
Rps7	Enpp4			Foxo3		Fzr1	Sqle
Sept11	Mrps18a			Pum1		Pla2g16	Smdt1
Cenph	Med20			Ndufaf8		Asb8	Rpap3
Ado	Ndc80			Ppa2		Crebrf	Phf5a
ENSMUST00000076155.4	Lbh			Prpsap1		Strn	Litaf
ENSMUST00000076219.4	Yipf4			Exoc7		Ndufv2	Hes1
Upf3b	Twsg1			Mrpl38		Plrg1	Cyc1
Efna5	Rhoq			Rps15a		Tcp1	Fbxl6
Pdia4	Pigf			Psip1		Zbtb38	Grina
Rpp21	Luc7l			Trim32		Ppp2r2d	Rpl24
Emp2	Bambi			Slc25a51		Pcmt1	Cd200
Rpl28	Zeb1			Ankrd40		Mff	Rrn3
Lrrc58	Sap130			Luc7l3		Psat1	Tbc1d23
Sox11	Elp2			Zcchc7		Eif4g2	Lrch3
Ubl3	Thoc1			Glipr2		Aig1	Snx4
Nup93	Cdh2			Pik3ca		Pkm	Ndufb4
Gm10131	Wdr46			Prkci		Adsl	Rabl3
Tax1bp1	ENSMUST00000025204.5			Vps53		Ifrd1	Golgb1
Eno1	Wdr33			Dact3		Naa35	Cxadr
Impdh2	Dhx16			Pfdn4		Comt	Usp25
Fxn	ENSMUST00000025293.3			Cbfb		Immt	Atp5j
Gpx1	ENSMUST00000025375.13			Tnpo1		Immt	Brwd1
Akirin2	ENSMUST00000025408.8			Top1		ENSMUST00000167161.7	Ifngr2
Hmgb1	ENSMUST00000025419.7			Tmed9		Idh3a	Sod1
Rplp0	ENSMUST00000025421.7			Tatdn1		Rab12	Prpf40b
Cnot9	Cep192			Fastkd5		Actn2	Tmbim6
Hnrnpa1	Rnmt			Srsf5		Ssrp1	Ndufa5
Rnps1	Gm16286			Rpl36al		Pdlim5	Fhl1
Ube2l3	Txnl4a			Abhd11		Rchy1	Hbb-bs
Utp3	Pcyox1l			Ckap5		Rangap1	P3h3
Rraga	ENSMUST00000025490.8			Tfpi		Eci2	Igf2r
Eif2s3y	ENSMUST00000025497.6			Clasp2		Cenpf	Cd2ap
Gpbp1	ENSMUST00000025503.8			Lrpprc		Eftud2	Hsp90ab1
Marcks	ENSMUST00000025511.9			Phka2		Prc1	Vegfa
Kars	Tmx3			Pole		Prc1	Mrps18a
Kxd1	Camk2a			Pkp4		Esd	Rrp36
Ccnd1	ENSMUST00000025547.2			Gapvd1		Prim1	Ppil1
Peg12	Tmem138			Bex3		Tnnt2	Yipf4
Galk2	ENSMUST00000025659.10			Setd5		Nudt5	Twsg1
Tmem263	ENSMUST00000025663.6			Tomm6		Bsg	Ntn3
Akap5	ENSMUST00000025667.12			Ptpa		Tbc1d7	Eci1
Tagln3	ENSMUST00000025718.8			Zfx		Psmd8	Epas1
Idh1	Tnks2			Rcn2		Tnnt2	Pigf
ENSMUST00000097715.2	ENSMUST00000025749.13			Zfp280c		Tnnt2	Dusp1
Spc24	ENSMUST00000025762.14			Fastk		Nuf2	Uqcc2
Cd93	Grk2			Tmem60		Zc3h11a	Rps10
Rpl21	ENSMUST00000025806.3			Rxrb		Csde1	Bambi
Commd6	ENSMUST00000025815.8			Pld3		Zfp655	Zeb1
Poldip3	ENSMUST00000025827.8			Cdh13		Camk2d	Thumpd2
Eif3b	Fibp			Tspan4		Serbp1	ENSMUST00000025209.10
Capzb	ENSMUST00000025955.6			Ngrn		Cct7	Mrpl27
Ece1	Hells			Gtf2a2		Cnbp	ENSMUST00000025293.3
Rpa2	ENSMUST00000025989.8			1110059G10Rik		Mat2a	Rpp21
Hdac1	Add3			Nipa2		Hikeshi	ENSMUST00000025354.3
Rbbp4	Casp7			Zbtb8os		Ckm	ENSMUST00000025364.4
Ak2	3110040N11Rik			Chuk		Pih1d1	Smad4
Sars	P4hb			Luc7l		Spc24	Psmg2
Nfe2l2	Alyref			Ddah1		Cmc1	ENSMUST00000025419.7
Dmap1	Rfng			Afap1l1		Tmod3	Rnmt
Sdcbp	Ogfod3			Fopnl		Usp28	Gm16286
Mrpl58	ENSMUST00000026221.5			Ptpn2		Chordc1	Txnl4a
Itpa	Twnk			Ccng2		Sgta	ENSMUST00000025484.7
Hmga1b	Limd1			Brd4		Snrpd3	ENSMUST00000025497.6
Vps26a	Smarcc2			Plagl1		Gadd45b	Rbm22
Sdf4	Cnpy2			Lonp2		Cinp	ENSMUST00000025511.9
Tnni2	Prim1			Clk2		Zfyve21	Tmx3
Snrnp40	Ddit3			Por		Eif5	Gnaq
Gatd1	ENSMUST00000026487.4			Hras		Nnt	Anxa1
Sirt3	Inpp5a			Ccpg1os		Actr10	Fam111a
Bnip3	Cox8b			Atf2		3830406C13Rik	Rfk
Parva	Ptdss2			Mpped2		Adk	ENSMUST00000025663.6
Lsm12	Tm9sf2			Nrd1		Fars2	Otub1
Slc44a1	Farp1			Arhgap21		Hnrnpc	ENSMUST00000025740.6
Zcchc7	Tnrc6c			Sgce		Mzt1	ENSMUST00000025759.7
Eno3	Gaa			Psip1		Tmem106c	ENSMUST00000025774.9
Eif5a	Sec11a			Cbx5		Nudt16l1	ENSMUST00000025835.4
Eif5a	Jmjd8			ENSMUST00000127937.1		Pfkm	ENSMUST00000025836.4
Trp53	Hadhb			Malsu1		Itgb5	ENSMUST00000025890.8
Atox1	Jade1			Bud23		Wrb	ENSMUST00000025893.5
Gnas	Chd2			Vegfb			Vegfb
Snx18	Higd2a			Hp1bp3			ENSMUST00000025918.7
Map3k1	Nop16			Srsf6			Smc3
Mier3	Smad7			Ldhb			ENSMUST00000025955.6
Npm1	Tmem14a			Itgav			ENSMUST00000025989.8
Tpx2	Tram1			Hnrnpr			Add3
Ppp2r5c	Lactb2			Ggnbp2			ENSMUST00000026011.6
Znrf3	Sf3b1			Ssb			Gsto1
Naa20	Acadl			Nfkb1			Casp7
Calm1	Nop58			Rasal2			Chuk
Cops2	Ndufb3			Rhot1			Limd1
Cnpy4	Kdelc1			Cog1			Sacm1l
Cops6	Rev1			Ttn			Hsd17b10
Tagln2	Eif5b			Camta1			Sat1
Tmem248	Stk17b			Ttn			Acot9
Mybpc3	Inpp4a			Arhgap21			Banp
Diablo	Sdhaf4			Luc7l			Sbds
Agps	Cyp27a1			Fzr1			Cdk2
Tmsb4x	Itm2c			Ipo4			Rps26
Tspan9	Epha4			Tpt1			Cnpy2
Arf4	Serpine2			Pfkp			Dctn2
Maged2	Chrng			Grb10			Echs1
Maged2	Ppp1r7			Grb10			Inpp5a
Cnbp	Dtymk			Cul1			Ifitm3
Arpc2	Ilkap			Ccdc73			Gaa
Pls3	Slc35f5			Usp46			Eif4a3
Brcc3	Ubxn4			Cnot6			Mkln1
Gpsm1	Dbi			Fbxo22			Sec11a
Hnrnpa2b1	Ube2t			Cul1			Rassf3
Ing3	Cyb5r1			Hpf1			Nrp1
Thoc6	Zc3h11a			Lhfp			Higd2a
Eef1akmt4	Xpr1			Ttn			Faf2
Suv39h1	Lamc1			Asb2			Cwf19l2
Mapre2	Parp1			Inafm2			Prex2
Arl1	Mixl1			Zfp326			Tram1
Kdm1a	Cox20			Tnni1			Maip1
Mtfr1l	Nvl			Serf1			Hspd1
Gps1	Pycr2			Add1			Ndufb3
Bex4	Opn3			Thoc2			Sgo2a
ENSMUST00000116567.2	Copa			Ica1			Eif5b
Mrpl39	Tada1			Sars			Mrpl30
Hspa8	Atp1b1			Snrpa1			Mitd1
Tspan4	Kifap3			Rps6kb1			Coa5
Cbx5	Iars2			Vamp4			Sdhaf4
Impa1	Tmem206			Gls			Smap1
Prxl2a	Angel2			Mtmr2			Igfbp5
Vps29	Rgs5			Epb41			Pecr
Vps29	Aldh9a1			N4bp2l2			Stk16
Gapdh	Mgst3			Stk38			Epha4
Pcf11	Rabgap1l			Sh3bgr			Ndufa10
Cul5	Nebl			Ppp4r1			Mterf4
Smarcb1	Gpd2			Slirp			Adipor1
Bckdk	Abl1			Wnk1			Zc3h11a
Gm16286	Tor1a			Eif2s2			Cox20
Srpk1	Psmd5			Lamc1			Srp9
Phax	Strbp			Psat1			Dcaf6
Cdc23	Dpp7			Rsrc1			Esrrg
Brcc3	Arl6ip6			Rsrc1			Angel2
Ywhaq	Cers6			Rbm26			Fam107b
Mrps14	Gorasp2			Cul3			Rgs5
Nbdy	Mtx2			Eid1			Mgst3
Tfg	Emc4			Sept10			Prrc2c
Orc4	Katnbl1			Gprasp1			Rsu1
Cenpa	Lin7c			Glo1			Vim
ENSMUST00000145634.7	Hsd17b12			St5			Psmb7
Timm17b	Ext2			Trappc12			Mindy3
Smim20	Pdia3			Zfp511			Dpm2
Ccdc6	Ubr1			Gm20721			Tor1b
Psmd11	Jag1			Cul3			Mrrf
Snapin	Snap23			Commd6			Arl6ip6
Rpl13a	Trpm7			Cct3			Ssna1
Fkbp4	Fahd2a			Mybpc3			Rbms1
Tcp1	Bub1			Schip1			Dph7
Ube2v1	Nop56			Afdn			Nckap1
Zbtb38	Rbbp9			R3hdm2			Dnajc10
Btf3	Cst3			ENSMUST00000171533.7			Cers6
Ubl4a	Gins1			Lifr			Timm10
Umad1	Tbc1d20			Ggnbp2			Tfpi
Psma3	Zdbf2			Smarca4			Mtx2
ENSMUST00000160180.7	Ptpn1			Jmjd1c			Nop10
Aebp2	Psma7			Pan3			Lin7c
Rc3h1	Ogfr			Pan3			Eif3m
Psat1	Itch			Wdr37			Dph6
Ccdc127	Trim55			Aldh18a1			Ubr1
Cyb5r3	Rab5if			Ap2b1			Snap23
Rdx	Rpn2			Atp2a2			Ehd4
Mapk1ip1l	Ctnnbl1			Zfand6			Ivd
Synj2bp	Sec62			Ecsit			Pcna
Prr13	Anxa5			Pitpna			Sppl2a
Zfp207	Mfsd1			Tnnt2			Zc3h8
Ptp4a2	Bche			H1f0			Snx5
Cul5	Wwtr1			Nufip2			Rbbp9
ENSMUST00000167199.1	Ssr3			Dst			Xrn2
Rnh1	Ccnl1			Ank3			Cst3
Tgfb1i1	Pdcd10			Psmd8			Sdcbp2
Prkag1	Slc25a24			Rsrc2			Mapre1
Tbck	Ahcyl1			Prrc2c			Pkia
ENSMUST00000169613.2	Mfsd14a			Hnrnpll			Rae1
Rbm7	Lrrc39			1810022K09Rik			Fabp4
Clta	Vcam1			Kansl3			Fabp5
Gm20390	Ppa2			Ktn1			Car2
Arpp19	Gstcd			Wdr75			Gid8
Rnf14	Aimp1			Cipc			Itch
Gm9844	Khdc4			Tardbp			Map1lc3a
Tpi1	Lmna			Uchl5			Ctnnbl1
Sept2	Rnf115			Ubxn4			Sec62
Hbp1	Snx27			Srsf2			Anxa5
Pafah1b2	Manba			Dcaf8			Supt20
Rab11b	Ccn1			Enah			Exosc8
Zfp266	Tmem68			Sec61a2			Dhx36
Hmgcs1	Coq3			Rpl31			Mfsd1
Psmd8	Tstd3			Arl6ip4			Tm4sf1
Schip1	Odf2l			Nexn			Wwtr1
Xpnpep1	Gtf2b			Cttnbp2nl			Sec22b
Xpnpep1	Pdlim5			Agap3			Prpf38b
Rhox5	Ncbp1			Atrx			S100a11
Eloc	Tmeff1			Ywhag			Efna1
Gpx1	Txn1			Cnn3			Mfsd14a
Csde1	Ugcg			Dhx30			Vcam1
Csde1	Alad			Atxn2			Larp7
Lamtor5	Dmac1			Zzz3			Khdc4
Eif4e	Zdhhc21			Rfc1			Lmna
Pitpnb	Aptx			Suclg1			Naxe
Fxr1	B4galt1			Hnrnpa2b1			Rps3a1
Ube2k	Tmem38b			Tra2a			Cnn3
Sinhcaf	Chmp5			Ezh2			Metap1
Hnrnpa2b1	Nfx1			Smarcad1			Cpne3
Arpc4	Ubap2			Etfb			Gtf2b
Cct7	Dcaf12			Tial1			Slc35a1
Cnbp	Vcp			Fxyd1			Ncbp1
Ucp2	Ccdc107			Sox6			Txn1
Nudt21	Tln1			Arl6ip1			Alad
Cnn1	Prkaa2			Rnf40			B4galt1
Hbs1l	Eps15			Kdm3a			Chmp5
Ppp2r5c	Ctps			Serpinh1			Nol6
Eif5	Mycbp			Tmem147			Nudt2
3830406C13Rik	Ndufs5			Col4a1			Dctn3
Adk	Pik3r3			Rps11			Vcp
Nudt16l1	Nsun4			Plpp5			Hacd4
Hmga1	Cmpk1			Pcm1			Pde4b
Ypel5	Srrm1			Gm45871			Txndc12
Wdr33	Sfpq			Cdh16			Magoh
Rab18	Maco1			Yipf2			Tmem59
	Ppp1r8			Ss18l2			Svbp
	Mecr			Higd1a			Ndufs5
	Kif1b			Plekha7			Cdc42
	Fam126a			Rps12			Hmgcl
	Tomm7			Abracl			Akr1a1
	Atad3a			Rab3ip			Nsun4
	Ccnl2			Sf3b6			Cda
	Cptp			Pln			Ptpn12
	Lrpap1			Tbca			Syf2
	Mrpl33			Fkbp3			Tmem50a
	Grpel1			Mrpl36			Psmb2
	Tmem165			Nemf			Sh3bgrl3
	Cenpc1			Gtpbp4			Nudc
	Dr1			Brd9			Stx12
	Zfp326			Nol7			Utp11
	Antxr2			Kif13b			Abcf2
	Tesc			Nid2			Vamp3
	Wsb2			Ap3s1			Park7
	Dck			Rab24			Rbp7
	Cdk2ap1			Ddx41			Tomm7
	Rilpl2			Fibp			Tprgl
	Atp2a2			Ppp6r3			Ssu72
	Ift81			Smc5			Rer1
	Rab35			Ccdc152			Pank4
	Sppl3			Golph3			Mrpl20
	2210016L21Rik			Elf1			Ccnl2
	Ccz1			App			Cd38
	Arpc1a			Ednrb			Rnf4
	Ndufa4			Ubn1			Snx17
	Gng11			Rbx1			Dhx15
	Gigyf1			Rab14			Pds5a
	Lrch4			Khdrbs3			Dr1
	Hibadh			Slc22a17			Dipk1a
	Fkbp9			Psmd2			Tgfbr3
	Cbx3			Vapa			Sparcl1
	Mtpn			Zfp820			Wsb2
	Casp2			Srpk1			Dck
	Gstk1			Fer			Cxcl1
	Mrps33			Srrm2			Vps33a
	Dusp11			Fhod3			Fam216a
	Fbxl14			Mtch1			Gpn3
	Bmp10			Slc8a1			Anapc7
	Rpn1						Atp2a2
	Ruvbl1						Anxa3
	Slc6a6						Triap1
	Mlf2						Srsf9
	Bhlhe41						2210016L21Rik
	Kras						Tmem106b
	Etnk1						Rpl6
	Cmas						Ccz1
	Emc3						Arpc1a
	Mrpl51						Pdap1
	Cd9						Ndufa4
	Qpctl						Pomp
	Zfp84						Col1a2
	Zscan26						Gng11
	Psmc4						Hibadh
	Mrpl46						Fkbp9
	Tmem126b						Krba1
	Ndufc2						Cbx3
	Arl6ip1						Mtpn
	Smg1						Casp2
	Kif22						Prdm5
	Eif3c						Mrps33
	Copb1						Dusp11
	Dkk3						Zfp638
	Cox6a2						Rpn1
	Nomo1						Chchd6
	Ears2						Mlf2
	Uqcrc2						Cops7a
	Tpp1						Magohb
	Mki67						Emp1
	Atp6ap2						Mgp
	Swap70						Arhgdib
	Tmem9b						Thumpd3
	Usp11						Cmas
	Cttn						Emc3
	Elf4						Vgll4
	Rbmx2						Mrpl51
	Gpc4						Cd9
	Ccdc22						Pop4
	Brcc3						Rpl28
	Igbp1						Csrp3
	Pbdc1						Nr2f2
	Cox7b						Smg1
	Magt1						1110004F10Rik
	Itgb1bp2						Mical2
	Rps4x						Cox6a2
	Abcb7						Vkorc1
	Nsdhl						Nucb1
	Prps1						Ubfd1
	Lamp1						Tpp1
	Eif4ebp1						Eif3f
	Col4a1						Fadd
	Col4a2						Gpc4
	Leprotl1						Pqbp1
	Dlc1						Dynlt3
	Tnks						Cmc4
	Ikbkb						Igbp1
	Tm2d2						Cox7b
	Gsr						Itm2a
	Rbpms						Sh3bgrl
	Frg1						Nono
	Galnt7						Abcb7
	Ednra						Dkc1
	Acsl1						Vps36
	Slc25a4						Erlin2
	Palld						Col4a1
	N4bp1						Col4a2
	Dnaja2						Leprotl1
	Itfg1						Vegfc
	Zfp330						Aga
	Mt1						Tnks
	Herpud1						Mrps31
	Mmp15						Plat
	Cox4i1						Tm2d2
	Mphosph6						Ddhd2
	Atp13a1						Frg1
	Rrad						Msmo1
	Psmb10						Sap30
	Slc7a6						Ufsp2
	Cyb5b						Pdlim3
	Mre11a						Vps35
	Tmem170						Orc6
	Aars						Itfg1
	Gnpat						Ist1
	Usp2						Mt2
	Cul5						Mt1
	Dlat						Ciapin1
	Slc44a2						Cdh5
	Rsl24d1						Cmtm3
	Nedd4						Rrad
	Rp9						Vps4a
	Phip						Cyb5b
	Zw10						Aars
	Ptpn9						2810004N23Rik
	Ireb2						Egln1
	Clk1						Dcun1d5
	Tspan3						Rexo2
	Cox7a2						Ets1
	Hcn4						Cryab
	Map2k5						Pts
	Ppib						Arcn1
	Snapc5						Aldh1a2
	Rpl4						Dock6
	Atp1b3						Rsl24d1
	Rasa2						Anxa2
	Cmtm6						Lca5
	Stt3b						Imp3
	Acvr2b						Ireb2
	Uba5						Psma4
	Rbm5						Clk1
	Mon1a						Cox7a2
	Prkar2a						Gsta4
	Amt						Elovl5
	Dars2						Ppib
	Otud7b						Tipin
	Pik3r1						Snapc5
	ENSMUST00000035548.14						Rpl4
	Lsm7						Tfdp2
	Oma1						Atp1b3
	Npat						Rasa2
	Klhl42						Tbx18
	Parp2						Slc25a36
	Cops8						Rpsa
	Pi4ka						Tnfrsf25
	Qsox2						Nbeal1
	Zc3h12a						Plcb4
	Slc35d1						Brk1
	Poglut1						Ndufa4l2
	Prkx						Lsm7
	Chmp7						Exoc3
	ENSMUST00000036407.4						Klhl13
	Atp1a1						Ipo13
	Ubac1						Pi4ka
	Appl1						Rep15
	Tmem51						BC028528
	Hacd3						Phb
	Prrc2b						Atp1a1
	Thap1						Dennd2a
	Efhd2						Ncaph2
	9530068E07Rik						Ndufb7
	Armh4						Rps29
	Ncaph2						Atp5j2
	Rps29						Slc25a37
	Atp13a2						Zfp623
	Atp5j2						Skp1a
	Metap1d						Cep126
	Zfp623						Phf20
	Fam91a1						Immp1l
	Ythdf1						Zc3h7a
	Skp1a						Prdm4
	Phf20						Tm7sf3
	Wipf2						Gnl3
	Zc3h7a						Dido1
	Rab3gap1						Fgfr1op2
	Gnl3						ENSMUST00000037850.5
	Hnrnpu						Kdelc2
	Dido1						Cd81
	Ccdc174						Mcl1
	Kdelc2						Txlnb
	Rbm24						Ptprm
	Mcl1						Fn3krp
	Bdp1						Ndufc1
	Atad2						Lum
	Washc4						ENSMUST00000038379.3
	Parp12						Sidt2
	Irf2bpl						Ppp1r21
	Nup54						Zfp91
	Klf16						Anapc13
	Rangrf						Lars2
	Mob1a						Trappc11
	Kri1						ENSMUST00000039074.12
	Ufl1						Rwdd2b
	Dpp9						Atg5
	Lars2						Tnfsf9
	Scai						Thbs1
	Pbxip1						Zfp51
	Phlda3						ENSMUST00000039631.8
	Rwdd2b						Cbr1
	Ubn2						ENSMUST00000039758.4
	Phpt1						Chd6
	Lpar3						Acaa1a
	Ibtk						Tbce
	Cdc14b						Prorsd1
	Uba6						Ptpn23
	Pkp2						Frrs1
	Alg14						ENSMUST00000040284.4
	Trmt6						Rbm17
	Arhgap18						Micall1
	Acaa1a						Gns
	Zmym5						Tmem258
	Tbce						Cd59a
	Tigar						Rnasek
	Dusp8						Calm2
	P3h2						Eif3l
	Polr2f						Apopt1
	Cox6a1						Syde1
	Mat2b						Tax1bp3
	Micall1						Cenpt
	Gns						Chchd4
	Tmem258						Krtcap2
	Coq5						Rps27l
	Cd59a						Tfb1m
	Rnasek						Ipo9
	Calm2						Lnpep
	Irs2						Sem1
	Sccpdh						Psme4
	Parm1						Zfp938
	Bphl						Polr2j
	Cnst						Gtf3c3
	Tmed10						Dync1li2
	Ankrd13c						Psen1
	Dpm3						Nostrin
	Krtcap2						1600002K03Rik
	ENSMUST00000040907.6						Gm49336
	Anln						Tmem135
	Rps27l						Dicer1
	Nek9						Sf3b3
	Lnpep						Hectd1
	Creb3l2						Dhx9
	Rab8b						Cpq
	Psme4						Rpl10a
	Ammecr1						ENSMUST00000042345.6
	Manea						Vps25
	Gtf3c3						Ghitm
	Zdhhc17						ENSMUST00000043074.12
	Taf2						Gadd45a
	Dync1li2						Tiprl
	Pyroxd1						Trp53inp2
	Tm6sf1						Sft2d2
	Dicer1						Cul7
	Sf3b3						Ice1
	Hectd1						Ankib1
	Emc1						Mitf
	Noc4l						F11r
	Fsd2						Lasp1
	Fbl						Cdc123
	Kin						Cdc16
	Usp38						Mrpl47
	Fbxo45						Gm11273
	Herc1						Hspb6
	Zgrf1						Rras
	Acsl5						Nop53
	Gcfc2						Chmp4b
	Asb4						Selenow
	ENSMUST00000043498.7						Lpar6
	Atp5l						Ogt
	Foxred1						Dap
	Pkn2						Alg5
	Fig4						Armc5
	Ncapd2						Arl6ip5
	Psenen						Ndufaf5
	Mrps34						Trappc5
	Ostc						Ctnnal1
	Cdc16						Bmt2
	Igsf3						Rpl37
	Oxld1						Lyplal1
	Spg20						Ndufb10
	Alg2						Smyd5
	Alkbh5						S100a10
	Selenow						Ttyh2
	Lpar6						BC055324
	Azi2						Ptma
	Zfp451						2700049A03Rik
	Ogt						Esf1
	Akap9						Mrpl54
	Alg5						Lap3
	Crybg3						Spon2
	Stx16						Sf3b6
	Arl6ip5						Myo1b
	4930402H24Rik						Rnf113a1
	Slc25a16						Apobec2
	Spag5						Tbca
	Tmco3						Iqcc
	Bmt2						Olfml2b
	Smc1a						Tmem205
	Dcun1d2						Fam102b
	Pygb						Rbm27
	R3hdm4						Abhd11
	Mybbp1a						Thoc2
	Smyd5						ENSMUST00000047057.7
	Ttyh2						Wdr43
	H2afy						Agps
	Scamp2						Rbbp8
	Rnf38						Cpsf2
	BC055324						Iars
	Skiv2l						AU040320
	Esf1						Vldlr
	Nexn						Tspan14
	Sf3b6						Scaf11
	Slc16a1						Dtna
	Sptan1						S100a13
	Rbm45						Rbm25
	Eprs						Zup1
	Nceh1						Ndufa7
	Ptov1						Ppp4r3a
	AW549877						Tmem71
	Spon1						Suco
	Fnip1						Plvap
	Uggt1						Arglu1
	Ckap2						Msantd2
	Smpd1						Tceal9
	Thoc2						Orc3
	Reep4						Cpe
	Lonp1						Gucy1a1
	Agps						Prickle1
	Trir						Sin3a
	Cpsf2						Ddx52
	AU040320						Snrpd2
	Vldlr						Kank1
	Cep78						Atp5k
	Kdm5b						Arf6
	Zfp281						ENSMUST00000050096.13
	Fam199x						Gprc5a
	Noa1						Zbtb11
	Atp1b2						Cox17
	Mettl17						Thtpa
	Colgalt1						Ptprd
	Sec24d						Spice1
	Dhcr24						Gpr146
	Dse						ENSMUST00000051301.4
	Fut11						Fbxo28
	Pigs						Cdc42
	Fam160a2						Cavin2
	Slc7a1						Aasdhppt
	Zbtb7a						Wdr61
	Rbm25						Lsm6
	Abhd13						Rps23
	Ppp4r3a						Rbp1
	Suco						Rps19bp1
	Clspn						Tmem186
	Arglu1						Micos13
	Mrpl34						Tmem123
	Rbm8a						Echdc2
	Card19						Rps27rt
	Ptpn13						Mcm3
	Kif4						Gprc5c
	Prickle1						Ankrd37
	Bmpr1a						ENSMUST00000053575.3
	Cep135						Secisbp2l
	Bet1						Sfswap
	Sin3a						Zfp207
	Alg1						Amfr
	Setmar						Phkb
	Sltm						Ckap4
	Commd10						Ccny
	Eml4						Tbc1d8
	Cltb						4930430F08Rik
	Atp5k						Rpl36al
	ENSMUST00000049811.6						Ift43
	Gpkow						Hspb3
	Arf6						Dpagt1
	Zfp322a						Abra
	ENSMUST00000050214.7						Ppp1r13b
	Ccdc66						Klf7
	Cited1						Tapt1
	Thtpa						Dph6
	Cystm1						Meaf6
	Stbd1						Vti1b
	Slc35e4						Rhoj
	Peg3						Lsm14b
	ENSMUST00000051301.4						S1pr1
	Mfsd5						Tsc22d3
	Mtus1						Ankrd16
	Jmjd1c						Abhd12
	Chd7						Lsm8
	Lin28a						Ppp3ca
	Pard6b						Csnk2a2
	Otud1						Bclaf3
	Sdsl						Jkamp
	Ranbp1						Pdia6
	Nup37						Flrt2
	Epb41l5						Tmem161b
	E130308A19Rik						Zfp422
	Pigm						Upk1b
	Rps19bp1						Pon2
	Tmem186						Adnp
	Slc38a9						Rsrc2
	Ppp1r15b						B230219D22Rik
	Tmem199						Arxes2
	Erp29						Ndufaf6
	Sc5d						Polr2a
	Tcaim						Tmed3
	Add1						Ccni
	Efnb1						Cd24a
	Tmem123						Zfp612
	Nipbl						Lxn
	Pcbp1						Rps21
	Rps27rt						Clca3a1
	Mcm3						F2r
	Usp42						Tmem17
	Tecrl						Ccnq
	ENSMUST00000053575.3						Ube2q2
	Rap2c						Kmt5a
	ENSMUST00000053705.6						Zfp367
	Sfswap						Rpl37a
	Amfr						Ppp1r2
	Phkb						Tor1aip2
	Srsf4						Selenon
	Ckap4						Lpar4
	Ccny						ENSMUST00000060722.6
	1110012L19Rik						S100a1
	Rtn4ip1						Cltc
	Rpl36al						Cavin1
	Ptpn11						Rab11fip5
	Pcolce						Ssu2
	Ift43						Trappc1
	Hspb3						Rtn4
	Hjurp						Adamts12
	Abra						Uqcrq
	Plekhf2						Fkrp
	Sugt1						Csrnp2
	Irf2bp2						Lamp2
	Ccdc69						Fktn
	Magi1						ENSMUST00000061829.6
	Xxylt1						Hist1h1e
	Prtg						Actg1
	S1pr1						Marcksl1
	Ubr3						Wdr89
	Atp7a						Rpp38
	Zfp954						Tmem64
	4933415A04Rik						Acp1
	Lsm8						Lyrm2
	Ppp3ca						Ttc7b
	Ccdc57						Xbp1
	Csnk2a2						Zfp68
	Eif3j2						Sox12
	Mrps9						Naa50
	Pdia6						Zbtb21
	Tmem251						Ptpn4
	Vcpip1						Plpp3
	Nup160						Cpne8
	Zfp422						Gcn1l1
	Mcmbp						Strip1
	Cog7						ENSMUST00000064798.14
	Pon2						Strap
	Adnp						Nrk
	Commd1						Rnaseh2a
	Bptf						Gas1
	Mcm2						Mrpl35
	Mtap						Commd4
	Zfp719						Ackr3
	Arxes2						Trmt1l
	Tmtc3						Eif3k
	Mafg						Ctnnd1
	Ccdc137						Ddc
	Uqcr10						Ctsd
	Polr2a						Camk2d
	Tmed3						Cope
	Zc3hav1l						Nudcd3
	Rassf8						Car8
	Pgrmc2						Ppp2r3a
	Pdlim5						Gtf2h2
	Cd24a						Zfp142
	Smim7						Stk3
	Pam						Klf1
	Parn						Sox4
	Chchd10						Pxn
	Insig1						Mrps21
	Brms1l						Depp1
	Heatr1						Atpif1
	Ube2q2						Znfx1
	Fam76b						Ccser2
	Prkca						Cggbp1
	Saysd1						Adam10
	Dsg2						Hmgb2
	Zfp367						Rock1
	Mmgt1						Dph3
	Yars2						Actn4
	Cpox						Ak1
	ENSMUST00000060223.2						Farsb
	Rab2a						Terf2
	Tshz1						Pdlim1
	Tor1aip2						Capn2
	Selenon						Sertad3
	Homer1						Mpzl1
	Mgat2						Snupn
	Suv39h2						Zcchc24
	ENSMUST00000060722.6						Bfar
	S100a1						Hnrnph1
	Cltc						Zfp580
	Fam120a						Gpc3
	Plxnb2						Elob
	Sorl1						ENSMUST00000069597.6
	Rtn4						Stag2
	Msantd3						Cdk17
	Pcmtd1						Dnaja4
	Atp13a3						Cnot10
	Tspyl1						Cebpg
	Mrps16						Pla2g4a
	Csrnp2						Tgoln1
	Rictor						Fabp3
	Lamp2						Zyx
	Rbm15						Rab31
	Tmem136						ENSMUST00000070850.6
	D17H6S53E						Zcchc9
	Shb						Setd3
	Spryd4						Ddx1
	Elf2						Eif2s1
	Lamtor4						Agrn
	Actg1						Dnajc30
	Rilpl1						Actg1
	Wdr89						Mthfd2l
	Crebrf						1110038F14Rik
	Lyrm2						Cpsf1
	Fam171a1						Plxnb1
	Ttc7b						Tmod3
	Glb1						Tmpo
	Xbp1						Yes1
	Gtf2a1						Tpm3-rs7
	Naa50						Rpl18
	Knop1						Nme2
	Smim11						Pgm3
	Tmem9						Gja5
	Smug1						Aplp2
	Ldb3						Hnrnpd
	Cdc42se2						Hmga2
	Rnf11						Srsf11
	Actn2						Armc10
	Adam17						Postn
	Swt1						ENSMUST00000073080.5
	ENSMUST00000064798.14						Smg7
	Omd						Rpl26
	Jmy						Cytl1
	Socs4						ENSMUST00000073722.5
	Yy2						Naca
	Ggcx						Acp1
	Rps6ka6						Mbd2
	Sp3						Rpl10
	Smad1						Vamp5
	Ctnnd1						Calcrl
	Kcnk3						Rps7
	Camk2d						Efcab14
	P3h4						Srek1
	Capn12						Sept11
	Utp18						Mtfmt
	Gtf2h2						Scml2
	Slc30a7						Preb
	Atpif1						Pepd
	Lclat1						ENSMUST00000075092.6
	Cggbp1						Rex1bd
	Slc20a2						Hspe1
	Adam10						Stard5
	Lrrc8c						Rpl21
	Far1						Pstk
	Actn4						Atp5g2
	Pcdh7						Yipf1
	Lrrfip1						Rfxank
	Gm9958						Cox6b1
	Klhdc10						Mrpl42
	Ak1						ENSMUST00000075884.6
	Ep300						Tsnax
	Rps15						Rnf207
	Rassf5						Abtb2
	Gja1						Upf3b
	Wdr6						Serpinb1a
	Eif2d						Pyroxd2
	Wls						Ndufa3
	Fam49a						Nfix
	Manf						Atg13
	Fam49a						Arl16
	Mapk1						Rabac1
	Bfar						Haus7
	Gpc3						Ptpra
	Rras2						Slirp
	Ncor1						Rpp21
	Rnf181						Eif4a2
	Stag2						Brd3
	Nnt						Hnrnph1
	Cdk17						Prpf4b
	B4galt6						Rpl27
	Nup98						Snx12
	Ppp3ca						Entr1
	ENSMUST00000070210.4						Glmn
	Slc24a5						ENSMUST00000078034.3
	Fabp3						Rsrp1
	Eif2b3						Mllt3
	Slc16a3						Cfl2
	Gid4						U2surp
	Traf7						Rpl28
	ENSMUST00000070949.4						BC048507
	Commd1						Pxylp1
	Zfp516						Tcf4
	Agrn						C1qbp
	Pygl						Uqcrh
	Larp1						Pabpc4
	Siah1b						Rpl35a
	Commd7						Sox11
	St6galnac6						Rpl34
	Tmem65						Exosc5
	ENSMUST00000072141.2						Sox7
	Strbp						Nsmce2
	Kif1c						Rpl30
	Ndrg3						Stk24
	Hk1						Srsf1
	Sys1						Nup93
	Rpl18						Hspbp1
	9430015G10Rik						Cd99l2
	Gja5						Krit1
	Acadm						Ppm1b
	Vipas39						Rpl15
	Hnrnpd						Hspa2
	Arhgef12						Rpl36
	Zswim7						Ipo11
	Vps41						Rpl35
	Abcb8						Krcc1
	Myom1						Timm17a
	Rcor3						Cox5b
	Ewsr1						Nasp
	Pgrmc1						Fxn
	Smg7						Tcea1
	Flot2						Zc3h15
	Med8						Pgk1
	Ube3b						Ifitm2
	Sap18b						Col18a1
	Mbd2						Rpl32
	Zfp772						Nmt2
	Borcs7						Mpp5
	Lamp2						Rps16
	Zfp868						Wdr33
	Pepd						mt-Nd2
	ENSMUST00000075092.6						mt-Nd3
	Dsc2						mt-Nd4
	Cdyl						mt-Nd5
	Plekhg3						mt-Nd6
	Stx3						Selenop
	Cav3						Gpx1
	Fkbp8						Selenof
	Abcb10						mt-Nd4l
	ENSMUST00000075606.4						Ski
	Atp5g2						Mob2
	Mapk1ip1						Dock1
	Cox6b1						Tacc1
	Cks2						Cd47
	Kdm2a						Crtap
	Scube1						Crip2
	Pdgfa						Impad1
	Tspan7						Ccdc90b
	Pmpca						Foxn3
	Ubqln1						Bnip2
	Ptp4a1						Hmgb1
	Ndufa3						Lsm14a
	Haus7						Tecpr1
	Ptpra						Nipsnap2
	Atxn7l1						Anapc5
	Eif4a2						Nck2
	Ssrp1						Col5a2
	Hnrnph1						Rpl31
	Prpf4b						Dhx57
	Rpl27						Capn6
	Rpl38						Rps28
	Kcng2						Bmpr2
	Entr1						Tmem128
	Kctd9						Trmt2b
	ENSMUST00000078079.9						Smc5
	Rsrp1						Tspan6
	Tcf4						Wiz
	Uqcrh						Col3a1
	Rpl34						ENSMUST00000088040.4
	Gm10118						Srrm2
	Nsmce2						Zfp566
	Rpl30						Zfp948
	Csnk1g2						Zfp160
	Notch2						Snn
	Stk24						Tm9sf4
	Hsf2						Tmem255a
	Srsf1						Cenpm
	Scamp4						Uba3
	Tmem192						Lgals1
	ENSMUST00000079924.6						Gm11808
	Ewsr1						Cds2
	Las1l						Ddrgk1
	Gspt1						Nr2f2
	Epb41l3						Actg1
	Ppm1b						Chrac1
	Rps25						Rabggtb
	Hspa2						Hnrnpa2b1
	Rac1						Gng5
	Rps17						Ldb3
	Os9						Pdlim5
	H3f3a						Slc37a3
	Pikfyve						Marf1
	Manbal						Utp3
	Blm						BC028528
	Rrp1b						Psma5
	Mbtps1						Arhgap1
	Mtf2						Tfpi
	Zc3h15						Hist2h2be
	Zdhhc12						Ssb
	Myh6						Ppig
	Nmt2						Baz2b
	Hopx						Ddx3y
	Rpl36a-ps1						Eif2s3y
	Mpp5						Mapk3
	Max						Sumo1
	Rpl5						Hacd1
	Wdr33						Snrnp48
	mt-Nd2						Akr1e1
	mt-Nd3						Naca
	mt-Nd5						Dazap1
	mt-Nd6						Srsf2
	Sephs2						Tfam
	Gpx3						Marcks
	Pgd						Ncoa7
	Rcc1						Bclaf1
	Med8						Tmem100
	Mob2						Msi2
	Rplp2						ENSMUST00000092955.9
	Dock1						ENSMUST00000092956.2
	Ptges3						Hba-a2
	Pacs2						Hba-a1
	Impad1						0610010F05Rik
	Rcor1						Filip1
	Vrk1						Myzap
	Gpr171						Arhgap23
	Atp2c1						Cbx1
	Anp32a						Ccnd1
	Cadm1						Kdm6b
	Fxyd6						Mesd
	Dusp27						Chchd2
	Ap2s1						Ankrd50
	Fam20b						Ftl1
	Sh2b3						Tchp
	Myo18b						Selenom
	Ankle2						Vps4b
	Hes6						Dnajc8
	Tro						Zmym6
	Capn6						Cited4
	ENSMUST00000087321.2						Kmt2e
	Creb1						Dmtf1
	Tmem128						Amn1
	Tspan6						Igf1
	Cd320						Lmod3
	Mtg2						Tmf1
	Ybx3						Tbpl1
	ENSMUST00000088040.4						ENSMUST00000096014.3
	Ncoa3						ENSMUST00000096053.3
	Hs6st2						ENSMUST00000096164.4
	Tbl1x						ENSMUST00000096243.5
	Ube2c						Arid2
	Phf3						BC005561
	Col2a1						Skp2
	Slc38a1						Myadm
	Srrm2						Ttc9c
	Htatsf1						Tuba1a
	Rtl8b						Mrps14
	Zfp948						Tead2
	Lrch1						Hmbs
	Edem1						ENSMUST00000097590.3
	Uba1						2700062C07Rik
	Ppp2r2a						Rab18
	Shq1						Hp1bp3
	Bbx						Ssbp3
	Bbx						Igf2
	Xpo4						Fkbp15
	Snrpg						Rbbp6
	Tet3						Zfp292
	Chrac1						Hbb-bt
	Casc4						Pnisr
	Itgb1						Tet2
	Ldb3						Pias1
	Pdlim5						Ceacam1
	Btd						Ehd2
	Nt5dc2						Mcam
	March6						Dennd4b
	Efcab1						Mbnl1
	Lmbrd2						Sirpa
	Sec14l1						Cd93
	Srl						Atxn7l3b
	Cry2						Ube2n
	Phtf1						ENSMUST00000099353.4
	Acp6						Brd9
	Ppig						Serf2
	Baz2b						Uimc1
	Arl15						Sumo3
	Mfn1						Fam122a
	Prnp						Aven
	Pde7a						Gm10800
	Mapk3						Gm10801
	Usp1						Ccdc58
	Hacd1						Calcrl
	Ss18						Sept9
	Naca						Egfl7
	Wac						B3glct
	Msrb3						Txn2
	Srsf2						Rac1
	Rpl19						Actb
	Adamts14						Eif3b
	Gjc1						Puf60
	Bclaf1						Gm10401
	5430403G16Rik						Smim10l1
	Lig3						Glmn
	Cluh						0610010K14Rik
	ENSMUST00000092956.2						Jagn1
	Taf1c						Srp72
	Spdl1						Ylpm1
	Psd3						Hnrnpab
	Tomm40						Vamp5
	Tmem94						Nhsl2
	Arhgap23						Hbq1b
	Tnrc6a						Tmem176b
	Kdm6b						Flna
	Ftl1						Ptn
	Entpd6						Selenos
	Selenom						B2m
	Ccdc173						Rpl23a
	Kmt2e						Coro6
	ENSMUST00000095347.11						Nsrp1
	Ric8b						Capzb
	Lmod3						Prkacb
	Tmf1						Ece1
	Bves						Pafah1b1
	Tia1						Arpc3
	Lsmem1						Rpl11
	Map3k5						Dnajc24
	ENSMUST00000096014.3						Kctd10
	Cpa2						Tjp1
	ENSMUST00000096164.4						Stxbp3
	Adcy6						Sars
	ENSMUST00000096246.3						B9d1
	Arid2						Nfe2l2
	ENSMUST00000096441.3						Rps8
	Rnf121						Rad54l
	Myadm						Anxa6
	Ddr1						Btf3l4
	Arpc5						Mmadhc
	Ivns1abp						Sqstm1
	1700066B19Rik						Jak1
	Cops9						Gm2000
	2700062C07Rik						Rps6
	Cab39						Rtn4
	Fam126b						Rps27a
	Klhl21						Ppp3r1
	Hp1bp3						Rpl7a
	Srsf10						Anp32b
	Mier1						Sdcbp
	Alg6						Nploc4
	Rbbp6						Pecam1
	Zfp292						Smarce1
	Pnisr						Rpl23
	Alg8						Pcgf2
	Exoc8						Cltc
	Pias1						Rpl22
	ENSMUST00000098817.2						Znhit3
	Scamp3						Snrpb
	Tada3						Snrnp200
	ENSMUST00000099274.2						Nppa
	Wdr76						Nppb
	Midn						Crlf3
	Ranbp6						Ablim1
	Fam8a1						Psme2b
	Mis18a						Cd63
	Tjp2						Sarnp
	Gm10800						Ctdsp2
	Gm10801						Osbpl8
	Hk1						Kitl
	Dgkz						Dcn
	Zscan12						Dot1l
	Igf2bp2						Atp5d
	Hspa5						P4ha1
	Rbm26						Lims1
	Tmub2						Grik2
	Eif2ak1						Foxo3
	Sqle						Phactr2
	Abcc9						Plekhn1
	Smim10l1						Sdf4
	Glmn						Aurkaip1
	Gtf2h5						Ssu72
	Esyt2						Acot7
	Jagn1						Park7
	Srp72						Park7
	Iqsec1						Tardbp
	Ylpm1						Mfn2
	Col4a6						Prdm2
	Phf23						Fblim1
	Klf14						Usp48
	Ap1b1						Hnrnpr
	Flnc						Tmem50a
	Gripap1						Sh3bgrl3
	Selenos						Dnajc8
	B2m						Trnau1ap
	Rpl23a						Lsp1
	Hspb7						Pum1
	Nsrp1						Zranb2
	Prpf8						Uros
	Prkacb						Meaf6
	Pafah1b1						Arhgdia
	Meis2						Selenof
	Med18						Actg1
	Trim44						Ube2d3
	Myh10						Aldoa
	Sort1						Prpsap1
	Myocd						Srp68
	Med19						Prdx1
	Rai1						Slc25a19
	Rnf220						Gga3
	Ptgfrn						Rpl38
	Rad54l						1110004F10Rik
	Faf1						1110004F10Rik
	Anxa6						Scp2
	Btf3l4						Cpt2
	Vdac1						Dennd5a
	Myh7						Lrif1
	Ptprd						Tmem59
	Rtn4						Gm45799
	Zdhhc12						Trim3
	Camk2a						Hipk1
	Akap2						Cdc27
	Zmiz2						Nfia
	Smc2						Lsm12
	Aco1						Psip1
	Asph						Mpdz
	Lyn						Ramp2
	Tbcd						Snx27
	Sec14l1						Chtop
	Amz2						Mfge8
	Pigt						Inip
	Tgm2						Cisd3
	Rpl23						Nipsnap3b
	Pcgf2						Fbxw7
	Rpl22						Spop
	Znhit3						Smc4
	Per3						Tomm5
	Polr1b						Ankrd40
	Tmem201						Luc7l3
	Ube4b						Zcchc7
	Snrnp200						Tpm2
	Nppa						Spg20
	Nppb						Ptrh2
	2510039O18Rik						Ccl27a
	Crlf3						Ndufb6
	Gm12355						C9orf72
	Cd63						Rbm42
	Tmpo						Orc3
	Dot1l						Capns1
	Atp5d						Zfp260
	Rtn4ip1						Spint2
	Snx3						Hps3
	Phactr2						Asph
	Sdf4						Ythdf3
	Nadk						Blvrb
	Park7						Lrrcc1
	Tardbp						Hnrnpul1
	Mfn2						Pafah1b3
	Pithd1						Rps19
	Sh3bgrl3						Rps19
	Arid1a						Dmpk
	Cars						Hif3a
	Wasf2						0610010K14Rik
	Dnajc8						0610010K14Rik
	Tnnt3						Kmt5c
	Trnau1ap						Eif5a
	Gmeb1						Rps9
	Pum1						Ndufa3
	Rplp2						Trp53
	Zranb2						Chd3
	Eif4a3						Epn2
	Ppa2						Rgs19
	Cyp2u1						Mrpl55
	Aldoa						Dnajc5
	Prpsap1						Tpd52l2
	1810037I17Rik						Mfap3
	Toe1						Fam114a2
	Mast2						Atox1
	Grb2						Sparc
	Gga3						Anxa6
	Rpl38						Cables2
	1110004F10Rik						Uqcrq
	Nrd1						Gnas
	Dennd5a						Maf
	Helz						Map3k1
	Tmem59						Ebf1
	Nol11						Npm1
	Gm45799						Tomm34
	Pde4b						Top1
	Leprot						Nnat
	Rnf121						Xpo1
	Cdc27						Dlgap4
	Pde4dip						Rab1a
	Tm2d1						Atf4
	Nfia						Pxmp4
	Focad						Ccm2
	Gabpb2						Mta1
	Eed						Rad23a
	Nfib						Tmed9
	Snx27						Nf2
	Alpk3						Secisbp2
	Mfge8						Calm1
	Ube3a						Flrt2
	Arl5c						Dtnbp1
	Atp5g1						Borcs8
	Atp5g1						Prnd
	Trim59						Prnd
	Luc7l3						Prnd
	Nme1						Prnd
	Clta						Smox
	Akap1						Srsf5
	Tpm2						Gabpb1
	Tpm2						Hif1a
	Selenot						Sub1
	Zfp715						Flt1
	Ccne1						Kat6a
	Aptx						Tmem87a
	Fxyd1						Kdelr2
	C9orf72						Alg11
	Orc3						Pdgfa
	Epha7						Srp9
	Pik3ca						Ephb4
	Fbxo17						Pdhx
	Ints8						Cd44
	Ccne2						Abhd11
	Pafah1b3						Tagln2
	Crk						Tagln2
	Tlcd2						Pea15a
	Trappc6a						Tspan18
	Rtn2						Gusb
	Dact3						Mdk
	Strn4						Ndufs2
	Rpain						Sdhc
	Eif5a						Psme2
	Ndufa3						Psmc3
	Trappc1						Celf1
	Myh10						Tcf7l2
	Pcmtd2						Tcf7l2
	Mrpl55						Kras
	Tpd52l2						Tfpi
	Arfrp1						Etfrf1
	Cbx5						Tfpi
	Ppdpf						Tor1aip2
	Sparc						Mmrn2
	Rapgef6						Glrx2
	9530068E07Rik						Dynll1
	Clk4						Itga6
	Paip1						Arhgap6
	Mrps36						Tmsb4x
	Cbfb						Tmsb4x
	Tnpo1						Ssb
	Fbln1						Bmx
	Top1						Rbbp7
	Gm826						Mta3
	Fancl						Sat1
	Tti1						Acvr1
	Vcan						Huwe1
	Vcan						Smarca2
	Vcan						Rif1
	Rbm39						Alas2
	Sertad2						Acsl4
	Rbm12						Rabgap1
	Sec61g						Rnf128
	Grb10						Dipk2a
	Dynlrb1						Cntrl
	Triobp						Uhrf1
	Gcdh						Nrk
	Siva1						Gapvd1
	Ap1b1						Tceal9
	Tmed9						Setd5
	Nf2						Zbtb43
	Ocel1						Armcx1
	Ndufa13						Ciz1
	Azin1						Frmd4b
	Srsf5						Klhl4
	Srsf5						Chm
	Ywhaz						Swi5
	Stox2						Mrpl2
	Gmnn						Nr2c2
	Gabpb1						Fbln2
	Hif1a						Kdr
	Pds5b						Obsl1
	Sub1						Mgll
	Ctdspl2						Mgll
	Wdr76						Mgll
	Bri3						Dnpep
	Kat6a						Sh3glb2
	Ghr						Pin4
	Cdan1						Tpm1
	Eapp						Clpx
	Arhgap5						Nagk
	Tmem87a						Dis3l
	Kdelr2						Pigp
	Ndufaf1						Cacfd1
	Rcor3						Tmsb10
	Lpgat1						Pls3
	Lpgat1						Klf7
	Sun1						Lyar
	Arhgef7						Smyd1
	Lgr4						Atp5j
	Mpped2						Rcn2
	Dnmt3a						Vopp1
	Tnfrsf19						Gm1673
	Sap18						Ncam1
	Usp21						Babam2
	Mdk						Dzip3
	Ndufs2						Sidt2
	Arhgap1						Mapk14
	Sdhc						Fstl1
	Ckap5						Fhl1
	Creg1						ENSMUST00000114776.2
	Mpzl1						ENSMUST00000114777.8
	Psmc3						Rsu1
	Celf1						Fam122b
	ENSMUST00000111460.3						Rps10
	Mtch2						Rps10
	Xirp1						Luc7l
	Stk38l						Tcf4
	Tcf7l2						Tcf4
	ENSMUST00000111649.7						Cald1
	Tcf7l2						Frmd4a
	Tmx2						Strip2
	Sspn						Sept6
	Etfrf1						Tmem60
	Itgav						Lpp
	Tor1aip2						Eloc
	Ccdc141						Tmem243
	Clasp2						Slc12a2
	Pdcd6ip						Cav1
	Arhgdib						Cav1
	Erlin1						Cav2
	Ola1						Cav2
	Itga6						Ica1
	Mlec						Fam133b
	ENSMUST00000112123.2						Ftsj1
	Tspan9						Arl1
	Trappc2						Cracr2b
	Rad51ap1						Gps1
	Ssb						Gps2
	Selenok						Ctu2
	Wnt5a						Mphosph8
	Ung						Pabpn1
	Lrpprc						Bex4
	Atl2						Cfl1
	Kcnh7						Abhd17c
	ENSMUST00000112460.1						ENSMUST00000117146.7
	Ltbp1						Abraxas1
	Smpx						Postn
	Ccnt2						Msn
	Pkp4						Son
	Kdm5c						Tspan4
	Huwe1						Skil
	Pip5k1b						Ifnar1
	Rif1						Ifnar2
	Arpc5l						Dpysl3
	Nck1						Ift46
	Dzip1l						Gtf2a2
	Dtymk						Atp5f1
	Mrps18c						N6amt1
	Acsl4						1110059G10Rik
	Raf1						Prxl2a
	Mid2						Skil
	Dipk2a						Pdcd5
	Cntrl						Rab4a
	Pwwp3b						Ndufa5
	Shroom3						ENSMUST00000118613.6
	Tceal9						Ccn4
	Pbx3						Efna1
	Setd5						Hnrnph3
	Hnrnph2						Armcx2
	Rpl36a						Tmem128
	Mob1b						Ogt
	Grsf1						Emcn
	Cstf2						Osbpl5
	Sytl4						ENSMUST00000119694.1
	Frmd4b						Tbc1d1
	Frmd4b						Ptprg
	Cab39						Luc7l
	Swi5						Pcf11
	Rest						Cdk9
	Pygm						Gm5678
	Men1						Snrk
	Dnpep						Hmox2
	Pin4						Trim24
	Slc30a9						Snx12
	Tpm1						Srp72
	C87436						Eml2
	Tia1						Tfrc
	Odf2						Hdac7
	Pnkd						Fopnl
	Clpx						Prelid3b
	Brwd1						Ankrd50
	Tsc1						Ltbp4
	Gtf3c5						Palld
	Dis3l						Cept1
	Apoo						Hmox2
	Pigp						Fus
	Pls3						Plagl1
	Snapc4						Cpped1
	Fam50a						Lmo4
	Hspa13						Cnot6l
	Rcn2						Ramp2
	Flna						Gemin7
	Kbtbd2						Cbx5
	Mfsd10						Son
	Naa10						Sik3
	Ehmt1						Zfr
	Ehmt1						Ddx5
	Cbx3						Sh3kbp1
	Maea						Anxa2
	Dzip3						Cep44
	Cadm1						Dmxl2
	Vma21						Iffo2
	Etl4						Uxt
	Popdc2						Pkp4
	Mapk14						Ecscr
	Tmem182						Fgfr2
	Fhl1						Atp6v1a
	Ssbp1						Taz
	Rps10						Myl3
	Aifm1						Dph3
	Lman2l						Rad50
	Fastk						Ccpg1os
	Kcnh2						Atf2
	Fam126a						Prdm16
	Cep41						Gm45716
	Tmem209						Phb
	Tmem209						Uba52
	Rab23						Aktip
	Rpl39						Capns1
	Tmem60						Sgce
	Camk2a						Gimap6
	Pot1a						Rpl12
	Prkcsh						Snrpb2
	Slc12a2						Hypk
	Phf14						Btbd2
	Fam133b						Cbx5
	Hdac6						Rgs2
	Rpn2						Spc25
	Ctu2						Tomm22
	Gatad2a						Flna
	Mphosph8						Nsrp1
	Pabpn1						Hspd1
	Wbp11						Brd4
	Cfl1						Cope
	Rxrb						Wdr77
	Usp14						Tmem9b
	Abhd17c						Usp48
	Phtf1						Rprd1b
	Dcaf11						Rps15a
	Qser1						Clu
	Golim4						Zfp512b
	Smc2						Malsu1
	Lsg1						Ccdc167
	Sec11a						Kmt2a
	Jkamp						Ift20
	Btbd10						Hsdl2
	Son						Stag2
	Uspl1						Pqlc1
	Ngrn						Chchd3
	Armh4						Vps53
	Phtf2						Dek
	N6amt1						Fbxo30
	N4bp2l2						Smim27
	Rapgef2						Maged2
	Pttg1						Ifnar1
	Mrps17						Tcte2
	Skil						Kif3a
	Klc1						Smim1
	Paxbp1						Wdr61
	Ndufa5						Zfp963
	Dpf2						Zfp260
	Nfyc						Tiparp
	Stard4						Col4a5
	Armcx2						Nfyb
	Nipa2						Hnrnpm
	Tmem128						Phldb2
	E2f8						Cox7c
	Srp19						Safb2
	Son						Egfl7
	Ndufb2						Itgav
	Chchd7						Srrm1
	Myl1						Usp48
	Lancl1						Nebl
	D3Ertd751e						Babam2
	Rabgef1						Ost4
	Gtf2a2						Ggnbp2
	Sec11a						Ost4
	C2cd3						Ssb
	Stt3a						Luc7l3
	Srp72						Prpf6
	Prpf39						Ucp2
	Ccnc						Ecscr
	Tfrc						Csnk2a1
	Tmem30a						Pstk
	Timm22						Rabgap1
	Eif4enif1						Terf2
	Ccng2						Cnih4
	Palld						Chd6
	Chchd7						Czib
	Mrpl1						Josd2
	Fus						0610010K14Rik
	Plagl1						Prxl2a
	Stx4a						Abca5
	Ndufb5						Mpdz
	Palld						Cc2d1b
	Mrps17						Mtmr14
	Dzip3						Tubb5
	Zfp868						Eif3i
	Clk2						Il15ra
	Phrf1						Slc25a19
	Cbx5						Prdx1
	Bola3						Rprd1b
	Casz1						Stoml2
	Rps14						Mrps14
	Ndufb5						Rpl10
	Son						Pbrm1
	Zfr						Stt3a
	Lig1						Trappc6a
	Taf6						Ergic2
	Asnsd1						Prpf6
	Chchd7						Fyn
	Acin1						Micu3
	Taz						Mtch2
	Slc25a36						Rex1bd
	Mtg1						Chn1
	Dhcr7						Ndufs5
	Pcmtd2						Rps14
	Thoc2						Gapvd1
	Tpr						Lrch2
	Cdkal1						Rsu1
	Sorbs2						Usp34
	Dsp						Mybpc3
	Tpr						Bnip1
	Mpped2						Art3
	Stard7						Tacc3
	Czib						Scamp1
	Amot						Atp5j
	Sorbs2						Rbbp7
	Pimreg						Mtf1
	1110065P20Rik						Elmod2
	Grn						Srsf1
	Adamts1						Serf2
	Map7d1						Polg
	Med8						Fam114a1
	Sgce						Ndufab1
	Hypk						Rpl22
	Rbm39						Sorbs2
	Ppargc1a						Secisbp2l
	Ift81						Ints13
	Spc25						Tnni1
	Ncor1						Psmc4
	Chd7						Cgrrf1
	Dmxl2						Ahctf1
	Brd4						Nbdy
	Rps27l						Macf1
	Dsp						Ift57
	ENSMUST00000127937.1						Mgst1
	Wdr77						Hdac5
	Tmem9b						Tial1
	LTO1						Wipf1
	Upf2						Usp48
	Myo9a						Ipo4
	Ahsa2						Trappc13
	Trrap						Usp48
	Zfp512b						Fus
	Champ1						Smim12
	Eif4g1						Tpt1
	Malsu1						Otub1
	Sap18						Fkbp1a
	Atrx						Mrps21
	Chchd3						March7
	Sptan1						Cald1
	Dek						Nfyb
	Tmem170b						Ints6l
	Arid4b						Rpl30
	Lsm11						Ergic3
	Mesd						Vezf1
	Mkln1						Postn
	Srsf3						Ergic2
	Wdr61						Rbmx
	Srsf6						Akap9
	Arhgap44						Zcchc7
	Phrf1						Arfip1
	Col4a5						Ccdc50
	Zfp369						Micos10
	Ldhb						Hspd1
	Tmeff1						ENSMUST00000144164.7
	Nfyb						Mtif2
	Gnas						Rgs19
	Tia1						Naa38
	Zfp646						Hells
	Phldb2						Dipk1a
	Cox7c						Fbxl3
	Ide						ENSMUST00000145963.7
	Itgav						Git2
	Zfp961						Fbxo22
	Bloc1s1						Rbm39
	Fzd3						Pbrm1
	Usp16						Wbp11
	Srrm1						Timm17b
	Arfgef1						Tecrl
	Hnrnpr						Nsd3
	Zfp866						Ttc3
	Nebl						Lhfp
	Mtus1						Pik3r3
	Gtf3a						Mgat4b
[truncated: 1,012 more rows]

## Sheet: lncRNAs
LNCRNAS DIFFERENTIAL EXPRESSED TRANSCRIPTS
CM1 (as control) x CM2
Ventricle			Left Ventricle			Right Ventricle			Left Atrium
E9.5			E11.5			E14.5			P0
Up	Down		Up	Down		Up	Down		Up	Down
Gm12295	ENSMUST00000062783		Gm15261	Ifi30		Cct6a	5930403N24Rik		Gm12940	1810058I24Rik
Tug1	Gm10115		Gm26699	Gt(ROSA)26Sor		Thrap3	ENSMUST00000062783		Gm11716	Gm15564
H19	Airn		Mhrt	Zfp950		Gm15614	Mir99ahg		Gm37676	Mhrt
ENSMUST00000149681	Dancr		Gm37314	Gm12940		Gm26699	Gm10115			TCONS_00229176
Gm26825	Sp3os		2900092N22Rik	Tmem134		Gm26767	Airn
B830012L14Rik	Zfas1		C230071H17Rik	Cflar		Gm26978	Prox1os
Gm37061	Meg3		Gm40309	Snhg3		Hand2os1	Dancr
Gm43188	2010204K13Rik		Gm42467	6330403K07Rik		Gm37018	Gm13470
ENSMUST00000201414.3	Gm11715		Gm44170	Gas5		Gm37949	2500004C02Rik
Gm42467	Hectd2os			2810468N07Rik		Gm37354	A630052C17Rik
Gm50010	Plagl1			AA465934		Gm37100	Atcayos
TCONS_00126068	Gm12940			Gm26718		Gm37314	Zfx
	Tmem250-ps			Gm26716		Gm36527	Gm12158
	Frmd8os			2310009A05Rik		4930509H03Rik	Gm12940
	Uckl1os			1810026B05Rik		Gm43361	2410006H16Rik
	Gm12940			Gm33051		Gm43185	H19
	D730003I15Rik			E430014B02Rik		Gm42908	Gm7580
	BB218582			Gm37891		Gm43045	Tmem250-ps
	Gm12522			Gm42899		Gm43605	Gm49599
	ENSMUST00000143587.1			Gm43260		Gm43571	H19
	Meg3			Gm43118		Gm42856	Uckl1os
	ENSMUST00000145859.2			Snhg1		Gm42467	Gm15261
	Gm4473			Gm44709		Gm44270	Gm14232
	Gm12744			Gm45507		Gm44170	Huwe1
	4632427E13Rik			Gm49172		Gm45762	Gm12531
	Svil			Gm50010		Gm49759	H19
	Zfp260			TCONS_00002950		Gm47585	Gm11521
	Snhg20			TCONS_00041212		Gm50012	Strbp
	Gm10143			TCONS_00053077		TCONS_00077400	1700047A11Rik
	Mrps36			TCONS_00056761		TCONS_00132390	Gm12940
	Nespas			TCONS_00061961		TCONS_00184519	Gm13066
	Dhrs13os			TCONS_00090316			8430429K09Rik
	1700027A07Rik			TCONS_00118149			Nespas
	Tmem134			TCONS_00126068			1810058I24Rik
	C430049B03Rik			TCONS_00134417			Gm15886
	4921531C22Rik			TCONS_00143641			2610203C22Rik
	B230119M05Rik			TCONS_00146999			C430049B03Rik
	C430049B03Rik			TCONS_00161149			Gm13568
	Hnrnpu			TCONS_00190548			5530601H04Rik
	Gas5			TCONS_00206956			9330158H04Rik
	Gt(ROSA)26Sor			TCONS_00214064			Gas5
	Gm4524			TCONS_00214596			Gas5
	Gas5			TCONS_00217962			Gas5
	Gas5			TCONS_00242309			Gas5
	Gm17056						Gas5
	Gm17477						9330158H04Rik
	ENSMUST00000166826						Gas5
	Gm42890						Gas5
	Atp10d						Gas5
	Dnajc1						Snhg9
	4930518C09Rik						Gas5
	Malat1						Gas5
	ENSMUST00000173523						9330020H09Rik
	Gm15564						Gm17066
	Gm20463						Mir99ahg
	ENSMUST00000174784						1110038B12Rik
	AA465934						Malat1
	ENSMUST00000180659						ENSMUST00000173523
	Gm26699						Gm15564
	Gm26879						1110038B12Rik
	Gm26764						1110038B12Rik
	Gm26751						1110038B12Rik
	Gm26716						AA465934
	Gm26624						Gm20659
	4732487G21Rik						ENSMUST00000180819
	D930016D06Rik						Gm26735
	Gm26565						1110019D14Rik
	ENSMUST00000181664						Gm26716
	Gm26909						Gm26722
	Mhrt						Rian
	1700113A16Rik						2700016F22Rik
	Snhg6						Gm26909
	Snhg5						Tspan18
	ENSMUST00000182544						Gm26759
	Snhg6						5430416N02Rik
	Snhg12						Mir99ahg
	ENSMUST00000182900						Snhg6
	Prrc2c						Mir99ahg
	Gm26916						B830012L14Rik
	2310009A05Rik						Snhg6
	Kcnq1ot1						Mir99ahg
	Tmem108						Prrc2c
	Gm29015						Gm29361
	Gm29331						Mir99ahg
	B230216N24Rik						Lockd
	Snhg14						2310009A05Rik
	1810026B05Rik						Zfp280d
	6030460B20Rik						Hand2os1
	Gm38359						Tmem108
	Gm37401						Gm28199
	Gm37376						Hand2os1
	Gm37053						1810026B05Rik
	Gm38214						Snhg5
	Gm37335						Gm28306
	A930004J17Rik						Gm37258
	Gm37296						Gm37606
	Gm37465						Gm37783
	Gm37333						Gm37401
	Gm37368						Gm37376
	2610012C04Rik						Gm10848
	3110080O07Rik						Gm37333
	2900092N22Rik						Gm37977
	Gm37788						Gm36989
	Gm37349						Gm37248
	E430014B02Rik						Mir99ahg
	Gm37423						Gm19918
	Gm38235						2900018N21Rik
	Gm19918						C230071H17Rik
	Gm37215						Gm42991
	Gm37818						Gm42457
	Gm38273						Gm42443
	Gm38104						AI506816
	Gm37310						Gm43259
	Gm37017						Gm43118
	Gm38126						Gm42613
	A430110C17Rik						Gm43188
	BC002189						Gm43413
	Gm38380						Gm43126
	C230071H17Rik						Gm42846
	Gm42873						Gm43948
	Gm42514						Firre
	Gm43112						Gm44101
	Gm43581						5730507A11Rik
	Gm42659						Gm43984
	Gm43426						Snhg1
	Gm42908						Gm44694
	Gm42457						Snhg1
	Gm42551						Snhg1
	Gm43359						Gm44864
	Gm43018						Gm44829
	AI506816						Gm45074
	Gm43259						Gm45251
	Gm43593						5830408C22Rik
	Gm43728						5830408C22Rik
	Gm42482						Gm48853
	Gm43118						Phxr4
	Gm43605						9430081H08Rik
	6030400A10Rik						Gm47234
	2610011E03Rik						Gm47342
	Gm42635						Gm47494
	Gm43857						6230400D17Rik
	Gm43126						Tug1
	Gm43579						Tug1
	Gm43482						Gm49265
	Gm43915						Tug1
	Gm4651						B230362B09Rik
	Gm43984						Gm49266
	Gm44045						Gm10389
	Gm44152						Gm49540
	Gm43903						TCONS_00002950
	Gm44567						TCONS_00006523
	Gm44987						TCONS_00010155
	6720469O03Rik						TCONS_00020994
	Snhg1						TCONS_00022112
	Gm20274						TCONS_00025839
	Gm44967						TCONS_00035690
	Gm44709						TCONS_00035691
	C230062I16Rik						TCONS_00038546
	Gm44668						TCONS_00047977
	Gm45719						TCONS_00053076
	Gm45867						TCONS_00053077
	Gm45457						TCONS_00053341
	Gm45266						TCONS_00057242
	Gm45343						TCONS_00060254
	Gm45890						TCONS_00062428
	Gm45890						TCONS_00062731
	Gm46218						TCONS_00086906
	Gm47483						TCONS_00090400
	Gm47234						TCONS_00094916
	Gm47644						TCONS_00097436
	Gm48880						TCONS_00106664
	Gm48062						TCONS_00106929
	Gm36423						TCONS_00107110
	Tug1						TCONS_00128177
	Gm7968						TCONS_00138266
	Gm31251						TCONS_00138267
	Gm49525						TCONS_00139395
	2600002D14Rik						TCONS_00144114
	Gm50012						TCONS_00146999
	TCONS_00002950						TCONS_00147000
	TCONS_00006523						TCONS_00170573
	TCONS_00020312						TCONS_00199007
	TCONS_00020994						TCONS_00207098
	TCONS_00030638						TCONS_00209078
	TCONS_00035690						TCONS_00214596
	TCONS_00041212						TCONS_00214910
	TCONS_00041519						TCONS_00215010
	TCONS_00041522						TCONS_00229176
	TCONS_00053076						TCONS_00242309
	TCONS_00053341						TCONS_00242400
	TCONS_00068851						TCONS_00248422
	TCONS_00070885
	TCONS_00075494
	TCONS_00077680
	TCONS_00079020
	TCONS_00084654
	TCONS_00086906
	TCONS_00093148
	TCONS_00094916
	TCONS_00105318
	TCONS_00105635
	TCONS_00112883
	TCONS_00113496
	TCONS_00115583
	TCONS_00128177
	TCONS_00138267
	TCONS_00139395
	TCONS_00143641
	TCONS_00151380
	TCONS_00159471
	TCONS_00161149
	TCONS_00174062
	TCONS_00175440
	TCONS_00190548
	TCONS_00191114
	TCONS_00196248
	TCONS_00206451
	TCONS_00206956
	TCONS_00207719
	TCONS_00208616
	TCONS_00214064
	TCONS_00214596
	TCONS_00215098
	TCONS_00217604
	TCONS_00217962
	TCONS_00220776
	TCONS_00229176
	TCONS_00242309
	TCONS_00242399
	TCONS_00244746
	TCONS_00247411
	TCONS_00249758
