# Supplementary material for: Single-cell transcriptional landscape of long non-coding RNAs orchestrating mouse heart development
Source: Cell Death Dis. 2023 Dec 18;14(12):841. doi: 10.1038/s41419-023-06296-9 (PMC10728149; doi:10.1038/s41419-023-06296-9)
Supplement: Supplementary file 7 — Suppl File 3 [file 41419_2023_6296_MOESM7_ESM.xlsx]

## Sheet: GO_down_115
Gene Ontology
Term	Overlap	P.value	Adjusted.P.value	Old.P.value	Old.Adjusted.P.value	Odds.Ratio	Combined.Score	Genes
mRNA processing (GO:0006397)	26/283	1.06282e-06	0.00281328	0	0	3.21783	44.2599	DQX1;SF3B6;GPATCH1;HNRNPR;DDX41;HTATSF1;PRPF8;PNN;RSRC1;PCBP1;MAGOH;TRA2A;SRRM2;CHTOP;UPF3B;PRPF4B;THOC2;GTF2H3;KIN;FRG1;HNRNPA2B1;SRSF2;SNRNP27;SNRPA1;SRSF5;SRSF6
mRNA splicing, via spliceosome (GO:0000398)	24/261	2.7038e-06	0.00357848	0	0	3.21364	41.2016	SRRM2;DQX1;SF3B6;GPATCH1;UPF3B;HNRNPR;PRPF4B;DDX41;HTATSF1;PRPF8;SRPK1;PNN;RSRC1;PCBP1;TGS1;MAGOH;FRG1;HNRNPA2B1;TRA2A;SRSF2;SNRNP27;SNRPA1;SRSF5;SRSF6
RNA splicing, via transesterification reactions with bulged adenosine as nucleophile (GO:0000377)	22/236	5.61307e-06	0.00454493	0	0	3.25556	39.3611	SRRM2;DQX1;SF3B6;GPATCH1;UPF3B;HNRNPR;PRPF4B;DDX41;HTATSF1;PRPF8;PNN;RSRC1;PCBP1;MAGOH;FRG1;HNRNPA2B1;TRA2A;SRSF2;SNRNP27;SNRPA1;SRSF5;SRSF6
insulin receptor signaling pathway (GO:0008286)	11/67	6.86805e-06	0.00454493	0	0	6.15976	73.2311	ATP6V1G1;FER;BAIAP2L1;PIK3CA;GAB1;IGF2;AKT1;AP3S1;ATP6V1E1;ATP6V0D1;PTPN2
cellular response to insulin stimulus (GO:0032869)	14/110	8.80763e-06	0.00466276	0	0	4.58602	53.3808	PRKCI;ATP6V1G1;XBP1;IGF2;GAB1;KAT2B;FER;BAIAP2L1;RPS6KB1;AKT1;AP3S1;ATP6V1E1;ATP6V0D1;PTPN2
RNA transport (GO:0050658)	11/80	3.87505e-05	0.0170954	0	0	4.99586	50.7498	ATXN2;CHTOP;RANBP3;MAGOH;HNRNPA2B1;SRSF2;UPF3B;THOC2;SRSF5;SRSF6;CKAP5
regulation of cytoplasmic mRNA processing body assembly (GO:0010603)	4/8	6.05641e-05	0.0226415	0	0	31.0899	301.939	CNOT6;ATXN2;PAN3;CNOT1
regulation of macroautophagy (GO:0016241)	13/116	7.12357e-05	0.0226415	0	0	3.96113	37.8269	ATP6V1G1;EXOC7;NPRL2;GNAI3;VPS26A;UCHL1;CDK5;PIK3CA;RHEB;AKT1;ATP6V1E1;ATP6V0D1;LAMTOR4
mRNA splice site selection (GO:0006376)	6/24	7.69829e-05	0.0226415	0	0	10.3892	98.4053	YTHDC1;PSIP1;LUC7L3;LUC7L;SRSF5;SRSF6
cardiac muscle contraction (GO:0060048)	7/36	0.000108808	0.0288015	0	0	7.53103	68.7277	MYBPC3;CAMK2D;PIK3CA;TNNT2;TNNI1;SLC8A1;TTN
nuclear export (GO:0051168)	11/92	0.000141654	0.0340872	0	0	4.25309	37.6914	CHTOP;RANBP3;NEMF;STRADA;MAGOH;CHORDC1;SRSF2;UPF3B;THOC2;SRSF5;SRSF6
respiratory electron transport chain (GO:0022904)	11/94	0.000171973	0.0379344	0	0	4.15017	35.9744	MT-ND6;MT-ND4L;COX7B;MT-ND4;MT-ND5;UQCRB;ETFB;MT-ND2;COX6A2;MT-ND3;MT-ND1
relaxation of cardiac muscle (GO:0055119)	4/11	0.000264803	0.0500667	0	0	17.7629	146.305	CAMK2D;PLN;ATP1A1;SLC8A1
relaxation of muscle (GO:0090075)	4/11	0.000264803	0.0500667	0	0	17.7629	146.305	CAMK2D;PLN;ATP1A1;SLC8A1
mitochondrial ATP synthesis coupled electron transport (GO:0042775)	10/85	0.000322207	0.0568587	0	0	4.17029	33.5304	MT-ND6;MT-ND4L;COX7B;MT-ND4;MT-ND5;UQCRB;MT-ND2;COX6A2;MT-ND3;MT-ND1
RNA processing (GO:0006396)	16/193	0.000398648	0.0659514	0	0	2.83999	22.2298	DQX1;HNRNPR;PRPF4B;PRPF8;SRPK1;DHX30;KIN;RSRC1;MAGOH;HNRNPA2B1;FASTKD5;SRSF2;LUC7L3;SNRPA1;SRSF5;TARDBP
mRNA 3'-end processing (GO:0031124)	9/74	0.000496403	0.0772928	0	0	4.32591	32.9121	APP;CHTOP;MAGOH;SRSF2;LEO1;UPF3B;THOC2;SRSF5;SRSF6
mitochondrial electron transport, NADH to ubiquinone (GO:0006120)	7/46	0.000532053	0.0782413	0	0	5.59711	42.1953	MT-ND6;MT-ND4L;MT-ND4;MT-ND5;MT-ND2;MT-ND3;MT-ND1
cell cycle G1/S phase transition (GO:0044843)	10/92	0.000610661	0.0850747	0	0	3.8129	28.2192	CCNA2;RANBP3;RPS6KB1;CUL3;CAMK2A;CUL1;MCM6;POLE;CUL4B;CDKN3
positive regulation of RNA metabolic process (GO:0051254)	6/35	0.000692647	0.0916719	0	0	6.44478	46.8857	MAP2K1;WDR75;BUD23;HNRNPLL;HRAS;NFKB1
NADH dehydrogenase complex assembly (GO:0010257)	8/64	0.000840954	0.0923228	0	0	4.45811	31.5678	MT-ND6;MT-ND4;NDUFAF8;MT-ND5;ECSIT;MT-ND2;MT-ND3;MT-ND1
mitochondrial respiratory chain complex I biogenesis (GO:0097031)	8/64	0.000840954	0.0923228	0	0	4.45811	31.5678	MT-ND6;MT-ND4;NDUFAF8;MT-ND5;ECSIT;MT-ND2;MT-ND3;MT-ND1
mitochondrial respiratory chain complex I assembly (GO:0032981)	8/64	0.000840954	0.0923228	0	0	4.45811	31.5678	MT-ND6;MT-ND4;NDUFAF8;MT-ND5;ECSIT;MT-ND2;MT-ND3;MT-ND1
translational termination (GO:0006415)	10/96	0.000854492	0.0923228	0	0	3.6348	25.6799	MRPS17;MRPS33;MRPS34;MRPL38;MRPS21;MRPL36;ETF1;MRPS30;MRPL10;MRPL22
mitochondrial respiratory chain complex assembly (GO:0033108)	10/97	0.00092654	0.0923228	0	0	3.59284	25.0926	MT-ND6;MT-ND4;NDUFAF8;MT-ND5;UQCRB;MT-ND2;ECSIT;MT-ND3;MT-ND1;COX20
regulation of cardiac muscle cell membrane potential (GO:0086036)	3/7	0.000976591	0.0923228	0	0	23.28	161.364	PLN;FXYD1;ATP2A2
nucleic acid transport (GO:0050657)	3/7	0.000976591	0.0923228	0	0	23.28	161.364	ATXN2;HNRNPA2B1;CKAP5
response to increased oxygen levels (GO:0036296)	3/7	0.000976591	0.0923228	0	0	23.28	161.364	TMEM199;ATP6V1G1;ATP6V0D1
phosphorylation (GO:0016310)	24/386	0.00120937	0.110387	0	0	2.09021	14.0413	APP;PRKCI;MAP2K1;CAMK2D;UQCRB;CHUK;CAMK2A;PRPF4B;PHKA2;TGFBR1;SRPK1;CLK2;PPP3CB;FER;PPP4R1;CDK5;PIK3CA;RPS6KB1;WNK1;FASTK;STK38;ATP5D;AKT1;TOP1
mitochondrial translational elongation (GO:0070125)	9/87	0.00160879	0.118596	0	0	3.6025	23.1723	MRPS17;MRPS33;MRPS34;MRPL38;MRPS21;MRPL36;MRPS30;MRPL10;MRPL22
positive regulation of protein ubiquitination involved in ubiquitin-dependent protein catabolic process (GO:2000060)	9/87	0.00160879	0.118596	0	0	3.6025	23.1723	PSMD8;FZR1;PSMD2;PSME3;CUL1;UBE2D1;PSMD1;CCDC22;ANAPC2
spliceosomal complex assembly (GO:0000245)	6/41	0.0016368	0.118596	0	0	5.3383	34.2453	YTHDC1;LUC7L;LUC7L3;SRSF5;SRSF6;SRPK1
regulation of early endosome to late endosome transport (GO:2000641)	4/17	0.00164393	0.118596	0	0	9.56167	61.2967	MTMR2;MAP2K1;SNX12;EZR
actomyosin structure organization (GO:0031032)	8/71	0.00166974	0.118596	0	0	3.96133	25.333	MYBPC3;ACTN2;EPB41;TNNT2;CUL3;MYH9;LMOD2;TTN
response to insulin (GO:0032868)	8/71	0.00166974	0.118596	0	0	3.96133	25.333	KAT2B;PRKCI;XBP1;FER;RPS6KB1;IGF2;AKT1;OGT
translational elongation (GO:0006414)	10/105	0.00170136	0.118596	0	0	3.28892	20.9712	MRPS17;NEMF;MRPS33;MRPS34;MRPL38;MRPS21;MRPL36;MRPS30;MRPL10;MRPL22
G1/S transition of mitotic cell cycle (GO:0000082)	10/105	0.00170136	0.118596	0	0	3.28892	20.9712	RANBP3;RPS6KB1;CUL3;CAMK2A;CUL1;MCM6;POLE;BRD4;CUL4B;CDKN3
transmembrane receptor protein tyrosine kinase signaling pathway (GO:0007169)	24/396	0.00170256	0.118596	0	0	2.03295	12.9613	ATP6V1G1;IGF2;GAB1;VEGFB;HSPB1;AP2B1;MTSS1;MAPK12;TIAL1;FIBP;FER;BAIAP2L1;PIK3CA;RAB14;AP2S1;AKT1;ITGAV;AP3S1;ATP6V1E1;ATP6V0D1;CRK;HRAS;PTPN2;GIT1
mitochondrial translational termination (GO:0070126)	9/89	0.00188684	0.123369	0	0	3.51208	22.0307	MRPS17;MRPS33;MRPS34;MRPL38;MRPS21;MRPL36;MRPS30;MRPL10;MRPL22
regulation of autophagy (GO:0010506)	15/203	0.00191467	0.123369	0	0	2.50117	15.6529	ATP6V1G1;EXOC7;NPRL2;WDR75;HSPB1;VPS26A;SVIP;UCHL1;CDK5;RHEB;AKT1;ATP6V1E1;ATP6V0D1;LAMTOR4;MCL1
cellular respiration (GO:0045333)	7/57	0.00195371	0.123369	0	0	4.36326	27.2181	MT-ND4;UQCRB;FASTKD5;ETFB;COX6A2;MT-ND1;COX20
protein phosphorylation (GO:0006468)	27/470	0.00195749	0.123369	0	0	1.92291	11.9915	APP;CAMK2D;CAMK2A;PPP3CB;PPP4R1;FASTK;STK38;AKT1;PDK3;MAP2K6;PRKCI;MAP2K1;CHUK;PRPF4B;GTF2H3;PHKA2;TGFBR1;MAPK12;SRPK1;CLK2;CCNA2;FER;CDK5;PIK3CA;RPS6KB1;WNK1;TOP1
negative regulation of catenin import into nucleus (GO:0035414)	3/9	0.00223617	0.131536	0	0	15.5184	94.7089	WWTR1;DACT3;ANAPC2
cellular response to oxygen levels (GO:0071453)	3/9	0.00223617	0.131536	0	0	15.5184	94.7089	TMEM199;ATP6V1G1;ATP6V0D1
cytoskeletal anchoring at plasma membrane (GO:0007016)	3/9	0.00223617	0.131536	0	0	15.5184	94.7089	ANK3;TLN1;EZR
heart contraction (GO:0060047)	6/44	0.00237393	0.136604	0	0	4.91609	29.709	MYBPC3;PIK3CA;TNNT2;TNNI1;SLC8A1;TTN
sarcomere organization (GO:0045214)	5/31	0.00257586	0.142412	0	0	5.98163	35.6599	MYBPC3;ACTN2;TNNT2;LMOD2;TTN
positive regulation of ubiquitin-protein ligase activity involved in regulation of mitotic cell cycle transition (GO:0051437)	8/76	0.00258263	0.142412	0	0	3.66911	21.864	PSMD8;FZR1;PSMD2;PSME3;CUL1;UBE2D1;PSMD1;ANAPC2
mitochondrial gene expression (GO:0140053)	6/45	0.00266786	0.142412	0	0	4.78979	28.3866	MRPS17;MRPS34;FASTKD5;MRPS21;FOXO3;MRPL10
gene expression (GO:0010467)	24/411	0.00276051	0.142412	0	0	1.95261	11.5055	MRPS17;DARS;CHTOP;RPL31;DQX1;MRPS33;UPF3B;SARS;MRPS21;MRPL36;THOC2;MRPL10;DHX30;GOLPH3;RPS15A;TAF1B;RPS29;MAGOH;HNRNPA2B1;SRSF2;SRSF5;SRSF6;RPS11;ABCF1
RNA 3'-end processing (GO:0031123)	7/61	0.00289558	0.142412	0	0	4.03922	23.6075	CHTOP;MAGOH;SRSF2;UPF3B;THOC2;SRSF5;SRSF6
regulation of heart contraction (GO:0008016)	9/95	0.00295741	0.142412	0	0	3.26603	19.0195	CAMK2D;PLN;TNNT2;RNF207;FXYD1;ATP2A2;ATP1B3;ATP1A1;SLC8A1
interleukin-1-mediated signaling pathway (GO:0070498)	9/95	0.00295741	0.142412	0	0	3.26603	19.0195	PSMD8;CHUK;PSMD2;PSME3;CUL1;PSMD1;NFKB1;RBX1;MAP2K6
cellular response to hypoxia (GO:0071456)	11/132	0.00296954	0.142412	0	0	2.8412	16.534	PSMD8;EGLN1;SFRP1;PSMD2;PSME3;HP1BP3;UBQLN1;UBE2D1;PSMD1;HIGD1A;RBX1
antigen processing and presentation of exogenous peptide antigen via MHC class I (GO:0042590)	8/78	0.00304149	0.142412	0	0	3.5639	20.6543	PSMD8;CHUK;PSMD2;PSME3;PSMD1;ITGAV;IFI30;B2M
regulation of transcription from RNA polymerase II promoter in response to hypoxia (GO:0061418)	8/78	0.00304149	0.142412	0	0	3.5639	20.6543	PSMD8;EGLN1;PSMD2;PSME3;UBE2D1;PSMD1;HIGD1A;RBX1
MAPK cascade (GO:0000165)	18/278	0.00308726	0.142412	0	0	2.17275	12.5595	MAP2K1;CAMK2D;CHUK;ACTN2;CUL3;CAMK2A;CUL1;RASAL2;NFKB1;RBX1;PSMD8;PTPRA;PSMD2;PSME3;PSMD1;ITGAV;HRAS;SPTAN1
IRES-dependent viral translational initiation (GO:0075522)	3/10	0.00312047	0.142412	0	0	13.3008	76.7427	MCTS1;SSB;EIF3F
anaphase-promoting complex-dependent catabolic process (GO:0031145)	8/79	0.00329349	0.147194	0	0	3.51353	20.0826	PSMD8;FZR1;PSMD2;PSME3;CUL3;UBE2D1;PSMD1;ANAPC2
myofibril assembly (GO:0030239)	6/47	0.00333648	0.147194	0	0	4.55567	25.9803	MYBPC3;ACTN2;TNNT2;CFLAR;LMOD2;TTN
NIK/NF-kappaB signaling (GO:0038061)	8/80	0.0035614	0.154542	0	0	3.46455	19.5317	PSMD8;CHUK;PSMD2;PSME3;CUL1;AKT1;PSMD1;NFKB1
cellular protein modification process (GO:0006464)	47/1001	0.00385752	0.16152	0	0	1.56454	8.69531	APP;MTMR2;CAMK2D;WDR45B;CUL3;CAMK2A;CUL1;DCAF8;PDXP;LAMC1;FBXO22;PSMD8;PPP1CB;PPP3CB;PPP4R1;LGALS1;PSMD2;FASTK;STK38;GPC3;AKT1;PSMD1;PRKCI;MAP2K1;WSB1;WSB2;IGFBP5;CHUK;PRPF4B;PHKA2;TGFBR1;KTN1;RBX1;SRPK1;CTTNBP2NL;CLK2;FER;CDK5;PIK3CA;RPS6KB1;MMP15;WNK1;PSME3;CPE;CCDC22;ASB2;CUL4B
negative regulation of cellular metabolic process (GO:0031324)	5/34	0.00390527	0.16152	0	0	5.36201	29.7347	MTMR2;ATXN2;EDNRB;ITGAV;NFKB1
regulation of insulin receptor signaling pathway (GO:0046626)	5/34	0.00390527	0.16152	0	0	5.36201	29.7347	RPS6KB1;GRB10;IGF2;OGT;PTPN2
positive regulation of ubiquitin protein ligase activity (GO:1904668)	8/82	0.00414759	0.166977	0	0	3.37056	18.4883	PSMD8;FZR1;PSMD2;PSME3;CUL1;UBE2D1;PSMD1;ANAPC2
cellular response to increased oxygen levels (GO:0036295)	3/11	0.00419135	0.166977	0	0	11.6376	63.7128	TMEM199;ATP6V1G1;ATP6V0D1
RNA export from nucleus (GO:0006405)	10/119	0.00425702	0.166977	0	0	2.86441	15.6373	CHTOP;SSB;RANBP3;MAGOH;HNRNPA2B1;SRSF2;UPF3B;THOC2;SRSF5;SRSF6
mitotic cell cycle phase transition (GO:0044772)	15/221	0.00428956	0.166977	0	0	2.28048	12.4322	RANBP3;CUL3;CAMK2A;CUL1;CKAP5;PPP1CB;CCNA2;RPS6KB1;MCM6;POLE;YWHAG;CEP78;CDKN3;CLASP2;CUL4B
regulation of protein ubiquitination (GO:0031396)	9/101	0.0044585	0.168756	0	0	3.05208	16.5207	CUL3;CHORDC1;UBQLN1;UBE2D1;AKT1;XIAP;OGT;GTPBP4;TGFBR1
negative regulation of protein import into nucleus (GO:0042308)	4/22	0.00446274	0.168756	0	0	6.90387	37.3637	WWTR1;CHORDC1;DACT3;ANAPC2
regulation of cellular protein metabolic process (GO:0032268)	6/50	0.00456306	0.170119	0	0	4.2444	22.8763	APP;ATXN2;EDNRB;AKT1;FOXO3;NFKB1
regulation of TOR signaling (GO:0032006)	7/67	0.00491534	0.17647	0	0	3.63417	19.317	GOLPH3;PIK3CA;RHEB;NPRL2;UBR1;FAM83D;LAMTOR4
regulation of cardiac conduction (GO:1903779)	7/67	0.00491534	0.17647	0	0	3.63417	19.317	CAMK2D;PLN;FXYD1;ATP2A2;ATP1B3;ATP1A1;SLC8A1
Fc-epsilon receptor signaling pathway (GO:0038095)	13/182	0.00496478	0.17647	0	0	2.40591	12.7643	CHUK;CUL1;UBE2D1;NFKB1;PSMD8;PPP3R1;FER;PPP3CB;PIK3CA;PSMD2;PSME3;PSMD1;HRAS
regulation of blood circulation (GO:1903522)	5/36	0.00502641	0.17647	0	0	5.01556	26.5476	CAMK2D;PLN;TNNT2;FXYD1;ECE1
Fc receptor signaling pathway (GO:0038093)	13/183	0.0051962	0.17647	0	0	2.39164	12.5796	CHUK;CUL1;UBE2D1;NFKB1;PSMD8;PPP3R1;FER;PPP3CB;PIK3CA;PSMD2;PSME3;PSMD1;HRAS
positive regulation of ion transmembrane transporter activity (GO:0032414)	4/23	0.00527023	0.17647	0	0	6.54017	34.3077	ACTN2;WNK1;ATP1B3;ANK3
termination of RNA polymerase II transcription (GO:0006369)	7/68	0.00533491	0.17647	0	0	3.57441	18.7066	CHTOP;MAGOH;SRSF2;UPF3B;THOC2;SRSF5;SRSF6
peptidyl-threonine phosphorylation (GO:0018107)	7/68	0.00533491	0.17647	0	0	3.57441	18.7066	MAP2K1;CAMK2D;CDK5;WNK1;CAMK2A;AKT1;TGFBR1
regulation of protein glycosylation (GO:0060049)	3/12	0.00545935	0.17647	0	0	10.344	53.8967	KAT2B;HPF1;CHORDC1
regulation of cell communication by electrical coupling (GO:0010649)	3/12	0.00545935	0.17647	0	0	10.344	53.8967	CAMK2D;ANK3;SLC8A1
actin filament bundle assembly (GO:0051017)	5/37	0.00566478	0.17647	0	0	4.85857	25.1358	BAIAP2L1;PDXP;RND2;EZR;ADD1
cellular protein metabolic process (GO:0044267)	26/484	0.00566994	0.17647	0	0	1.78665	9.24159	MRPS17;APP;RPL31;MRPS33;MRPL36;LAMC1;FBXO22;MRPL10;RPS15A;LGALS1;STK38;GPC3;AKT1;RPS11;B2M;ABCF1;DARS;IGFBP5;IGF2;SARS;MRPS21;PHKA2;KTN1;MMP15;RPS29;CPE
regulation of endocytosis (GO:0030100)	7/69	0.00578077	0.17647	0	0	3.51657	18.1217	MTMR2;RAB14;SNX17;SNX12;AP2S1;CDH13;ITGAV
negative regulation of cell cycle G2/M phase transition (GO:1902750)	7/69	0.00578077	0.17647	0	0	3.51657	18.1217	PSMD8;FZR1;PSMD2;PSME3;CUL1;PSMD1;RBX1
peptidyl-serine phosphorylation (GO:0018105)	11/145	0.0060441	0.17647	0	0	2.56383	13.0978	PRKCI;CAMK2D;CDK5;CHUK;STK38;CAMK2A;AKT1;PDK3;TOP1;TGFBR1;MAPK12
DNA-templated transcription, termination (GO:0006353)	9/106	0.00611421	0.17647	0	0	2.894	14.7511	CHTOP;TAF1B;MAGOH;SRSF2;UPF3B;THOC2;SRSF5;SRSF6;GTF2H3
RNA splicing (GO:0008380)	9/106	0.00611421	0.17647	0	0	2.894	14.7511	RSRC1;MAGOH;SRSF2;LUC7L3;PRPF4B;SNRPA1;TARDBP;PRPF8;SRPK1
cellular senescence (GO:0090398)	4/24	0.00616988	0.17647	0	0	6.21284	31.6114	MAP2K1;NSMCE2;SMC5;HRAS
muscle filament sliding (GO:0030049)	5/38	0.00635824	0.17647	0	0	4.7111	23.8288	MYBPC3;ACTN2;TNNT2;TNNI1;TTN
actin-myosin filament sliding (GO:0033275)	5/38	0.00635824	0.17647	0	0	4.7111	23.8288	MYBPC3;ACTN2;TNNT2;TNNI1;TTN
mitochondrial translation (GO:0032543)	9/107	0.00649569	0.17647	0	0	2.86433	14.4265	MRPS17;MRPS33;MRPS34;MRPL38;MRPS21;MRPL36;MRPS30;MRPL10;MRPL22
positive regulation of epithelial cell proliferation (GO:0050679)	9/107	0.00649569	0.17647	0	0	2.86433	14.4265	SFRP1;XBP1;VEGFB;AKT1;CDH13;LAMC1;SRSF6;HRAS;TGFBR1
translation (GO:0006412)	15/232	0.00666209	0.17647	0	0	2.16364	10.8427	MRPS17;DARS;RPL31;MRPS33;MRPS34;MRPS21;SARS;MRPL36;MRPL10;RPS15A;PPA2;RPS29;ETF1;RPS11;ABCF1
non-canonical Wnt signaling pathway (GO:0035567)	10/127	0.00670923	0.17647	0	0	2.66744	13.3486	PSMD8;SFRP1;PPP3R1;PPP3CB;PSMD2;PSME3;CAMK2A;AP2S1;PSMD1;AP2B1
negative regulation of ubiquitin-protein ligase activity involved in mitotic cell cycle (GO:0051436)	7/71	0.0067553	0.17647	0	0	3.40633	17.0229	PSMD8;FZR1;PSMD2;PSME3;UBE2D1;PSMD1;ANAPC2
negative regulation of cellular protein metabolic process (GO:0032269)	8/89	0.00679961	0.17647	0	0	3.07816	15.3628	EDNRB;IGFBP5;CDK5;CNOT1;AKT1;MALSU1;MEX3C;NFKB1
regulation of signal transduction (GO:0009966)	15/233	0.00692167	0.17647	0	0	2.1536	10.7101	SCARB2;APP;MTCH1;IGFBP5;CBFB;XIAP;ABRACL;LIFR;ELF1;DACT3;OGT;CRK;GIT1;YWHAG;PTPN2
DNA-templated transcriptional preinitiation complex assembly (GO:0070897)	3/13	0.00693345	0.17647	0	0	9.30913	46.2794	GTF2A2;TAF1B;GTF2B
DNA replication-independent nucleosome organization (GO:0034724)	3/13	0.00693345	0.17647	0	0	9.30913	46.2794	ATRX;UBN1;IPO4
viral translation (GO:0019081)	3/13	0.00693345	0.17647	0	0	9.30913	46.2794	MCTS1;SSB;EIF3F
cardiolipin metabolic process (GO:0032048)	3/13	0.00693345	0.17647	0	0	9.30913	46.2794	PDXP;CRLS1;LCLAT1
copper ion homeostasis (GO:0055070)	3/13	0.00693345	0.17647	0	0	9.30913	46.2794	APP;XIAP;CCDC22
nucleotide metabolic process (GO:0009117)	3/13	0.00693345	0.17647	0	0	9.30913	46.2794	SMARCAD1;REXO2;NUDT4
regulation of ubiquitin-protein ligase activity involved in mitotic cell cycle (GO:0051439)	7/72	0.00728594	0.181595	0	0	3.35375	16.5065	PSMD8;FZR1;PSMD2;PSME3;UBE2D1;PSMD1;ANAPC2
regulation of RNA splicing (GO:0043484)	6/55	0.0073013	0.181595	0	0	3.81031	18.7456	YTHDC1;FASTK;HNRNPLL;PTBP2;CLK2;SRPK1
peptidyl-serine modification (GO:0018209)	12/170	0.00745317	0.181595	0	0	2.37295	11.6254	PRKCI;HPF1;CAMK2D;CDK5;CHUK;STK38;CAMK2A;AKT1;PDK3;TOP1;TGFBR1;MAPK12
regulation of canonical Wnt signaling pathway (GO:0060828)	14/213	0.00747783	0.181595	0	0	2.20053	10.7734	WWTR1;CUL3;XIAP;NFKB1;RBX1;PSMD8;SFRP1;WNK1;PSMD2;PSME3;PSMD1;ANKRD10;TBL1X;ANAPC2
regulation of translation (GO:0006417)	14/213	0.00747783	0.181595	0	0	2.20053	10.7734	APP;EIF5B;IGFBP5;UPF3B;HSPB1;MALSU1;PUM1;FOXO3;MEX3C;ATXN2;NEMF;RPS6KB1;CNOT1;ETF1
positive regulation of cellular protein metabolic process (GO:0032270)	8/91	0.00775191	0.184859	0	0	3.00368	14.5973	HDAC2;RPS6KB1;PERP;AKT1;UPF3B;EZR;OGT;TRIM32
negative regulation of kinase activity (GO:0033673)	8/91	0.00775191	0.184859	0	0	3.00368	14.5973	WWTR1;RTN4RL1;NPRL2;CHORDC1;DUSP19;HSPB1;AKT1;YWHAG
response to peptide hormone (GO:0043434)	5/40	0.00791976	0.185519	0	0	4.44143	21.4894	XBP1;IGFBP5;IGF2;AKT1;OGT
regulation of ATPase activity (GO:0043462)	5/40	0.00791976	0.185519	0	0	4.44143	21.4894	MYBPC3;CHTOP;PLN;TNNT2;ATP1B3
positive regulation of hydrolase activity (GO:0051345)	12/172	0.00814905	0.189215	0	0	2.34305	11.2697	MYBPC3;ARHGAP21;AFDN;SFRP1;CHTOP;TNNT2;ATP1B3;PKP4;AGRN;HRAS;MAPK12;EZH2
internal peptidyl-lysine acetylation (GO:0018393)	4/26	0.00826262	0.190184	0	0	5.64745	27.0853	NAA50;KAT2B;MRGBP;KANSL3
IRE1-mediated unfolded protein response (GO:0036498)	6/57	0.00867355	0.197921	0	0	3.66051	17.3782	SEC61A2;XBP1;SEC62;TLN1;ATP6V0D1;ADD1
regulation of transcription from RNA polymerase II promoter in response to stress (GO:0043618)	8/93	0.00880112	0.199116	0	0	2.9327	13.8801	PSMD8;EGLN1;PSMD2;PSME3;UBE2D1;PSMD1;HIGD1A;RBX1
peptide biosynthetic process (GO:0043043)	12/174	0.00889475	0.199529	0	0	2.31388	10.9268	MRPS17;DARS;RPS15A;RPL31;RPS29;MRPS33;SARS;MRPS21;MRPL36;RPS11;MRPL10;ABCF1
antigen processing and presentation of exogenous peptide antigen via MHC class I, TAP-dependent (GO:0002479)	7/75	0.00906317	0.201598	0	0	3.20529	15.0762	PSMD8;CHUK;PSMD2;PSME3;PSMD1;ITGAV;B2M
positive regulation of canonical Wnt signaling pathway (GO:0090263)	9/113	0.00918186	0.202271	0	0	2.69824	12.6561	PSMD8;SFRP1;WNK1;PSMD2;PSME3;PSMD1;XIAP;TBL1X;NFKB1
post-translational protein modification (GO:0043687)	20/357	0.00924626	0.202271	0	0	1.86117	8.71688	APP;WSB1;WSB2;IGFBP5;CUL3;CUL1;DCAF8;LAMC1;FBXO22;KTN1;RBX1;PSMD8;LGALS1;PSMD2;PSME3;GPC3;PSMD1;CCDC22;ASB2;CUL4B
negative regulation of programmed cell death (GO:0043069)	22/408	0.00998866	0.216721	0	0	1.7887	8.23927	ANKLE2;PRKCI;HDAC2;XBP1;ARL6IP1;GLO1;ZFAND6;APIP;IGF2;XIAP;HSPB1;CFLAR;HIGD1A;NFKB1;SFRP1;GOLPH3;RPS6KB1;AKT1;BNIP2;NAA15;TPT1;MCL1
negative regulation of ubiquitin protein ligase activity (GO:1904667)	7/77	0.0104122	0.219445	0	0	3.11339	14.2119	PSMD8;FZR1;PSMD2;PSME3;UBE2D1;PSMD1;ANAPC2
positive regulation of cytoskeleton organization (GO:0051495)	7/77	0.0104122	0.219445	0	0	3.11339	14.2119	GPSM2;FER;BAIAP2L1;CDK5;PDXP;HRAS;LMOD2
positive regulation of transcription elongation from RNA polymerase II promoter (GO:0032968)	3/15	0.0105287	0.219445	0	0	7.75681	35.3218	LEO1;EAPP;BRD4
N-terminal protein amino acid acetylation (GO:0006474)	3/15	0.0105287	0.219445	0	0	7.75681	35.3218	NAA50;KAT2B;NAA15
cellular sodium ion homeostasis (GO:0006883)	3/15	0.0105287	0.219445	0	0	7.75681	35.3218	ATP1B3;ATP1A1;SLC8A1
proteasome-mediated ubiquitin-dependent protein catabolic process (GO:0043161)	17/291	0.0106859	0.22098	0	0	1.94258	8.81705	CUL3;CUL1;UBE2D1;AGAP3;UBR1;RBX1;PSMD8;UCHL1;FZR1;NEMF;PSMD2;PSME3;UBQLN1;PSMD1;TBL1X;UBXN4;ANAPC2
aerobic respiration (GO:0009060)	4/28	0.0107726	0.221047	0	0	5.1763	23.4525	MT-ND4;UQCRB;COX6A2;COX20
muscle contraction (GO:0006936)	10/137	0.0111726	0.227491	0	0	2.45613	11.0386	MYBPC3;MYL7;ACTN2;TNNT2;FXYD1;TNNI1;TLN1;SLC8A1;LMOD2;TTN
posttranscriptional regulation of gene expression (GO:0010608)	5/44	0.011804	0.236167	0	0	3.98508	17.691	APP;ATXN2;YTHDC1;FOXO3;PUM1
histone modification (GO:0016570)	8/98	0.0118856	0.236167	0	0	2.76905	12.2736	NAA50;CCNA2;HDAC2;MRGBP;KANSL3;MIER1;TBL1X;EZH2
negative regulation of mitotic cell cycle phase transition (GO:1901991)	7/79	0.0119016	0.236167	0	0	3.02659	13.4111	PSMD8;PSMD2;PSME3;CUL1;CDK2AP2;PSMD1;RBX1
striated muscle contraction (GO:0006941)	6/61	0.0119556	0.236167	0	0	3.39359	15.0219	MYBPC3;PIK3CA;TNNT2;TNNI1;SLC8A1;TTN
vacuolar transport (GO:0007034)	4/29	0.012193	0.237314	0	0	4.96899	21.8978	VPS53;TMEM50B;AP3D1;ATP6V0D1
regulation of chromosome segregation (GO:0051983)	4/29	0.012193	0.237314	0	0	4.96899	21.8978	RACGAP1;SMC5;PUM1;KNSTRN
positive regulation of Wnt signaling pathway (GO:0030177)	10/140	0.0128728	0.240212	0	0	2.39908	10.4423	PSMD8;SFRP1;WNK1;PSMD2;PSME3;PSMD1;XIAP;TBL1X;NFKB1;SMARCA4
negative regulation of G2/M transition of mitotic cell cycle (GO:0010972)	6/62	0.012896	0.240212	0	0	3.33282	14.5005	PSMD8;PSMD2;PSME3;CUL1;PSMD1;RBX1
negative regulation of intrinsic apoptotic signaling pathway (GO:2001243)	6/62	0.012896	0.240212	0	0	3.33282	14.5005	XBP1;HSPB1;AKT1;TRIM32;TPT1;MCL1
mRNA-containing ribonucleoprotein complex export from nucleus (GO:0071427)	8/100	0.0133188	0.240212	0	0	2.70858	11.6972	CHTOP;MAGOH;HNRNPA2B1;SRSF2;UPF3B;THOC2;SRSF5;SRSF6
sphingosine-1-phosphate signaling pathway (GO:0003376)	2/6	0.013535	0.240212	0	0	15.4952	66.6677	S1PR1;EZR
regulation of histone H3-K27 methylation (GO:0061085)	2/6	0.013535	0.240212	0	0	15.4952	66.6677	MTF2;OGT
SCF complex assembly (GO:0010265)	2/6	0.013535	0.240212	0	0	15.4952	66.6677	CUL1;RBX1
establishment of mitochondrion localization, microtubule-mediated (GO:0034643)	2/6	0.013535	0.240212	0	0	15.4952	66.6677	RHOT1;LRPPRC
regulation of cardiac muscle cell apoptotic process (GO:0010665)	2/6	0.013535	0.240212	0	0	15.4952	66.6677	CAMK2D;CAMK2A
regulation of relaxation of cardiac muscle (GO:1901897)	2/6	0.013535	0.240212	0	0	15.4952	66.6677	CAMK2D;PLN
citrulline metabolic process (GO:0000052)	2/6	0.013535	0.240212	0	0	15.4952	66.6677	DDAH1;ALDH18A1
regulation of protein localization to cell cortex (GO:1904776)	2/6	0.013535	0.240212	0	0	15.4952	66.6677	GPSM2;EPB41
response to UV-A (GO:0070141)	2/6	0.013535	0.240212	0	0	15.4952	66.6677	AKT1;PPID
ATP-dependent chromatin remodeling (GO:0043044)	4/30	0.0137278	0.240212	0	0	4.77763	20.4881	HDAC2;SMARCA5;SMARCAD1;SMARCA4
iron ion homeostasis (GO:0055072)	6/63	0.0138872	0.240212	0	0	3.27418	14.003	TMEM199;ATP6V1G1;SLC22A17;CUL1;ATP6V0D1;B2M
regulation of proteolysis (GO:0030162)	6/63	0.0138872	0.240212	0	0	3.27418	14.003	HDAC2;CDK5;PERP;AKT1;OGT;TRIM32
stimulatory C-type lectin receptor signaling pathway (GO:0002223)	9/121	0.0139753	0.240212	0	0	2.50446	10.6952	PSMD8;CHUK;PSMD2;PSME3;CUL1;UBE2D1;PSMD1;HRAS;NFKB1
Golgi organization (GO:0007030)	9/121	0.0139753	0.240212	0	0	2.50446	10.6952	VMP1;ARHGAP21;TMED9;GOLPH3;LMAN2;TRAPPC12;COG1;VAMP4;CLASP2
DNA-templated transcription, initiation (GO:0006352)	12/186	0.0145461	0.24841	0	0	2.15296	9.10794	RXRB;WWTR1;KAT2B;GTF2A2;CBFB;THRA;TAF1B;GTF2B;MED8;SMARCA5;GTF2H3;GTF2E1
cellular monovalent inorganic cation homeostasis (GO:0030004)	3/17	0.0150218	0.254889	0	0	6.64801	27.91	ATP1B3;ATP1A1;SLC8A1
gene silencing by miRNA (GO:0035195)	4/31	0.0153799	0.259303	0	0	4.60044	19.2054	CNOT6;CNOT1;PRKRA;PUM1
negative regulation of apoptotic signaling pathway (GO:2001234)	6/65	0.0160264	0.26769	0	0	3.16286	13.0737	PSME3;AKT1;ITGAV;CFLAR;TGFBR1;MCL1
innate immune response activating cell surface receptor signaling pathway (GO:0002220)	9/124	0.0161807	0.26769	0	0	2.43875	10.0572	PSMD8;CHUK;PSMD2;PSME3;CUL1;UBE2D1;PSMD1;HRAS;NFKB1
negative regulation of macromolecule metabolic process (GO:0010605)	9/124	0.0161807	0.26769	0	0	2.43875	10.0572	APP;MAP2K1;SFRP1;MTMR2;ATXN2;SNX12;TARDBP;HRAS;NFKB1
mRNA transport (GO:0051028)	8/104	0.016558	0.269913	0	0	2.59518	10.6425	CHTOP;MAGOH;HNRNPA2B1;SRSF2;UPF3B;THOC2;SRSF5;SRSF6
positive regulation of TOR signaling (GO:0032008)	4/32	0.017152	0.269913	0	0	4.43591	18.0348	GOLPH3;PIK3CA;RHEB;LAMTOR4
endodermal cell differentiation (GO:0035987)	4/32	0.017152	0.269913	0	0	4.43591	18.0348	COL4A2;MMP15;LEO1;ITGAV
substrate adhesion-dependent cell spreading (GO:0034446)	4/32	0.017152	0.269913	0	0	4.43591	18.0348	FER;ITGAV;LAMC1;BVES
mRNA export from nucleus (GO:0006406)	8/105	0.0174493	0.269913	0	0	2.56829	10.3976	CHTOP;MAGOH;HNRNPA2B1;SRSF2;UPF3B;THOC2;SRSF5;SRSF6
glucan catabolic process (GO:0009251)	3/18	0.0176138	0.269913	0	0	6.20449	25.0604	STBD1;PYGL;PHKA2
regulation of oxidative stress-induced intrinsic apoptotic signaling pathway (GO:1902175)	3/18	0.0176138	0.269913	0	0	6.20449	25.0604	UBQLN1;HSPB1;AKT1
positive regulation of actin cytoskeleton reorganization (GO:2000251)	3/18	0.0176138	0.269913	0	0	6.20449	25.0604	BAIAP2L1;CDK5;HRAS
glycogen catabolic process (GO:0005980)	3/18	0.0176138	0.269913	0	0	6.20449	25.0604	STBD1;PYGL;PHKA2
angiotensin-activated signaling pathway (GO:0038166)	2/7	0.0185584	0.269913	0	0	12.3955	49.4189	ACTN2;CAMK2A
regulation of entry of bacterium into host cell (GO:2000535)	2/7	0.0185584	0.269913	0	0	12.3955	49.4189	EXOC7;ITGAV
positive regulation of metaphase/anaphase transition of cell cycle (GO:1902101)	2/7	0.0185584	0.269913	0	0	12.3955	49.4189	CUL3;NSMCE2
regulation of mitochondrial membrane permeability involved in apoptotic process (GO:1902108)	2/7	0.0185584	0.269913	0	0	12.3955	49.4189	ATF2;CAMK2A
ribosomal protein import into nucleus (GO:0006610)	2/7	0.0185584	0.269913	0	0	12.3955	49.4189	TNPO1;IPO4
valine metabolic process (GO:0006573)	2/7	0.0185584	0.269913	0	0	12.3955	49.4189	ALDH6A1;HIBADH
establishment of protein localization to peroxisome (GO:0072663)	2/7	0.0185584	0.269913	0	0	12.3955	49.4189	ZFAND6;LONP2
positive regulation of mitotic sister chromatid separation (GO:1901970)	2/7	0.0185584	0.269913	0	0	12.3955	49.4189	CUL3;NSMCE2
negative regulation of receptor internalization (GO:0002091)	2/7	0.0185584	0.269913	0	0	12.3955	49.4189	MTMR2;ATXN2
positive regulation of cell migration by vascular endothelial growth factor signaling pathway (GO:0038089)	2/7	0.0185584	0.269913	0	0	12.3955	49.4189	GAB1;HSPB1
vascular smooth muscle contraction (GO:0014829)	2/7	0.0185584	0.269913	0	0	12.3955	49.4189	EDNRB;SLC8A1
negative regulation of retinoic acid receptor signaling pathway (GO:0048387)	2/7	0.0185584	0.269913	0	0	12.3955	49.4189	CNOT1;EZH2
regulation of relaxation of muscle (GO:1901077)	2/7	0.0185584	0.269913	0	0	12.3955	49.4189	CAMK2D;PLN
protein acetylation (GO:0006473)	4/33	0.0190464	0.273567	0	0	4.28273	16.9634	NAA50;KAT2B;GTF2B;NAA15
platelet aggregation (GO:0070527)	4/33	0.0190464	0.273567	0	0	4.28273	16.9634	FIBP;HSPB1;MYH9;TLN1
regulation of G2/M transition of mitotic cell cycle (GO:0010389)	10/149	0.0191452	0.273567	0	0	2.24269	8.87142	PSMD8;PSMD2;PSME3;CUL1;PSMD1;CKAP5;YWHAG;RBX1;CEP78;BRD4
negative regulation of apoptotic process (GO:0043066)	24/485	0.019223	0.273567	0	0	1.63279	6.45221	BEX3;ANKLE2;PRKCI;HDAC2;XBP1;ARL6IP1;GLO1;ZFAND6;APIP;IGF2;XIAP;HSPB1;CFLAR;HIGD1A;NFKB1;SFRP1;GOLPH3;PIK3CA;RPS6KB1;AKT1;BNIP2;NAA15;TPT1;MCL1
positive regulation of cell differentiation (GO:0045597)	12/194	0.0196082	0.276607	0	0	2.05746	8.08956	TMEM100;WWTR1;SFRP1;XBP1;GLIPR2;AKT1;BNIP2;SOX6;NFKB1;TGFBR1;MAPK12;EZH2
regulation of epithelial to mesenchymal transition (GO:0010717)	6/68	0.0196457	0.276607	0	0	3.00935	11.8264	WWTR1;SFRP1;GLIPR2;TGFBR1;CLASP2;EZH2
cellular response to interleukin-1 (GO:0071347)	10/150	0.0199599	0.279544	0	0	2.22656	8.71481	PSMD8;SFRP1;CHUK;PSMD2;PSME3;CUL1;PSMD1;NFKB1;RBX1;MAP2K6
regulation of gluconeogenesis (GO:0006111)	3/19	0.0204388	0.280319	0	0	5.81641	22.6277	OGT;PTPN2;CLK2
cellular polysaccharide catabolic process (GO:0044247)	3/19	0.0204388	0.280319	0	0	5.81641	22.6277	STBD1;PYGL;PHKA2
regulation of catenin import into nucleus (GO:0035412)	3/19	0.0204388	0.280319	0	0	5.81641	22.6277	WWTR1;DACT3;ANAPC2
positive regulation of neuron apoptotic process (GO:0043525)	3/19	0.0204388	0.280319	0	0	5.81641	22.6277	CDK5;FOXO3;MCL1
negative regulation of cell proliferation (GO:0008285)	19/363	0.0209709	0.282609	0	0	1.72865	6.68058	APP;MAP2K1;IGFBP5;THAP12;CUL1;GTPBP4;MTSS1;KAT2B;SFRP1;DDAH1;PRKRA;ADAMTS1;SMYD2;CDH13;HES1;HRAS;TRIM32;PTPN2;CDKN3
negative regulation of Wnt signaling pathway (GO:0030178)	11/174	0.0215197	0.282609	0	0	2.10451	8.07878	PSMD8;WWTR1;SFRP1;PSMD2;PSME3;CUL3;GRB10;PSMD1;DACT3;RBX1;ANAPC2
peptidyl-threonine modification (GO:0018210)	7/89	0.0217135	0.282609	0	0	2.65612	10.1725	MAP2K1;CAMK2D;CDK5;WNK1;CAMK2A;AKT1;TGFBR1
stress-activated protein kinase signaling cascade (GO:0031098)	6/70	0.0223454	0.282609	0	0	2.91501	11.0803	MAP2K1;CHUK;STRADA;CUL1;NFKB1;MAP2K6
vascular endothelial growth factor receptor signaling pathway (GO:0048010)	6/70	0.0223454	0.282609	0	0	2.91501	11.0803	PIK3CA;VEGFB;HSPB1;ITGAV;CRK;MAPK12
cellular response to peptide hormone stimulus (GO:0071375)	8/110	0.0224282	0.282609	0	0	2.44176	9.27244	KAT2B;PRKCI;XBP1;FER;RPS6KB1;AKT1;GNG11;NFKB1
ubiquitin-dependent protein catabolic process (GO:0006511)	18/341	0.0224636	0.282609	0	0	1.7432	6.61695	XBP1;RANBP3;CUL3;CUL1;UBE2D1;AGAP3;FBXO22;RNF40;RBX1;PSMD8;UCHL1;PSMD2;PSME3;PSMD1;TBL1X;TRIM32;ANAPC2;CUL4B
positive regulation of proteolysis (GO:0045862)	5/52	0.0230635	0.282609	0	0	3.3054	12.4597	HDAC2;PERP;OGT;TRIM32;MAPK12
positive regulation of secretion by cell (GO:1903532)	5/52	0.0230635	0.282609	0	0	3.3054	12.4597	GOLPH3;EZR;PPID;TTN;CLASP2
cellular macromolecule biosynthetic process (GO:0034645)	19/367	0.0231697	0.282609	0	0	1.70842	6.43206	MRPS17;DARS;RPL31;MRPS33;MRPS21;SARS;MRPL36;MRPL10;EXT1;KIN;GOLPH3;RPS15A;TAF1B;RPS29;MCM6;TOP1;RPS11;POLE;ABCF1
positive regulation of peptide secretion (GO:0002793)	4/35	0.0232103	0.282609	0	0	4.00601	15.0752	GOLPH3;EZR;PPID;TTN
positive regulation of ATPase activity (GO:0032781)	4/35	0.0232103	0.282609	0	0	4.00601	15.0752	MYBPC3;CHTOP;TNNT2;ATP1B3
regulation of cardiac muscle contraction (GO:0055117)	4/35	0.0232103	0.282609	0	0	4.00601	15.0752	PLN;RNF207;ATP2A2;SLC8A1
actin filament bundle organization (GO:0061572)	4/35	0.0232103	0.282609	0	0	4.00601	15.0752	BAIAP2L1;RND2;EZR;ADD1
negative regulation of cyclase activity (GO:0031280)	3/20	0.0234975	0.282609	0	0	5.47398	20.5321	EDNRB;GNAI3;GNAI2
regulation of response to cytokine stimulus (GO:0060759)	3/20	0.0234975	0.282609	0	0	5.47398	20.5321	ELF1;CBFB;LIFR
inositol phosphate-mediated signaling (GO:0048016)	3/20	0.0234975	0.282609	0	0	5.47398	20.5321	PPP3R1;PPP3CB;INPP5A
negative regulation of adenylate cyclase activity (GO:0007194)	3/20	0.0234975	0.282609	0	0	5.47398	20.5321	EDNRB;GNAI3;GNAI2
regulation of cell communication (GO:0010646)	6/71	0.0237845	0.282609	0	0	2.87001	10.7302	MTCH1;CAMK2D;XIAP;CRK;SLC8A1;YWHAG
barbed-end actin filament capping (GO:0051016)	2/8	0.0242358	0.282609	0	0	10.3291	38.4233	CAPZB;ADD1
4-hydroxyproline metabolic process (GO:0019471)	2/8	0.0242358	0.282609	0	0	10.3291	38.4233	EGLN1;GOT2
positive regulation of membrane potential (GO:0045838)	2/8	0.0242358	0.282609	0	0	10.3291	38.4233	AKT1;ANK3
cellular response to angiotensin (GO:1904385)	2/8	0.0242358	0.282609	0	0	10.3291	38.4233	CAMK2A;NFKB1
positive regulation of mitotic metaphase/anaphase transition (GO:0045842)	2/8	0.0242358	0.282609	0	0	10.3291	38.4233	CUL3;NSMCE2
cardiolipin biosynthetic process (GO:0032049)	2/8	0.0242358	0.282609	0	0	10.3291	38.4233	PDXP;CRLS1
DNA damage induced protein phosphorylation (GO:0006975)	2/8	0.0242358	0.282609	0	0	10.3291	38.4233	MAPK12;MAP2K6
positive regulation of early endosome to late endosome transport (GO:2000643)	2/8	0.0242358	0.282609	0	0	10.3291	38.4233	MTMR2;EZR
histone H4 deacetylation (GO:0070933)	2/8	0.0242358	0.282609	0	0	10.3291	38.4233	HDAC2;SMARCAD1
regulation of protein ADP-ribosylation (GO:0010835)	2/8	0.0242358	0.282609	0	0	10.3291	38.4233	KAT2B;HPF1
basement membrane organization (GO:0071711)	2/8	0.0242358	0.282609	0	0	10.3291	38.4233	COL4A1;NID2
regulation of MHC class II biosynthetic process (GO:0045346)	2/8	0.0242358	0.282609	0	0	10.3291	38.4233	XBP1;HDAC2
positive regulation of mitochondrial membrane permeability involved in apoptotic process (GO:1902110)	2/8	0.0242358	0.282609	0	0	10.3291	38.4233	ATF2;RHOT1
peroxisomal transport (GO:0043574)	2/8	0.0242358	0.282609	0	0	10.3291	38.4233	ZFAND6;LONP2
regulation of cardiac muscle cell action potential involved in regulation of contraction (GO:0098909)	2/8	0.0242358	0.282609	0	0	10.3291	38.4233	CAMK2D;ATP2A2
regulation of apoptotic process (GO:0042981)	36/815	0.0247851	0.287746	0	0	1.45395	5.37601	MTCH1;BEX3;ANKLE2;HDAC2;ARL6IP1;GLO1;ZFAND6;APIP;XIAP;HSPB1;FOXO3;HIGD1A;PTPA;LGALS1;PERP;AKT1;BNIP2;MAP2K6;MCL1;PRKCI;MAP2K1;XBP1;ACTN2;STRADA;SIGMAR1;IGF2;CFLAR;NFKB1;SFRP1;GOLPH3;CDK5;RPS6KB1;NAA15;TARDBP;TPT1;PPID
cell-cell junction organization (GO:0045216)	6/72	0.0252844	0.289503	0	0	2.82638	10.3942	AFDN;PRKCI;PERP;CDH13;PKP4;TLN1
regulation of phosphatase activity (GO:0010921)	6/72	0.0252844	0.289503	0	0	2.82638	10.3942	PTPA;PPP1R17;RBM26;WNK1;CHORDC1;PPP6R3
SCF-dependent proteasomal ubiquitin-dependent protein catabolic process (GO:0031146)	6/72	0.0252844	0.289503	0	0	2.82638	10.3942	PSMD8;PSMD2;PSME3;CUL1;PSMD1;RBX1
histone deacetylation (GO:0016575)	4/36	0.0254833	0.289503	0	0	3.88062	14.2408	HDAC2;MIER1;SMARCAD1;TBL1X
cardiac muscle tissue morphogenesis (GO:0055008)	4/36	0.0254833	0.289503	0	0	3.88062	14.2408	MYBPC3;TNNT2;S1PR1;TTN
regulation of cardiac muscle contraction by calcium ion signaling (GO:0010882)	3/21	0.02679	0.296346	0	0	5.1696	18.7126	CAMK2D;ATP2A2;SLC8A1
negative regulation of ion transmembrane transporter activity (GO:0032413)	3/21	0.02679	0.296346	0	0	5.1696	18.7126	CAMK2D;PLN;ACTN2
branched-chain amino acid catabolic process (GO:0009083)	3/21	0.02679	0.296346	0	0	5.1696	18.7126	ALDH6A1;HIBADH;IVD
nucleotide-excision repair, preincision complex stabilization (GO:0006293)	3/21	0.02679	0.296346	0	0	5.1696	18.7126	GTF2H3;RBX1;CUL4B
negative regulation of cAMP biosynthetic process (GO:0030818)	3/21	0.02679	0.296346	0	0	5.1696	18.7126	EDNRB;GNAI3;GNAI2
glutamate metabolic process (GO:0006536)	3/21	0.02679	0.296346	0	0	5.1696	18.7126	GOT2;ALDH18A1;GLS
cellular transition metal ion homeostasis (GO:0046916)	7/93	0.0268693	0.296346	0	0	2.53205	9.15785	TMEM199;APP;ATP6V1G1;SLC22A17;CUL1;CCDC22;ATP6V0D1
positive regulation of cell proliferation (GO:0008284)	21/424	0.027034	0.296925	0	0	1.63121	5.88974	MCTS1;WWTR1;PRKCI;CHTOP;HDAC2;XBP1;CUL3;IGF2;LIFR;LAMC1;TGFBR1;CNOT6;SFRP1;FER;RPS15A;AKT1;CDH13;ITGAV;HES1;EAPP;HRAS
ncRNA processing (GO:0034470)	13/227	0.0272496	0.297677	0	0	1.89554	6.82911	SSB;RPL31;IMP3;RRP1;WDR75;SARS;RPS15A;RPS29;PRKRA;HNRNPA2B1;TSR1;RPS11;MPHOSPH6
regulation of cell proliferation (GO:0042127)	33/740	0.0273273	0.297677	0	0	1.46676	5.28015	APP;HDAC2;CUL3;HP1BP3;CUL1;XIAP;RPS15A;ADAMTS1;SMYD2;AKT1;HES1;ITGAV;HRAS;MCTS1;WWTR1;CHTOP;MAP2K1;XBP1;THAP12;IGF2;LIFR;GTPBP4;TGFBR1;KAT2B;CNOT6;SFRP1;FER;DDAH1;PRKRA;CDH13;EAPP;PTPN2;CDKN3
protein monoubiquitination (GO:0006513)	4/37	0.0278855	0.299346	0	0	3.76283	13.4696	CUL3;LEO1;RNF40;RBX1
regulation of metal ion transport (GO:0010959)	4/37	0.0278855	0.299346	0	0	3.76283	13.4696	PLN;WNK1;ATP1A1;ANK3
nucleotide-excision repair, DNA incision, 5'-to lesion (GO:0006296)	4/37	0.0278855	0.299346	0	0	3.76283	13.4696	RFC1;GTF2H3;RBX1;CUL4B
regulation of gene expression, epigenetic (GO:0040029)	6/74	0.0284701	0.299346	0	0	2.74297	9.76195	KAT2B;TAF1B;MTF2;SMARCA5;IGF2;EZH2
positive regulation of gene expression (GO:0010628)	34/771	0.0291607	0.299346	0	0	1.4498	5.12496	KMT2E;ATF2;APP;HDAC2;KDM3A;FOXO3;HNRNPLL;TTN;PPP3CB;TAF1B;CREB3L2;AKT1;SMARCAD1;TBL1X;BUD23;MAP2K1;CHUK;SS18L2;SMARCA5;WDR75;UPF3B;ANK3;NFKB1;TGFBR1;SMARCA4;KAT2B;SFRP1;ELF1;RPS6KB1;RNF207;MTF2;CKS2;NAA15;EZR
transcription initiation from RNA polymerase II promoter (GO:0006367)	10/160	0.0295494	0.299346	0	0	2.07704	7.31469	RXRB;WWTR1;KAT2B;GTF2A2;CBFB;THRA;GTF2B;MED8;GTF2H3;GTF2E1
chromatin remodeling (GO:0006338)	8/116	0.0296316	0.299346	0	0	2.30539	8.11248	KAT2B;HDAC2;RIOX2;ATRX;SMARCA5;SMARCAD1;TOP1;SMARCA4
nucleotide-excision repair, DNA incision, 3'-to lesion (GO:0006295)	3/22	0.0303153	0.299346	0	0	4.89727	17.1213	GTF2H3;RBX1;CUL4B
nuclear transport (GO:0051169)	3/22	0.0303153	0.299346	0	0	4.89727	17.1213	RSRC1;PSIP1;NSRP1
cytosolic calcium ion transport (GO:0060401)	3/22	0.0303153	0.299346	0	0	4.89727	17.1213	ATP2A2;MICU2;SLC8A1
nucleotide-excision repair, DNA duplex unwinding (GO:0000717)	3/22	0.0303153	0.299346	0	0	4.89727	17.1213	GTF2H3;RBX1;CUL4B
branched-chain amino acid metabolic process (GO:0009081)	3/22	0.0303153	0.299346	0	0	4.89727	17.1213	ALDH6A1;HIBADH;IVD
negative regulation of lyase activity (GO:0051350)	3/22	0.0303153	0.299346	0	0	4.89727	17.1213	EDNRB;GNAI3;GNAI2
homotypic cell-cell adhesion (GO:0034109)	4/38	0.0304181	0.299346	0	0	3.65197	12.7553	FIBP;HSPB1;MYH9;TLN1
neuronal ion channel clustering (GO:0045161)	2/9	0.0305215	0.299346	0	0	8.85303	30.8911	MTCH1;AGRN
neuron maturation (GO:0042551)	2/9	0.0305215	0.299346	0	0	8.85303	30.8911	APP;MTCH1
anoikis (GO:0043276)	2/9	0.0305215	0.299346	0	0	8.85303	30.8911	PIK3CA;AKT1
regulation of ER-associated ubiquitin-dependent protein catabolic process (GO:1903069)	2/9	0.0305215	0.299346	0	0	8.85303	30.8911	UBQLN1;SVIP
negative regulation of tyrosine phosphorylation of STAT protein (GO:0042532)	2/9	0.0305215	0.299346	0	0	8.85303	30.8911	PIBF1;PTPN2
response to muscle stretch (GO:0035994)	2/9	0.0305215	0.299346	0	0	8.85303	30.8911	SLC8A1;TTN
positive regulation of astrocyte differentiation (GO:0048711)	2/9	0.0305215	0.299346	0	0	8.85303	30.8911	APP;HES1
Golgi vesicle budding (GO:0048194)	2/9	0.0305215	0.299346	0	0	8.85303	30.8911	GOLPH3;VAPA
positive regulation of ribosome biogenesis (GO:0090070)	2/9	0.0305215	0.299346	0	0	8.85303	30.8911	WDR75;BUD23
positive regulation of rRNA processing (GO:2000234)	2/9	0.0305215	0.299346	0	0	8.85303	30.8911	WDR75;BUD23
negative regulation of lipid localization (GO:1905953)	2/9	0.0305215	0.299346	0	0	8.85303	30.8911	ITGAV;PTPN2
positive regulation of protein transport (GO:0051222)	5/56	0.0306471	0.299346	0	0	3.04552	10.6143	GOLPH3;CHORDC1;EZR;PPID;TTN
phosphatidylinositol-mediated signaling (GO:0048015)	5/56	0.0306471	0.299346	0	0	3.04552	10.6143	PIK3CA;RPS6KB1;AKT1;EZR;OGT
cellular iron ion homeostasis (GO:0006879)	5/56	0.0306471	0.299346	0	0	3.04552	10.6143	TMEM199;ATP6V1G1;SLC22A17;CUL1;ATP6V0D1
regulation of mitotic cell cycle phase transition (GO:1901990)	11/184	0.030784	0.299578	0	0	1.98183	6.89829	PSMD8;FZR1;PSMD2;PSME3;CUL1;UBE2D1;PSMD1;CKAP5;YWHAG;ANAPC2;CEP78
regulation of hematopoietic stem cell differentiation (GO:1902036)	6/76	0.0319094	0.308263	0	0	2.66432	9.1782	PSMD8;CBFB;PSMD2;PSME3;PSMD1;N4BP2L2
negative regulation of extrinsic apoptotic signaling pathway (GO:2001237)	6/76	0.0319094	0.308263	0	0	2.66432	9.1782	PSME3;AKT1;ITGAV;CFLAR;TGFBR1;MCL1
protein deubiquitination (GO:0016579)	14/257	0.0325742	0.31163	0	0	1.79794	6.15659	USP46;UBE2D1;UCHL5;TGFBR1;PSMD8;CCNA2;KAT2B;UCHL1;RHOT1;PSMD2;PSME3;PSMD1;EIF3F;OGT
mRNA metabolic process (GO:0016071)	7/97	0.0328007	0.31163	0	0	2.41901	8.26651	KIN;SSB;HNRNPA2B1;SRSF2;HNRNPR;SRSF5;PRPF8
transcription from RNA polymerase II promoter (GO:0006366)	23/485	0.0329525	0.31163	0	0	1.5587	5.31937	WWTR1;CHTOP;GTF2A2;XBP1;CBFB;THRA;GTF2B;MED8;UPF3B;THOC2;GTF2H3;GTF2E1;NFKB1;RXRB;KAT2B;MAGOH;LEO1;SRSF2;TBPL1;SRSF5;TRIP13;SRSF6;TARDBP
positive regulation of I-kappaB kinase/NF-kappaB signaling (GO:0043123)	10/163	0.0329723	0.31163	0	0	2.036	6.947	APP;LGALS1;CHUK;VAPA;MIER1;AKT1;CCDC22;CFLAR;TRIM32;BRD4
inositol lipid-mediated signaling (GO:0048017)	4/39	0.033082	0.31163	0	0	3.54744	12.0924	RPS6KB1;PIK3CA;EZR;OGT
DNA replication-independent nucleosome assembly (GO:0006336)	4/39	0.033082	0.31163	0	0	3.54744	12.0924	UBN1;ATRX;SMARCA5;IPO4
alpha-amino acid catabolic process (GO:1901606)	4/39	0.033082	0.31163	0	0	3.54744	12.0924	ALDH6A1;HIBADH;IVD;GOT2
regulation of transcription elongation from RNA polymerase II promoter (GO:0034243)	3/23	0.0340721	0.312072	0	0	4.65216	15.7209	LEO1;EAPP;BRD4
cellular amino acid catabolic process (GO:0009063)	3/23	0.0340721	0.312072	0	0	4.65216	15.7209	ALDH6A1;HIBADH;IVD
lamellipodium assembly (GO:0030032)	3/23	0.0340721	0.312072	0	0	4.65216	15.7209	GOLPH3;S1PR1;CDH13
glutamine family amino acid metabolic process (GO:0009064)	3/23	0.0340721	0.312072	0	0	4.65216	15.7209	DDAH1;GOT2;ALDH18A1
phospholipid dephosphorylation (GO:0046839)	3/23	0.0340721	0.312072	0	0	4.65216	15.7209	MTMR2;PLPP5;SACM1L
divalent inorganic cation homeostasis (GO:0072507)	3/23	0.0340721	0.312072	0	0	4.65216	15.7209	SELENON;ANK3;SLC8A1
regulation of monooxygenase activity (GO:0032768)	3/23	0.0340721	0.312072	0	0	4.65216	15.7209	POR;DDAH1;AKT1
regulation of ion homeostasis (GO:2000021)	3/23	0.0340721	0.312072	0	0	4.65216	15.7209	CAMK2D;WNK1;AP3D1
regulation of epidermal growth factor receptor signaling pathway (GO:0042058)	5/58	0.0349613	0.314041	0	0	2.93029	9.82677	APP;FER;AKT1;CDH13;PTPN2
integrin-mediated signaling pathway (GO:0007229)	5/58	0.0349613	0.314041	0	0	2.93029	9.82677	DST;ADAMTS1;CUL3;MYH9;ITGAV
positive regulation of macromolecule biosynthetic process (GO:0010557)	9/142	0.0350228	0.314041	0	0	2.10672	7.06122	XBP1;HDAC2;RPS6KB1;IGF2;AKT1;UPF3B;HRAS;SVIP;NFKB1
negative regulation of transport (GO:0051051)	4/40	0.0358778	0.314041	0	0	3.44872	11.4761	MTMR2;SNX12;ITGAV;CTTNBP2NL
nucleotide-excision repair, DNA incision (GO:0033683)	4/40	0.0358778	0.314041	0	0	3.44872	11.4761	RFC1;GTF2H3;RBX1;CUL4B
positive regulation of epithelial to mesenchymal transition (GO:0010718)	4/40	0.0358778	0.314041	0	0	3.44872	11.4761	WWTR1;GLIPR2;TGFBR1;EZH2
positive regulation of mitotic nuclear division (GO:0045840)	4/40	0.0358778	0.314041	0	0	3.44872	11.4761	RANBP3;NSMCE2;IGF2;SMC5
positive regulation of mitotic cell cycle phase transition (GO:1901992)	4/40	0.0358778	0.314041	0	0	3.44872	11.4761	KMT2E;CUL3;NSMCE2;BRD4
protein modification by small protein removal (GO:0070646)	14/261	0.0363782	0.314041	0	0	1.76846	5.86029	USP46;UBE2D1;UCHL5;TGFBR1;PSMD8;CCNA2;KAT2B;UCHL1;RHOT1;PSMD2;PSME3;PSMD1;EIF3F;OGT
proteasomal protein catabolic process (GO:0010498)	13/237	0.0367148	0.314041	0	0	1.80998	5.98121	CUL3;CUL1;UBE2D1;AGAP3;RBX1;PSMD8;UCHL1;PSMD2;PSME3;PSMD1;TBL1X;ANAPC2;CUL4B
low-density lipoprotein particle receptor catabolic process (GO:0032802)	2/10	0.0373717	0.314041	0	0	7.746	25.4599	AP2S1;AP2B1
regulation of chromatin organization (GO:1902275)	2/10	0.0373717	0.314041	0	0	7.746	25.4599	SETD5;IGF2
positive regulation of cytoplasmic transport (GO:1903651)	2/10	0.0373717	0.314041	0	0	7.746	25.4599	MTMR2;EZR
energy coupled proton transmembrane transport, against electrochemical gradient (GO:0015988)	2/10	0.0373717	0.314041	0	0	7.746	25.4599	MT-ND4;ATP1A1
regulation of attachment of spindle microtubules to kinetochore (GO:0051988)	2/10	0.0373717	0.314041	0	0	7.746	25.4599	RACGAP1;KNSTRN
phosphatidylglycerol biosynthetic process (GO:0006655)	2/10	0.0373717	0.314041	0	0	7.746	25.4599	PDXP;CRLS1
positive regulation of receptor recycling (GO:0001921)	2/10	0.0373717	0.314041	0	0	7.746	25.4599	ECE1;BVES
regulation of actin filament-based movement (GO:1903115)	2/10	0.0373717	0.314041	0	0	7.746	25.4599	MYBPC3;PLN
cellular copper ion homeostasis (GO:0006878)	2/10	0.0373717	0.314041	0	0	7.746	25.4599	APP;CCDC22
regulation of fatty acid beta-oxidation (GO:0031998)	2/10	0.0373717	0.314041	0	0	7.746	25.4599	AKT1;LONP2
actin filament capping (GO:0051693)	2/10	0.0373717	0.314041	0	0	7.746	25.4599	CAPZB;ADD1
negative regulation of stem cell differentiation (GO:2000737)	2/10	0.0373717	0.314041	0	0	7.746	25.4599	HES1;N4BP2L2
telomere maintenance via recombination (GO:0000722)	2/10	0.0373717	0.314041	0	0	7.746	25.4599	NSMCE2;SMC5
protein kinase A signaling (GO:0010737)	2/10	0.0373717	0.314041	0	0	7.746	25.4599	EZR;TTN
regulation of lysosomal lumen pH (GO:0035751)	2/10	0.0373717	0.314041	0	0	7.746	25.4599	TMEM199;TMEM165
histone H2B ubiquitination (GO:0033523)	2/10	0.0373717	0.314041	0	0	7.746	25.4599	LEO1;RNF40
positive regulation of histone methylation (GO:0031062)	3/24	0.0380581	0.315799	0	0	4.4304	14.4814	CHTOP;MTF2;OGT
histone monoubiquitination (GO:0010390)	3/24	0.0380581	0.315799	0	0	4.4304	14.4814	LEO1;RNF40;CUL4B
positive regulation of DNA-templated transcription, elongation (GO:0032786)	3/24	0.0380581	0.315799	0	0	4.4304	14.4814	LEO1;EAPP;BRD4
receptor catabolic process (GO:0032801)	3/24	0.0380581	0.315799	0	0	4.4304	14.4814	AP2S1;AP2B1;GPRASP1
RNA metabolic process (GO:0016070)	11/191	0.0387663	0.32067	0	0	1.90407	6.18861	DHX30;ATXN2;DQX1;PCBP1;HNRNPA2B1;DDX10;HNRNPR;DDX41;POLE;DDX50;LRPPRC
positive regulation of sequence-specific DNA binding transcription factor activity (GO:0051091)	12/215	0.039018	0.321747	0	0	1.8426	5.97691	ATF2;APP;PRKCI;FER;GTF2A2;CHUK;CAMK2A;AKT1;CFLAR;TRIM32;NFKB1;SMARCA4
regulation of mRNA splicing, via spliceosome (GO:0048024)	5/60	0.0396328	0.324792	0	0	2.82344	9.11435	YTHDC1;MAGOH;SRSF6;NSRP1;SRPK1
response to reactive oxygen species (GO:0000302)	5/60	0.0396328	0.324792	0	0	2.82344	9.11435	EGLN1;FER;CHUK;TXNRD1;AKT1
actin cytoskeleton reorganization (GO:0031532)	5/61	0.042104	0.338401	0	0	2.77288	8.78342	FER;GAB1;S1PR1;MYH9;EZR
regulation of protein kinase activity (GO:0045859)	9/147	0.0421884	0.338401	0	0	2.02986	6.42576	WWTR1;MMD;RTN4RL1;CHORDC1;DUSP19;AKT1;HSPB1;YWHAG;TTN
negative regulation of wound healing (GO:0061045)	3/25	0.0422707	0.338401	0	0	4.2288	13.3785	TFPI;CRK;CLASP2
protein import into nucleus, translocation (GO:0000060)	3/25	0.0422707	0.338401	0	0	4.2288	13.3785	AKT1;TNPO1;IPO4
lamellipodium organization (GO:0097581)	3/25	0.0422707	0.338401	0	0	4.2288	13.3785	GOLPH3;S1PR1;CDH13
negative regulation of insulin receptor signaling pathway (GO:0046627)	3/25	0.0422707	0.338401	0	0	4.2288	13.3785	RPS6KB1;GRB10;PTPN2
negative regulation of locomotion (GO:0040013)	3/25	0.0422707	0.338401	0	0	4.2288	13.3785	CRK;TRIM32;PTPN2
protein import into nucleus (GO:0006606)	7/103	0.0432369	0.338401	0	0	2.26712	7.12116	IPO9;RANBP3;TGS1;AKT1;HES1;TNPO1;IPO4
negative regulation of canonical Wnt signaling pathway (GO:0090090)	9/148	0.0437316	0.338401	0	0	2.01516	6.3068	PSMD8;WWTR1;SFRP1;PSMD2;PSME3;CUL3;PSMD1;RBX1;ANAPC2
positive regulation of cell cycle (GO:0045787)	6/82	0.0438052	0.338401	0	0	2.45322	7.67367	APP;RPS15A;RPS6KB1;CKS2;CCNL2;TRIM32
tRNA processing (GO:0008033)	5/62	0.0446661	0.338401	0	0	2.72409	8.46796	SSB;ZBTB8OS;SARS;THUMPD1;TRIT1
positive regulation of extracellular matrix organization (GO:1903055)	2/11	0.0447452	0.338401	0	0	6.88498	21.3901	COLGALT1;CLASP2
Golgi ribbon formation (GO:0090161)	2/11	0.0447452	0.338401	0	0	6.88498	21.3901	GOLPH3;VAMP4
calcineurin-NFAT signaling cascade (GO:0033173)	2/11	0.0447452	0.338401	0	0	6.88498	21.3901	PPP3R1;PPP3CB
myosin filament assembly (GO:0031034)	2/11	0.0447452	0.338401	0	0	6.88498	21.3901	MYBPC3;TTN
phosphatidylinositol dephosphorylation (GO:0046856)	2/11	0.0447452	0.338401	0	0	6.88498	21.3901	MTMR2;SACM1L
negative regulation of myotube differentiation (GO:0010832)	2/11	0.0447452	0.338401	0	0	6.88498	21.3901	XBP1;CFLAR
regulation of phosphorylation of RNA polymerase II C-terminal domain (GO:1901407)	2/11	0.0447452	0.338401	0	0	6.88498	21.3901	CCNL2;BRD4
positive regulation of actin filament depolymerization (GO:0030836)	2/11	0.0447452	0.338401	0	0	6.88498	21.3901	ACTN2;PDXP
synaptonemal complex assembly (GO:0007130)	2/11	0.0447452	0.338401	0	0	6.88498	21.3901	P3H4;TRIP13
positive regulation of sodium ion transmembrane transporter activity (GO:2000651)	2/11	0.0447452	0.338401	0	0	6.88498	21.3901	CHORDC1;ANK3
low-density lipoprotein receptor particle metabolic process (GO:0032799)	2/11	0.0447452	0.338401	0	0	6.88498	21.3901	AP2S1;AP2B1
positive regulation of glucose metabolic process (GO:0010907)	2/11	0.0447452	0.338401	0	0	6.88498	21.3901	AKT1;PTPN2
epithelial cell-cell adhesion (GO:0090136)	2/11	0.0447452	0.338401	0	0	6.88498	21.3901	BVES;PLEKHA7
oxidative phosphorylation (GO:0006119)	2/11	0.0447452	0.338401	0	0	6.88498	21.3901	UQCRB;ATP5D
synaptonemal complex organization (GO:0070193)	2/11	0.0447452	0.338401	0	0	6.88498	21.3901	P3H4;TRIP13
RNA polymerase II transcriptional preinitiation complex assembly (GO:0051123)	2/11	0.0447452	0.338401	0	0	6.88498	21.3901	GTF2A2;GTF2B
regulation of transcription from RNA polymerase II promoter (GO:0006357)	58/1478	0.045016	0.33847	0	0	1.28874	3.99604	ATF2;APP;THRA;UBE2D1;N4BP2L2;TIAL1;TMEM100;PPP3CB;EDNRB;CCNL2;HRAS;CHUK;ATRX;MED8;CKAP2;SARS;EID1;KAT2B;ELF1;MTF2;TBPL1;CDH13;EZR;CRK;PPID;GTF2A2;HDAC2;CAMK2D;CBFB;XIAP;FOXO3;HTATSF1;GTF2E1;RXRB;PPP3R1;PLAGL1;UBN1;LEO1;SMYD2;CAMTA1;HES1;TBL1X;BRD4;WWTR1;XBP1;CBX5;SS18L2;THAP12;SMARCA5;IGF2;GTF2H3;NFKB1;SMARCA4;MRGBP;CNOT1;AGRN;OGT;EZH2
negative regulation of protein metabolic process (GO:0051248)	4/43	0.04506	0.33847	0	0	3.18294	9.86637	EDNRB;SNX12;ITGAV;NFKB1
viral process (GO:0016032)	12/220	0.0451379	0.33847	0	0	1.79784	5.56978	MCTS1;RPS15A;SSB;RPL31;RPS29;AP2S1;AP2B1;EIF3F;RPS11;HTATSF1;B2M;PPID
positive regulation of protein ubiquitination (GO:0031398)	6/83	0.0460239	0.344139	0	0	2.42123	7.45399	DCUN1D5;CUL3;UBQLN1;UBE2D1;XIAP;CCDC22
sodium ion homeostasis (GO:0055078)	3/26	0.0467066	0.346309	0	0	4.04473	12.3925	ATP1B3;ATP1A1;SLC8A1
negative regulation of cellular response to insulin stimulus (GO:1900077)	3/26	0.0467066	0.346309	0	0	4.04473	12.3925	RPS6KB1;GRB10;PTPN2
regulation of cardiac muscle cell contraction (GO:0086004)	3/26	0.0467066	0.346309	0	0	4.04473	12.3925	CAMK2D;PLN;ATP2A2
negative regulation of protein modification process (GO:0031400)	5/63	0.0473194	0.349873	0	0	2.67699	8.16705	PTPA;WWTR1;CHORDC1;FXYD1;TARDBP
nuclear-transcribed mRNA catabolic process (GO:0000956)	10/174	0.0478844	0.351653	0	0	1.89835	5.76901	CNOT6;PAN3;RPS15A;RPL31;CNOT1;RPS29;MAGOH;UPF3B;ETF1;RPS11
positive regulation of supramolecular fiber organization (GO:1902905)	6/84	0.0483113	0.351653	0	0	2.39007	7.24212	APP;FER;BAIAP2L1;PDXP;COLGALT1;LMOD2
protein modification process (GO:0036211)	6/84	0.0483113	0.351653	0	0	2.39007	7.24212	MMP15;STK38;AKT1;CPE;FBXO22;PHKA2
carboxylic acid biosynthetic process (GO:0046394)	4/44	0.0483856	0.351653	0	0	3.10321	9.39824	UGDH;GOT2;ALDH18A1;GLS
metaphase plate congression (GO:0051310)	4/44	0.0483856	0.351653	0	0	3.10321	9.39824	CUL3;TRAPPC12;FAM83D;PIBF1
regulation of mRNA stability (GO:0043488)	8/128	0.0484901	0.351653	0	0	2.07356	6.27541	PSMD8;PSMD2;PSME3;AKT1;PSMD1;HSPB1;PUM1;TNPO1
positive regulation of NF-kappaB transcription factor activity (GO:0051092)	8/128	0.0484901	0.351653	0	0	2.07356	6.27541	APP;PRKCI;FER;CHUK;CAMK2A;CFLAR;TRIM32;NFKB1
axonogenesis (GO:0007409)	12/223	0.0491124	0.355193	0	0	1.772	5.34019	ENAH;APP;PPP3CB;CDK5;PIK3CA;PTPRA;GAB1;GRB10;ANK3;EZR;HRAS;SPTAN1
regulation of calcium ion transmembrane transporter activity (GO:1901019)	3/27	0.0513619	0.357939	0	0	3.876	11.5073	SELENON;CAMK2D;PLN
negative regulation of peptidyl-tyrosine phosphorylation (GO:0050732)	3/27	0.0513619	0.357939	0	0	3.876	11.5073	SFRP1;PIBF1;PTPN2
cardiac muscle cell development (GO:0055013)	3/27	0.0513619	0.357939	0	0	3.876	11.5073	NEXN;SLC8A1;TTN
modulation by host of viral transcription (GO:0043921)	3/27	0.0513619	0.357939	0	0	3.876	11.5073	GTF2B;TARDBP;SMARCA4
phagosome acidification (GO:0090383)	3/27	0.0513619	0.357939	0	0	3.876	11.5073	ATP6V1G1;ATP6V1E1;ATP6V0D1
regulation of protein transport (GO:0051223)	3/27	0.0513619	0.357939	0	0	3.876	11.5073	CHORDC1;SNX12;GAPVD1
protein targeting to vacuole (GO:0006623)	3/27	0.0513619	0.357939	0	0	3.876	11.5073	SCARB2;TMEM50B;AP3D1
muscle fiber development (GO:0048747)	3/27	0.0513619	0.357939	0	0	3.876	11.5073	SELENON;NEXN;TTN
metal ion homeostasis (GO:0055065)	4/45	0.0518431	0.357939	0	0	3.02737	8.95959	SELENON;COX11;ANK3;SLC8A1
histone H3-K9 demethylation (GO:0033169)	2/12	0.0526024	0.357939	0	0	6.19616	18.2477	KDM3A;JMJD1C
negative regulation of ATPase activity (GO:0032780)	2/12	0.0526024	0.357939	0	0	6.19616	18.2477	PLN;TNNT2
skeletal myofibril assembly (GO:0014866)	2/12	0.0526024	0.357939	0	0	6.19616	18.2477	CFLAR;TTN
regulation of rRNA processing (GO:2000232)	2/12	0.0526024	0.357939	0	0	6.19616	18.2477	WDR75;BUD23
mitochondrion transport along microtubule (GO:0047497)	2/12	0.0526024	0.357939	0	0	6.19616	18.2477	RHOT1;LRPPRC
positive regulation of potassium ion transmembrane transporter activity (GO:1901018)	2/12	0.0526024	0.357939	0	0	6.19616	18.2477	ACTN2;ATP1B3
regulation of bone remodeling (GO:0046850)	2/12	0.0526024	0.357939	0	0	6.19616	18.2477	SFRP1;S1PR1
histone H3 deacetylation (GO:0070932)	2/12	0.0526024	0.357939	0	0	6.19616	18.2477	HDAC2;SMARCAD1
vasoconstriction (GO:0042310)	2/12	0.0526024	0.357939	0	0	6.19616	18.2477	EDNRB;SLC8A1
positive regulation of peptidase activity (GO:0010952)	2/12	0.0526024	0.357939	0	0	6.19616	18.2477	PSME3;MAPK12
cardiac muscle fiber development (GO:0048739)	2/12	0.0526024	0.357939	0	0	6.19616	18.2477	NEXN;TTN
regulation of antigen receptor-mediated signaling pathway (GO:0050854)	2/12	0.0526024	0.357939	0	0	6.19616	18.2477	ELF1;CBFB
negative regulation of androgen receptor signaling pathway (GO:0060766)	2/12	0.0526024	0.357939	0	0	6.19616	18.2477	SFRP1;SMARCA4
calcineurin-mediated signaling (GO:0097720)	2/12	0.0526024	0.357939	0	0	6.19616	18.2477	PPP3R1;PPP3CB
negative regulation of hydrolase activity (GO:0051346)	7/108	0.0534086	0.362494	0	0	2.15433	6.31171	EGLN1;RBM26;PLN;WNK1;TNNT2;CHORDC1;HRAS
rRNA processing (GO:0006364)	11/202	0.054048	0.365895	0	0	1.79338	5.23287	WDR37;RPS15A;RPL31;IMP3;RPS29;RRP1;WDR75;TSR1;THUMPD1;RPS11;MPHOSPH6
protein methylation (GO:0006479)	4/46	0.0554319	0.368435	0	0	2.95513	8.54802	KIN;ETF1;ETFB;EZH2
positive regulation of protein localization to cell periphery (GO:1904377)	4/46	0.0554319	0.368435	0	0	2.95513	8.54802	GPSM2;PRKCI;EPB41;AKT1
negative regulation of protein modification by small protein conjugation or removal (GO:1903321)	4/46	0.0554319	0.368435	0	0	2.95513	8.54802	CHORDC1;AKT1;OGT;GTPBP4
aminoglycan biosynthetic process (GO:0006023)	4/46	0.0554319	0.368435	0	0	2.95513	8.54802	EXT1;UGDH;GPC3;AGRN
negative regulation of protein kinase activity (GO:0006469)	7/109	0.055608	0.368435	0	0	2.1331	6.16343	WWTR1;RTN4RL1;CHORDC1;DUSP19;AKT1;HSPB1;YWHAG
regulation of Wnt signaling pathway (GO:0030111)	7/109	0.055608	0.368435	0	0	2.1331	6.16343	APP;SFRP1;CBFB;GRB10;ANKRD10;DACT3;SMARCA4
negative regulation of intracellular steroid hormone receptor signaling pathway (GO:0033144)	3/28	0.0562326	0.368435	0	0	3.72077	10.7093	SFRP1;CNOT1;SMARCA4
cellular amino acid biosynthetic process (GO:0008652)	3/28	0.0562326	0.368435	0	0	3.72077	10.7093	GOT2;ALDH18A1;GLS
regulation of mRNA processing (GO:0050684)	3/28	0.0562326	0.368435	0	0	3.72077	10.7093	RBM26;YTHDC1;SRPK1
production of miRNAs involved in gene silencing by miRNA (GO:0035196)	3/28	0.0562326	0.368435	0	0	3.72077	10.7093	PRKRA;HNRNPA2B1;PUM1
regulation of defense response to virus by virus (GO:0050690)	3/28	0.0562326	0.368435	0	0	3.72077	10.7093	AP2S1;AP2B1;B2M
calcium ion import (GO:0070509)	3/28	0.0562326	0.368435	0	0	3.72077	10.7093	ATP2A2;MICU2;SLC8A1
regulation of adenylate cyclase activity (GO:0045761)	3/28	0.0562326	0.368435	0	0	3.72077	10.7093	EDNRB;GNAI3;GNAI2
ribonucleoprotein complex assembly (GO:0022618)	9/156	0.0574451	0.375437	0	0	1.9047	5.44157	MCTS1;ATXN2;YTHDC1;TGS1;LUC7L;LUC7L3;SRSF5;SRSF6;SRPK1
ER to Golgi vesicle-mediated transport (GO:0006888)	10/180	0.0576743	0.375437	0	0	1.83078	5.2231	TMED9;CAPZB;VAPA;TRAPPC6B;CUL3;LMAN2;TRAPPC12;COG1;ANK3;SPTAN1
extracellular matrix organization (GO:0030198)	12/229	0.057765	0.375437	0	0	1.72247	4.9114	APP;COL4A2;MMP15;COL4A1;MFAP2;SERPINH1;P3H4;ITGAV;LAMC1;AGRN;NID2;TGFBR1
regulation of stem cell differentiation (GO:2000736)	6/88	0.0581522	0.375437	0	0	2.27301	6.466	PSMD8;CBFB;PSMD2;PSME3;PSMD1;HES1
negative regulation of translation (GO:0017148)	6/88	0.0581522	0.375437	0	0	2.27301	6.466	CNOT6;IGFBP5;CNOT1;MALSU1;PUM1;MEX3C
Wnt signaling pathway, planar cell polarity pathway (GO:0060071)	6/88	0.0581522	0.375437	0	0	2.27301	6.466	PSMD8;PSMD2;PSME3;AP2S1;PSMD1;AP2B1
regulation of organelle assembly (GO:1902115)	4/47	0.0591513	0.377336	0	0	2.88626	8.16135	ATXN2;NPRL2;TRAPPC12;EZR
positive regulation of organelle assembly (GO:1902117)	4/47	0.0591513	0.377336	0	0	2.88626	8.16135	GPSM2;CNOT6;PAN3;CNOT1
regulation of establishment of planar polarity (GO:0090175)	6/89	0.0607864	0.377336	0	0	2.2455	6.28829	PSMD8;PSMD2;PSME3;AP2S1;PSMD1;AP2B1
sodium ion export from cell (GO:0036376)	2/13	0.0609058	0.377336	0	0	5.63258	15.7624	ATP1B3;ATP1A1
striated muscle myosin thick filament assembly (GO:0071688)	2/13	0.0609058	0.377336	0	0	5.63258	15.7624	MYBPC3;TTN
positive regulation of glycogen biosynthetic process (GO:0045725)	2/13	0.0609058	0.377336	0	0	5.63258	15.7624	IGF2;AKT1
sodium ion export (GO:0071436)	2/13	0.0609058	0.377336	0	0	5.63258	15.7624	ATP1B3;ATP1A1
glutamine family amino acid biosynthetic process (GO:0009084)	2/13	0.0609058	0.377336	0	0	5.63258	15.7624	ALDH18A1;GLS
cellular potassium ion homeostasis (GO:0030007)	2/13	0.0609058	0.377336	0	0	5.63258	15.7624	ATP1B3;ATP1A1
establishment of chromosome localization (GO:0051303)	2/13	0.0609058	0.377336	0	0	5.63258	15.7624	TRAPPC12;FAM83D
membrane repolarization (GO:0086009)	2/13	0.0609058	0.377336	0	0	5.63258	15.7624	ATP1B3;ATP1A1
protein neddylation (GO:0045116)	2/13	0.0609058	0.377336	0	0	5.63258	15.7624	DCUN1D5;RBX1
regulation of retinoic acid receptor signaling pathway (GO:0048385)	2/13	0.0609058	0.377336	0	0	5.63258	15.7624	CNOT1;EZH2
regulation of striated muscle contraction (GO:0006942)	3/29	0.0613142	0.377336	0	0	3.57748	9.9874	MYBPC3;RNF207;TNNI1
nucleotide-excision repair, preincision complex assembly (GO:0006294)	3/29	0.0613142	0.377336	0	0	3.57748	9.9874	GTF2H3;RBX1;CUL4B
collagen fibril organization (GO:0030199)	3/29	0.0613142	0.377336	0	0	3.57748	9.9874	SERPINH1;P3H4;TGFBR1
TRIF-dependent toll-like receptor signaling pathway (GO:0035666)	3/29	0.0613142	0.377336	0	0	3.57748	9.9874	CHUK;UBE2D1;LY96
protein alkylation (GO:0008213)	3/29	0.0613142	0.377336	0	0	3.57748	9.9874	KIN;ETF1;ETFB
regulation of embryonic development (GO:0045995)	3/29	0.0613142	0.377336	0	0	3.57748	9.9874	RACGAP1;RNF207;CLASP2
nuclear-transcribed mRNA poly(A) tail shortening (GO:0000289)	3/29	0.0613142	0.377336	0	0	3.57748	9.9874	CNOT6;PAN3;CNOT1
positive regulation of cellular process (GO:0048522)	23/519	0.06144	0.377336	0	0	1.44925	4.04295	MCTS1;WWTR1;MTMR2;CHTOP;HDAC2;XBP1;ACTN2;CUL3;IGF2;SMC5;LIFR;TGFBR1;CNOT6;SFRP1;FER;RPS15A;AKT1;ITGAV;HES1;EZR;EAPP;TRIM32;HRAS
nuclear-transcribed mRNA catabolic process, nonsense-mediated decay (GO:0000184)	7/112	0.0625402	0.383203	0	0	2.07183	5.743	RPS15A;RPL31;RPS29;MAGOH;UPF3B;ETF1;RPS11
protein polyubiquitination (GO:0000209)	14/283	0.063103	0.385759	0	0	1.62196	4.48145	WSB1;CBFB;CUL3;CUL1;UBE2D1;FBXO22;RBX1;PSMD8;FZR1;PSMD2;PSME3;PSMD1;TRIM32;ANAPC2
regulation of cell cycle process (GO:0010564)	6/90	0.0634902	0.387232	0	0	2.21866	6.11655	SFRP1;RACGAP1;CDK5;PDXP;KNSTRN;GIT1
protein localization to membrane (GO:0072657)	9/160	0.0652371	0.396972	0	0	1.85385	5.06052	EFR3A;ACTN2;AP3D1;CPE;ATP1B3;ANK3;EZR;AGRN;CLASP2
cytokine-mediated signaling pathway (GO:0019221)	27/633	0.0663199	0.400669	0	0	1.39359	3.78118	CAMK2D;IFITM2;PITPNA;CAMK2A;CUL1;FOXO3;IFI30;PSMD8;PSMD2;S1PR1;AKT1;PSMD1;B2M;MAP2K6;MCL1;CHUK;LIFR;NFKB1;RBX1;SMARCA4;FER;PIK3CA;RTN4RL1;PSME3;HNRNPA2B1;SNRPA1;CRK
regulation of actin cytoskeleton reorganization (GO:2000249)	3/30	0.0666015	0.400669	0	0	3.4448	9.33206	BAIAP2L1;CDK5;HRAS
positive regulation of cyclin-dependent protein serine/threonine kinase activity (GO:0045737)	3/30	0.0666015	0.400669	0	0	3.4448	9.33206	CKS2;AKT1;CCNL2
MyD88-independent toll-like receptor signaling pathway (GO:0002756)	3/30	0.0666015	0.400669	0	0	3.4448	9.33206	CHUK;UBE2D1;LY96
protein localization to lysosome (GO:0061462)	3/30	0.0666015	0.400669	0	0	3.4448	9.33206	SCARB2;AP3D1;LAMTOR4
protein ubiquitination involved in ubiquitin-dependent protein catabolic process (GO:0042787)	5/70	0.0684565	0.406808	0	0	2.38783	6.40311	CUL3;CUL1;RBX1;ANAPC2;CUL4B
ubiquinone metabolic process (GO:0006743)	2/14	0.0696199	0.406808	0	0	5.16293	13.7577	COQ2;COQ5
negative regulation of receptor-mediated endocytosis (GO:0048261)	2/14	0.0696199	0.406808	0	0	5.16293	13.7577	MTMR2;ATXN2
retrograde transport, endosome to plasma membrane (GO:1990126)	2/14	0.0696199	0.406808	0	0	5.16293	13.7577	SNX17;VPS26A
cell communication by electrical coupling involved in cardiac conduction (GO:0086064)	2/14	0.0696199	0.406808	0	0	5.16293	13.7577	ATP1A1;SLC8A1
thymus development (GO:0048538)	2/14	0.0696199	0.406808	0	0	5.16293	13.7577	HES1;TGFBR1
positive regulation of glycogen metabolic process (GO:0070875)	2/14	0.0696199	0.406808	0	0	5.16293	13.7577	IGF2;AKT1
quinone biosynthetic process (GO:1901663)	2/14	0.0696199	0.406808	0	0	5.16293	13.7577	COQ2;COQ5
regulation of histone modification (GO:0031056)	2/14	0.0696199	0.406808	0	0	5.16293	13.7577	SETD5;IGF2
nucleoside triphosphate metabolic process (GO:0009141)	2/14	0.0696199	0.406808	0	0	5.16293	13.7577	SUCLG1;ITPA
histone H4-K16 acetylation (GO:0043984)	2/14	0.0696199	0.406808	0	0	5.16293	13.7577	KANSL3;OGT
regulation of protein modification by small protein conjugation or removal (GO:1903320)	2/14	0.0696199	0.406808	0	0	5.16293	13.7577	UBQLN1;TGFBR1
negative regulation of T cell receptor signaling pathway (GO:0050860)	2/14	0.0696199	0.406808	0	0	5.16293	13.7577	EZR;PTPN2
negative regulation of protein ubiquitination (GO:0031397)	4/50	0.0710818	0.412141	0	0	2.69761	7.13226	CHORDC1;AKT1;OGT;GTPBP4
heart morphogenesis (GO:0003007)	4/50	0.0710818	0.412141	0	0	2.69761	7.13226	MYBPC3;HES1;TGFBR1;TTN
T cell receptor signaling pathway (GO:0050852)	9/163	0.0714988	0.412141	0	0	1.81746	4.79459	PSMD8;CHUK;PIK3CA;PSMD2;PSME3;CUL1;UBE2D1;PSMD1;NFKB1
regulation of cation channel activity (GO:2001257)	5/71	0.0718407	0.412141	0	0	2.35153	6.19229	APP;SELENON;CAMK2D;ACTN2;ANK3
cotranslational protein targeting to membrane (GO:0006613)	6/93	0.0720202	0.412141	0	0	2.14182	5.63471	RPS15A;ARL6IP1;RPL31;RPS29;SEC62;RPS11
regulation of glucose import (GO:0046324)	3/31	0.0720896	0.412141	0	0	3.3216	8.7353	PRKCI;GRB10;AKT1
organelle transport along microtubule (GO:0072384)	3/31	0.0720896	0.412141	0	0	3.3216	8.7353	ARHGAP21;RHOT1;LRPPRC
anterograde axonal transport (GO:0008089)	3/31	0.0720896	0.412141	0	0	3.3216	8.7353	AP3D1;HSPB1;AP3S1
positive regulation of viral genome replication (GO:0045070)	3/31	0.0720896	0.412141	0	0	3.3216	8.7353	VAPA;PPID;SRPK1
vesicle-mediated transport to the plasma membrane (GO:0098876)	3/31	0.0720896	0.412141	0	0	3.3216	8.7353	SNX17;VPS26A;CCDC22
regulation of GTPase activity (GO:0043087)	10/188	0.0726395	0.41439	0	0	1.74776	4.58307	ARHGAP21;AFDN;SFRP1;RACGAP1;PKP4;AGRN;BVES;HRAS;CRK;EZH2
glycerophospholipid biosynthetic process (GO:0046474)	9/164	0.0736662	0.419253	0	0	1.80564	4.70948	VAC14;MTMR2;CHKB;PIK3CA;RAB14;SACM1L;CEPT1;LCLAT1;CRLS1
regulation of cellular component organization (GO:0051128)	8/140	0.0738088	0.419253	0	0	1.88388	4.90991	OGFR;CAMK2D;CAPZB;RAB14;SNX17;SNX12;AP2S1;CDH13
regulation of cellular amine metabolic process (GO:0033238)	4/51	0.0753118	0.423471	0	0	2.64007	6.82754	PSMD8;PSMD2;PSME3;PSMD1
regulation of cellular amino acid metabolic process (GO:0006521)	4/51	0.0753118	0.423471	0	0	2.64007	6.82754	PSMD8;PSMD2;PSME3;PSMD1
regulation of epithelial cell proliferation (GO:0050678)	5/72	0.0753151	0.423471	0	0	2.31631	5.99016	SFRP1;LAMC1;SRSF6;HRAS;MTSS1
modification-dependent protein catabolic process (GO:0019941)	8/141	0.0762216	0.423471	0	0	1.86962	4.8126	XBP1;RANBP3;CUL3;LONP1;UBE2D1;FBXO22;TRIM32;RNF40
protein deacetylation (GO:0006476)	3/32	0.0777728	0.423471	0	0	3.2069	8.1903	HDAC2;MIER1;TBL1X
cellular response to amino acid stimulus (GO:0071230)	3/32	0.0777728	0.423471	0	0	3.2069	8.1903	XBP1;UBR1;LAMTOR4
phagosome maturation (GO:0090382)	3/32	0.0777728	0.423471	0	0	3.2069	8.1903	ATP6V1G1;ATP6V1E1;ATP6V0D1
global genome nucleotide-excision repair (GO:0070911)	3/32	0.0777728	0.423471	0	0	3.2069	8.1903	GTF2H3;RBX1;CUL4B
positive regulation of protein localization to membrane (GO:1905477)	6/95	0.0780544	0.423471	0	0	2.09347	5.33908	PRKCI;PPP3R1;CHORDC1;AKT1;ANK3;YWHAG
regulation of mRNA metabolic process (GO:1903311)	2/15	0.0787109	0.423471	0	0	4.76554	12.1139	RBM26;SRPK1
ubiquinone biosynthetic process (GO:0006744)	2/15	0.0787109	0.423471	0	0	4.76554	12.1139	COQ2;COQ5
selective autophagy (GO:0061912)	2/15	0.0787109	0.423471	0	0	4.76554	12.1139	STBD1;UBQLN1
histone H4-K8 acetylation (GO:0043982)	2/15	0.0787109	0.423471	0	0	4.76554	12.1139	KANSL3;OGT
phosphatidylethanolamine biosynthetic process (GO:0006646)	2/15	0.0787109	0.423471	0	0	4.76554	12.1139	CHKB;CEPT1
regulation of B cell differentiation (GO:0045577)	2/15	0.0787109	0.423471	0	0	4.76554	12.1139	XBP1;SFRP1
transport along microtubule (GO:0010970)	2/15	0.0787109	0.423471	0	0	4.76554	12.1139	APP;ARHGAP21
regulation of mitotic metaphase/anaphase transition (GO:0030071)	2/15	0.0787109	0.423471	0	0	4.76554	12.1139	CUL3;NSMCE2
positive regulation of potassium ion transmembrane transport (GO:1901381)	2/15	0.0787109	0.423471	0	0	4.76554	12.1139	ACTN2;ATP1B3
anterograde synaptic vesicle transport (GO:0048490)	2/15	0.0787109	0.423471	0	0	4.76554	12.1139	AP3D1;AP3S1
fatty acid beta-oxidation using acyl-CoA dehydrogenase (GO:0033539)	2/15	0.0787109	0.423471	0	0	4.76554	12.1139	IVD;ETFB
regulation of delayed rectifier potassium channel activity (GO:1902259)	2/15	0.0787109	0.423471	0	0	4.76554	12.1139	RNF207;ANK3
regulation of RNA export from nucleus (GO:0046831)	2/15	0.0787109	0.423471	0	0	4.76554	12.1139	RBM26;NUDT4
protein targeting to peroxisome (GO:0006625)	2/15	0.0787109	0.423471	0	0	4.76554	12.1139	ZFAND6;LONP2
synaptic vesicle transport along microtubule (GO:0099517)	2/15	0.0787109	0.423471	0	0	4.76554	12.1139	AP3D1;AP3S1
negative regulation of anoikis (GO:2000811)	2/15	0.0787109	0.423471	0	0	4.76554	12.1139	PIK3CA;MCL1
histone H4-K5 acetylation (GO:0043981)	2/15	0.0787109	0.423471	0	0	4.76554	12.1139	KANSL3;OGT
positive regulation of mitotic cell cycle (GO:0045931)	4/52	0.0796659	0.427739	0	0	2.58494	6.53967	APP;RPS6KB1;IGF2;HES1
cellular metal ion homeostasis (GO:0006875)	6/96	0.0811751	0.434961	0	0	2.0701	5.19833	ATP2A2;ATP1B3;ATP1A1;SLC8A1;TPT1;TMEM165
mitotic spindle organization (GO:0007052)	5/74	0.0825318	0.441337	0	0	2.24894	5.61014	PTPA;GPSM2;XIAP;PIBF1;CLASP2
macromolecular complex assembly (GO:0065003)	7/120	0.0834916	0.442819	0	0	1.92435	4.77818	DARS;TSPAN4;HES1;LAMC1;PPID;SH3BGR;MPHOSPH6
intracellular pH reduction (GO:0051452)	3/33	0.0836454	0.442819	0	0	3.09984	7.69122	ATP6V1G1;ATP6V1E1;ATP6V0D1
glycogen metabolic process (GO:0005977)	3/33	0.0836454	0.442819	0	0	3.09984	7.69122	STBD1;PYGL;PHKA2
stem cell differentiation (GO:0048863)	3/33	0.0836454	0.442819	0	0	3.09984	7.69122	SFRP1;MTF2;PUM1
cellular glucose homeostasis (GO:0001678)	3/33	0.0836454	0.442819	0	0	3.09984	7.69122	XBP1;PDK3;OGT
cellular response to organonitrogen compound (GO:0071417)	6/97	0.0843647	0.445735	0	0	2.04725	5.06204	SFRP1;XBP1;IGFBP5;PDXP;EZR;LAMTOR4
positive regulation of transcription from RNA polymerase II promoter (GO:0045944)	34/848	0.0853882	0.450244	0	0	1.30724	3.21652	ATF2;APP;GTF2A2;HDAC2;THRA;GTF2B;FOXO3;RXRB;PPP3R1;PPP3CB;PLAGL1;LEO1;CAMTA1;HES1;TBL1X;CCNL2;HRAS;BRD4;WWTR1;XBP1;CHUK;ATRX;SS18L2;CKAP2;NFKB1;SMARCA4;KAT2B;ELF1;MTF2;TBPL1;CDH13;AGRN;EAPP;OGT
negative regulation of phosphorylation (GO:0042326)	5/75	0.0862728	0.453056	0	0	2.2167	5.43144	WWTR1;ANKLE2;NPRL2;CHORDC1;TARDBP
DNA alkylation (GO:0006305)	2/16	0.0881466	0.453056	0	0	4.42491	10.747	KMT2E;ATRX
embryonic digit morphogenesis (GO:0042733)	2/16	0.0881466	0.453056	0	0	4.42491	10.747	HDAC2;ECE1
negative regulation of response to wounding (GO:1903035)	2/16	0.0881466	0.453056	0	0	4.42491	10.747	RTN4RL1;CRK
negative regulation of striated muscle cell differentiation (GO:0051154)	2/16	0.0881466	0.453056	0	0	4.42491	10.747	XBP1;SOX6
DNA methylation or demethylation (GO:0044728)	2/16	0.0881466	0.453056	0	0	4.42491	10.747	KMT2E;ATRX
glutamine family amino acid catabolic process (GO:0009065)	2/16	0.0881466	0.453056	0	0	4.42491	10.747	DDAH1;GLS
neuron apoptotic process (GO:0051402)	2/16	0.0881466	0.453056	0	0	4.42491	10.747	APP;CDK5
regulation of SMAD protein import into nucleus (GO:0060390)	2/16	0.0881466	0.453056	0	0	4.42491	10.747	WWTR1;TGFBR1
artery development (GO:0060840)	2/16	0.0881466	0.453056	0	0	4.42491	10.747	HES1;TGFBR1
positive regulation of positive chemotaxis (GO:0050927)	2/16	0.0881466	0.453056	0	0	4.42491	10.747	VEGFB;CDH13
negative regulation of lipid storage (GO:0010888)	2/16	0.0881466	0.453056	0	0	4.42491	10.747	ITGAV;PTPN2
regulation of intrinsic apoptotic signaling pathway in response to DNA damage (GO:1902229)	2/16	0.0881466	0.453056	0	0	4.42491	10.747	TRIM32;TPT1
cell morphogenesis involved in differentiation (GO:0000904)	4/54	0.0887388	0.454336	0	0	2.48128	6.00981	FER;ITGAV;LAMC1;BVES
RNA modification (GO:0009451)	4/54	0.0887388	0.454336	0	0	2.48128	6.00981	SSB;THUMPD1;TRIT1;LRPPRC
epithelial tube morphogenesis (GO:0060562)	3/34	0.0897016	0.455739	0	0	2.99969	7.23305	COL4A1;HES1;MTSS1
regulation of wound healing (GO:0061041)	3/34	0.0897016	0.455739	0	0	2.99969	7.23305	SRSF6;HRAS;CRK
positive regulation of cytokinesis (GO:0032467)	3/34	0.0897016	0.455739	0	0	2.99969	7.23305	RACGAP1;CUL3;PKP4
ventricular cardiac muscle tissue morphogenesis (GO:0055010)	3/34	0.0897016	0.455739	0	0	2.99969	7.23305	MYBPC3;TNNT2;TGFBR1
regulation of hematopoietic progenitor cell differentiation (GO:1901532)	5/77	0.0940162	0.475833	0	0	2.1549	5.0948	PSMD8;CBFB;PSMD2;PSME3;PSMD1
regulation of cytokinesis (GO:0032465)	5/77	0.0940162	0.475833	0	0	2.1549	5.0948	RACGAP1;CUL3;PDXP;PKP4;GIT1
cellular response to metal ion (GO:0071248)	6/100	0.0943422	0.476065	0	0	1.9816	4.67822	CAMK2D;CHUK;AKT1;ANK3;B2M;ADD1
regulated exocytosis (GO:0045055)	8/148	0.0944217	0.476065	0	0	1.77549	4.19013	APP;PPP3CB;ACTN2;IGF2;VEGFB;FAM3C;TLN1;TTN
platelet degranulation (GO:0002576)	7/124	0.0953073	0.478987	0	0	1.85817	4.36792	APP;ACTN2;IGF2;VEGFB;FAM3C;TLN1;TTN
endothelial cell migration (GO:0043542)	3/35	0.0959352	0.478987	0	0	2.9058	6.81143	PIK3CA;CDH13;MYH9
regulation of sodium ion transport (GO:0002028)	3/35	0.0959352	0.478987	0	0	2.9058	6.81143	WNK1;ATP1A1;ANK3
protein kinase B signaling (GO:0043491)	3/35	0.0959352	0.478987	0	0	2.9058	6.81143	CHUK;AKT1;FOXO3
negative regulation of antigen receptor-mediated signaling pathway (GO:0050858)	2/17	0.0978966	0.478987	0	0	4.12971	9.59679	EZR;PTPN2
positive regulation of nitrogen compound metabolic process (GO:0051173)	2/17	0.0978966	0.478987	0	0	4.12971	9.59679	APP;NFKB1
cardiac muscle cell contraction (GO:0086003)	2/17	0.0978966	0.478987	0	0	4.12971	9.59679	CAMK2D;ATP1A1
N-terminal protein amino acid modification (GO:0031365)	2/17	0.0978966	0.478987	0	0	4.12971	9.59679	NAA50;NAA15
maturation of 5.8S rRNA (GO:0000460)	2/17	0.0978966	0.478987	0	0	4.12971	9.59679	WDR37;MPHOSPH6
regulation of receptor recycling (GO:0001919)	2/17	0.0978966	0.478987	0	0	4.12971	9.59679	ECE1;BVES
pharyngeal system development (GO:0060037)	2/17	0.0978966	0.478987	0	0	4.12971	9.59679	HES1;TGFBR1
regulation of cardiac muscle contraction by regulation of the release of sequestered calcium ion (GO:0010881)	2/17	0.0978966	0.478987	0	0	4.12971	9.59679	CAMK2D;SLC8A1
positive regulation by host of viral transcription (GO:0043923)	2/17	0.0978966	0.478987	0	0	4.12971	9.59679	GTF2B;SMARCA4
regulation of lamellipodium organization (GO:1902743)	2/17	0.0978966	0.478987	0	0	4.12971	9.59679	FER;CAPZB
regulation of B cell receptor signaling pathway (GO:0050855)	2/17	0.0978966	0.478987	0	0	4.12971	9.59679	ELF1;CBFB
positive regulation of cation transmembrane transport (GO:1904064)	2/17	0.0978966	0.478987	0	0	4.12971	9.59679	ACTN2;ANK3
positive regulation of transcription, DNA-templated (GO:0045893)	43/1120	0.0986644	0.481854	0	0	1.25082	2.89695	KMT2E;ATF2;APP;GTF2A2;HDAC2;KDM3A;THRA;FOXO3;RXRB;PPP3R1;PPP3CB;PLAGL1;CREB3L2;LEO1;AKT1;SMARCAD1;CAMTA1;HES1;TBL1X;CCNL2;HRAS;BRD4;WWTR1;MAP2K1;XBP1;CHUK;ATRX;SS18L2;CKAP2;WDR75;NFKB1;TGFBR1;SMARCA4;KAT2B;SFRP1;ELF1;MTF2;CKS2;TBPL1;CDH13;NAA15;AGRN;OGT
rRNA metabolic process (GO:0016072)	10/200	0.0992857	0.483995	0	0	1.63636	3.77958	TRIR;RPS15A;RPL31;IMP3;RPS29;RRP1;WDR75;TSR1;RPS11;MPHOSPH6
ribosome biogenesis (GO:0042254)	11/226	0.10003	0.486724	0	0	1.5912	3.66339	RPS15A;RPL31;IMP3;RPS29;RRP1;WDR75;TSR1;MRPL36;MALSU1;RPS11;MPHOSPH6
regulation of muscle cell differentiation (GO:0051147)	3/36	0.10234	0.490749	0	0	2.8176	6.42259	IGF2;BNIP2;MAPK12
transferrin transport (GO:0033572)	3/36	0.10234	0.490749	0	0	2.8176	6.42259	ATP6V1G1;ATP6V1E1;ATP6V0D1
endoderm formation (GO:0001706)	3/36	0.10234	0.490749	0	0	2.8176	6.42259	COL4A2;MMP15;ITGAV
regulation of response to DNA damage stimulus (GO:2001020)	3/36	0.10234	0.490749	0	0	2.8176	6.42259	SMYD2;MCL1;IER3
ferric iron transport (GO:0015682)	3/36	0.10234	0.490749	0	0	2.8176	6.42259	ATP6V1G1;ATP6V1E1;ATP6V0D1
Wnt signaling pathway, calcium modulating pathway (GO:0007223)	3/36	0.10234	0.490749	0	0	2.8176	6.42259	PPP3R1;PPP3CB;CAMK2A
axonal transport (GO:0098930)	3/36	0.10234	0.490749	0	0	2.8176	6.42259	DST;AP3D1;AP3S1
regulation of ubiquitin protein ligase activity (GO:1904666)	3/36	0.10234	0.490749	0	0	2.8176	6.42259	FZR1;UBE2D1;ANAPC2
epidermal growth factor receptor signaling pathway (GO:0007173)	4/57	0.103231	0.493233	0	0	2.34047	5.31472	PIK3CA;GAB1;AKT1;HRAS
I-kappaB kinase/NF-kappaB signaling (GO:0007249)	4/57	0.103231	0.493233	0	0	2.34047	5.31472	CHUK;AKT1;LY96;NFKB1
regulation of angiogenesis (GO:0045765)	9/177	0.105495	0.501221	0	0	1.66479	3.74426	EGLN1;ATF2;SFRP1;XBP1;COL4A2;GAB1;VEGFB;SARS;HSPB1
regulation of hydrolase activity (GO:0051336)	5/80	0.10627	0.501221	0	0	2.06838	4.63683	PPP1R17;CAMK2D;RACGAP1;BVES;CRK
regulation of protein serine/threonine kinase activity (GO:0071900)	5/80	0.10627	0.501221	0	0	2.06838	4.63683	MAP2K1;AKT1;GTPBP4;CDKN3;EZH2
negative regulation of MAPK cascade (GO:0043409)	5/80	0.10627	0.501221	0	0	2.06838	4.63683	UCHL1;PSCA;STK38;EZR;PTPN2
mitotic recombination (GO:0006312)	2/18	0.107932	0.501221	0	0	3.8714	8.61872	NSMCE2;SMC5
posttranscriptional gene silencing by RNA (GO:0035194)	2/18	0.107932	0.501221	0	0	3.8714	8.61872	CNOT6;CNOT1
endoplasmic reticulum calcium ion homeostasis (GO:0032469)	2/18	0.107932	0.501221	0	0	3.8714	8.61872	CAMK2D;ATP2A2
negative regulation of fibroblast proliferation (GO:0048147)	2/18	0.107932	0.501221	0	0	3.8714	8.61872	SFRP1;TRIM32
negative regulation of RNA splicing (GO:0033119)	2/18	0.107932	0.501221	0	0	3.8714	8.61872	SRSF6;PTBP2
regulation of dephosphorylation (GO:0035303)	2/18	0.107932	0.501221	0	0	3.8714	8.61872	MTMR2;PPP1R17
negative regulation of microtubule depolymerization (GO:0007026)	2/18	0.107932	0.501221	0	0	3.8714	8.61872	ANAPC2;CLASP2
skeletal muscle contraction (GO:0003009)	2/18	0.107932	0.501221	0	0	3.8714	8.61872	TNNT2;TNNI1
tRNA metabolic process (GO:0006399)	2/18	0.107932	0.501221	0	0	3.8714	8.61872	SSB;SARS
heart trabecula morphogenesis (GO:0061384)	2/18	0.107932	0.501221	0	0	3.8714	8.61872	S1PR1;TGFBR1
negative regulation of oxidative stress-induced intrinsic apoptotic signaling pathway (GO:1902176)	2/18	0.107932	0.501221	0	0	3.8714	8.61872	HSPB1;AKT1
DNA methylation (GO:0006306)	2/18	0.107932	0.501221	0	0	3.8714	8.61872	KMT2E;ATRX
negative regulation of protein phosphorylation (GO:0001933)	9/178	0.108223	0.501692	0	0	1.65485	3.67966	WWTR1;SFRP1;RTN4RL1;CHORDC1;DUSP19;AKT1;HSPB1;TARDBP;YWHAG
protein peptidyl-prolyl isomerization (GO:0000413)	3/37	0.108909	0.503112	0	0	2.73459	6.06323	FKBP7;FKBP3;PPID
regulation of sodium ion transmembrane transporter activity (GO:2000649)	3/37	0.108909	0.503112	0	0	2.73459	6.06323	CAMK2D;FXYD1;ANK3
regulation of I-kappaB kinase/NF-kappaB signaling (GO:0043122)	10/204	0.10929	0.50399	0	0	1.60228	3.54706	LGALS1;CHUK;VAPA;ZFAND6;MIER1;HSPB1;CCDC22;CFLAR;TRIM32;BRD4
positive regulation of binding (GO:0051099)	5/81	0.110522	0.508783	0	0	2.04106	4.49553	APP;EPB41;HES1;B2M;ADD1
regulation of macromolecule metabolic process (GO:0060255)	7/129	0.111308	0.511516	0	0	1.78156	3.91132	APP;MTMR2;IGF2;ATXN7L3B;CRIP1;MAPK12;SRPK1
apoptotic process (GO:0006915)	11/231	0.111863	0.513174	0	0	1.55463	3.40538	APP;CDK5;PIK3CA;PLAGL1;AKT1;BNIP2;MRPS30;DDX41;CFLAR;OGT;IER3
mitotic cytokinesis (GO:0000281)	4/59	0.113454	0.517779	0	0	2.25513	4.90797	SEPT10;RACGAP1;CKAP2;ANK3
cell junction assembly (GO:0034329)	4/59	0.113454	0.517779	0	0	2.25513	4.90797	VMP1;CDH13;PKP4;TLN1
regulation of extrinsic apoptotic signaling pathway (GO:2001236)	4/59	0.113454	0.517779	0	0	2.25513	4.90797	PSME3;ITGAV;CFLAR;TGFBR1
protein localization to plasma membrane (GO:0072659)	7/130	0.114669	0.520579	0	0	1.76698	3.82675	EFR3A;GOLPH3;ACTN2;ATP1B3;ANK3;EZR;CLASP2
mitotic sister chromatid segregation (GO:0000070)	5/82	0.114854	0.520579	0	0	2.01445	4.35946	NAA50;CUL3;KNSTRN;PIBF1;TTN
positive regulation of protein secretion (GO:0050714)	5/82	0.114854	0.520579	0	0	2.01445	4.35946	XBP1;GOLPH3;EZR;PPID;TTN
ephrin receptor signaling pathway (GO:0048013)	5/82	0.114854	0.520579	0	0	2.01445	4.35946	AP2S1;AP2B1;HRAS;CRK;GIT1
regulation of cellular amide metabolic process (GO:0034248)	3/38	0.115637	0.523234	0	0	2.65632	5.73047	APP;ATXN2;FOXO3
protein ubiquitination (GO:0016567)	21/506	0.117874	0.53086	0	0	1.34956	2.88553	WSB1;CBFB;CUL3;CUL1;UBE2D1;XIAP;UBR1;FBXO22;RNF40;RBX1;PSMD8;PSMD2;PSME3;LEO1;PSMD1;CCDC22;SAE1;ASB2;TRIM32;ANAPC2;CUL4B
production of small RNA involved in gene silencing by RNA (GO:0070918)	2/19	0.118225	0.53086	0	0	3.64348	7.77943	PRKRA;PUM1
extrinsic apoptotic signaling pathway in absence of ligand (GO:0097192)	2/19	0.118225	0.53086	0	0	3.64348	7.77943	ITGAV;MCL1
positive regulation of adherens junction organization (GO:1903393)	2/19	0.118225	0.53086	0	0	3.64348	7.77943	SFRP1;ADD1
nucleosome assembly (GO:0006334)	4/60	0.118727	0.53086	0	0	2.21474	4.71947	ATRX;UBN1;SMARCA5;IPO4
positive regulation of protein binding (GO:0032092)	4/60	0.118727	0.53086	0	0	2.21474	4.71947	APP;EPB41;B2M;ADD1
muscle organ development (GO:0007517)	4/60	0.118727	0.53086	0	0	2.21474	4.71947	SGCE;SOX6;BVES;MAPK12
positive regulation of intracellular signal transduction (GO:1902533)	20/479	0.11944	0.533147	0	0	1.35773	2.88509	APP;CHUK;DUSP19;IGF2;GAB1;CFLAR;PUM1;TGFBR1;GOLPH3;LGALS1;PIK3CA;VAPA;RHEB;MIER1;CDH13;CCDC22;LAMTOR4;TRIM32;HRAS;BRD4
positive regulation of cell cycle process (GO:0090068)	6/107	0.119945	0.534503	0	0	1.84359	3.90974	GPSM2;RACGAP1;CUL3;ATRX;IGF2;PKP4
phosphate-containing compound metabolic process (GO:0006796)	9/183	0.122447	0.538708	0	0	1.60688	3.37457	PLPP5;PPP3CB;INPP5A;CDK5;PIK3CA;AKT1;PDXP;TOP1;NUDT4
skeletal muscle tissue development (GO:0007519)	3/39	0.122517	0.538708	0	0	2.5824	5.42176	SELENON;CFLAR;BVES
regulation of alternative mRNA splicing, via spliceosome (GO:0000381)	3/39	0.122517	0.538708	0	0	2.5824	5.42176	MAGOH;SRSF6;NSRP1
regulation of proteasomal protein catabolic process (GO:0061136)	3/39	0.122517	0.538708	0	0	2.5824	5.42176	PSME3;TMTC3;UCHL5
clathrin-dependent endocytosis (GO:0072583)	3/39	0.122517	0.538708	0	0	2.5824	5.42176	CDK5;AP2S1;AP2B1
ERBB2 signaling pathway (GO:0038128)	3/39	0.122517	0.538708	0	0	2.5824	5.42176	PIK3CA;GAB1;HRAS
positive regulation of fat cell differentiation (GO:0045600)	3/39	0.122517	0.538708	0	0	2.5824	5.42176	XBP1;SFRP1;AKT1
Golgi to plasma membrane transport (GO:0006893)	3/39	0.122517	0.538708	0	0	2.5824	5.42176	GOLPH3;ANK3;CCDC22
DNA-templated transcription, elongation (GO:0006354)	6/108	0.123859	0.542083	0	0	1.82542	3.8126	GTF2A2;TAF1B;GTF2B;LEO1;GTF2H3;GTF2E1
glycosaminoglycan metabolic process (GO:0030203)	4/61	0.124104	0.542083	0	0	2.17578	4.54006	EXT1;UGDH;GPC3;AGRN
regulation of cellular ketone metabolic process (GO:0010565)	4/61	0.124104	0.542083	0	0	2.17578	4.54006	PSMD8;PSMD2;PSME3;PSMD1
protein targeting to membrane (GO:0006612)	4/61	0.124104	0.542083	0	0	2.17578	4.54006	PRKCI;ARL6IP1;RAB3IP;SEC62
axon guidance (GO:0007411)	8/158	0.124337	0.542209	0	0	1.65626	3.45291	ENAH;PIK3CA;PTPRA;GRB10;GAB1;EZR;HRAS;SPTAN1
protein targeting (GO:0006605)	7/133	0.125067	0.544494	0	0	1.72464	3.58537	PRKCI;ZFAND6;TMEM50B;RAB3IP;KIF13B;AP3D1;LONP2
positive regulation of cellular biosynthetic process (GO:0031328)	8/159	0.127575	0.547056	0	0	1.64521	3.38757	DDAH1;RPS6KB1;IGF2;AKT1;UPF3B;HRAS;NFKB1;PTPN2
vacuolar acidification (GO:0007035)	2/20	0.128751	0.547056	0	0	3.44089	7.0534	TMEM199;ATP6V0D1
regulation of vacuole organization (GO:0044088)	2/20	0.128751	0.547056	0	0	3.44089	7.0534	SCARB2;NPRL2
synapsis (GO:0007129)	2/20	0.128751	0.547056	0	0	3.44089	7.0534	P3H4;TRIP13
negative regulation of ion transport (GO:0043271)	2/20	0.128751	0.547056	0	0	3.44089	7.0534	PLN;ACTN2
phosphatidylethanolamine metabolic process (GO:0046337)	2/20	0.128751	0.547056	0	0	3.44089	7.0534	CHKB;CEPT1
axon extension (GO:0048675)	2/20	0.128751	0.547056	0	0	3.44089	7.0534	PPP3CB;CDK5
regulation of anoikis (GO:2000209)	2/20	0.128751	0.547056	0	0	3.44089	7.0534	PIK3CA;MCL1
negative regulation of protein depolymerization (GO:1901880)	2/20	0.128751	0.547056	0	0	3.44089	7.0534	ANAPC2;CLASP2
positive regulation of gene silencing by miRNA (GO:2000637)	2/20	0.128751	0.547056	0	0	3.44089	7.0534	MAP2K1;PUM1
striated muscle cell development (GO:0055002)	2/20	0.128751	0.547056	0	0	3.44089	7.0534	SLC8A1;LMOD2
regulation of glycogen biosynthetic process (GO:0005979)	2/20	0.128751	0.547056	0	0	3.44089	7.0534	IGF2;AKT1
cellular response to steroid hormone stimulus (GO:0071383)	2/20	0.128751	0.547056	0	0	3.44089	7.0534	ATP1A1;TFPI
mitochondrial RNA metabolic process (GO:0000959)	2/20	0.128751	0.547056	0	0	3.44089	7.0534	FASTKD5;FOXO3
regulation of protein dephosphorylation (GO:0035304)	3/40	0.129542	0.547056	0	0	2.51247	5.13488	PTPA;ANKLE2;PPP6R3
tRNA aminoacylation (GO:0043039)	3/40	0.129542	0.547056	0	0	2.51247	5.13488	DARS;PPA2;SARS
peptidyl-proline modification (GO:0018208)	3/40	0.129542	0.547056	0	0	2.51247	5.13488	FKBP7;FKBP3;PPID
negative regulation of ERK1 and ERK2 cascade (GO:0070373)	3/40	0.129542	0.547056	0	0	2.51247	5.13488	PSCA;EZR;PTPN2
second-messenger-mediated signaling (GO:0019932)	4/62	0.129582	0.547056	0	0	2.13815	4.36919	EDNRB;INPP5A;DDAH1;NUDT4
positive regulation of establishment of protein localization to mitochondrion (GO:1903749)	6/110	0.131872	0.555836	0	0	1.79013	3.62668	PSMD8;PPP3R1;WDR75;HES1;SAE1;YWHAG
cellular response to organic cyclic compound (GO:0071407)	7/135	0.132256	0.556567	0	0	1.69752	3.43411	SFRP1;IGFBP5;PDXP;ATP1A1;EZR;TFPI;NFKB1
negative regulation of dephosphorylation (GO:0035305)	4/63	0.135159	0.561071	0	0	2.1018	4.20634	PTPA;RBM26;WNK1;CHORDC1
regulation of protein binding (GO:0043393)	6/111	0.135969	0.561071	0	0	1.77299	3.5377	APP;EPB41;AKT1;B2M;CRK;ADD1
regulation of calcium-mediated signaling (GO:0050848)	3/41	0.136705	0.561071	0	0	2.44623	4.86783	SELENON;CAMK2D;CDH13
DNA duplex unwinding (GO:0032508)	3/41	0.136705	0.561071	0	0	2.44623	4.86783	GTF2H3;RBX1;CUL4B
positive regulation of cell division (GO:0051781)	3/41	0.136705	0.561071	0	0	2.44623	4.86783	RACGAP1;CUL3;PKP4
cellular response to peptide (GO:1901653)	3/41	0.136705	0.561071	0	0	2.44623	4.86783	APP;XBP1;CDK5
regulation of protein localization (GO:0032880)	3/41	0.136705	0.561071	0	0	2.44623	4.86783	AFDN;RAB14;MMD
negative regulation of proteolysis (GO:0045861)	3/41	0.136705	0.561071	0	0	2.44623	4.86783	CDK5;SNX12;AKT1
calcium ion homeostasis (GO:0055074)	5/87	0.137687	0.561071	0	0	1.89113	3.74967	SELENON;ATP2A2;SLC8A1;TPT1;TMEM165
regulation of programmed cell death (GO:0043067)	12/268	0.13817	0.561071	0	0	1.45709	2.88397	MAP2K1;LGALS1;CDK5;ACTN2;STRADA;PERP;AKT1;CFLAR;TARDBP;PPID;TPT1;MAP2K6
transmembrane transport (GO:0055085)	16/378	0.139329	0.561071	0	0	1.37523	2.71046	ATP6V1G1;ATP2A2;ATP1B3;ATP1A1;EIF2S2;ADD1;PSMD8;CLCN4;SLC22A17;PSMD2;PSME3;FXYD1;PSMD1;ATP6V1E1;ATP6V0D1;ABCF1
positive regulation of transcription from RNA polymerase I promoter (GO:0045943)	2/21	0.139483	0.561071	0	0	3.25962	6.42084	WDR75;SMARCA4
positive regulation of cellular component movement (GO:0051272)	2/21	0.139483	0.561071	0	0	3.25962	6.42084	TRIM32;TGFBR1
establishment of protein localization to vacuole (GO:0072666)	2/21	0.139483	0.561071	0	0	3.25962	6.42084	TMEM50B;AP3D1
mitochondrial electron transport, cytochrome c to oxygen (GO:0006123)	2/21	0.139483	0.561071	0	0	3.25962	6.42084	COX7B;COX6A2
cellular response to hexose stimulus (GO:0071331)	2/21	0.139483	0.561071	0	0	3.25962	6.42084	XBP1;PDK3
histone lysine demethylation (GO:0070076)	2/21	0.139483	0.561071	0	0	3.25962	6.42084	KDM3A;JMJD1C
histone ubiquitination (GO:0016574)	2/21	0.139483	0.561071	0	0	3.25962	6.42084	LEO1;RNF40
ventricular cardiac muscle tissue development (GO:0003229)	2/21	0.139483	0.561071	0	0	3.25962	6.42084	MYBPC3;TNNT2
negative regulation of macroautophagy (GO:0016242)	2/21	0.139483	0.561071	0	0	3.25962	6.42084	PIK3CA;AKT1
establishment of endothelial barrier (GO:0061028)	2/21	0.139483	0.561071	0	0	3.25962	6.42084	AFDN;EZR
ventricular septum morphogenesis (GO:0060412)	2/21	0.139483	0.561071	0	0	3.25962	6.42084	HES1;TGFBR1
cellular response to alkaloid (GO:0071312)	2/21	0.139483	0.561071	0	0	3.25962	6.42084	NFKB1;SLC8A1
ERK1 and ERK2 cascade (GO:0070371)	2/21	0.139483	0.561071	0	0	3.25962	6.42084	MAP2K1;ITGAV
phosphatidylinositol metabolic process (GO:0046488)	6/112	0.140125	0.561071	0	0	1.75618	3.45127	VAC14;EFR3A;MTMR2;PIK3CA;RAB14;SACM1L
protein complex assembly (GO:0006461)	9/189	0.140776	0.561071	0	0	1.55283	3.04446	CAMK2D;KHDRBS3;TRAPPC6B;CUL3;PPP6R3;TRAPPC12;LEO1;CRK;SMARCA4
negative regulation of neuron differentiation (GO:0045665)	4/64	0.140832	0.561071	0	0	2.06667	4.05105	HDAC2;EDNRB;RTN4RL1;HES1
positive regulation of protein modification process (GO:0031401)	8/163	0.140955	0.561071	0	0	1.60242	3.13964	PTPA;APP;ANKLE2;CHORDC1;IGF2;AKT1;HRAS;SVIP
regulation of protein modification process (GO:0031399)	3/42	0.144	0.561071	0	0	2.38338	4.61885	FER;IGF2;HSPB1
regulation of organelle organization (GO:0033043)	6/113	0.14434	0.561071	0	0	1.73967	3.36728	SCARB2;TMED9;GOLPH3;RHOT1;NEXN;EZR
Golgi vesicle transport (GO:0048193)	12/271	0.146091	0.561071	0	0	1.43998	2.76984	TMED9;GOLPH3;RACGAP1;CAPZB;VAPA;TRAPPC6B;LMAN2;CUL3;TRAPPC12;COG1;ANK3;SPTAN1
positive regulation of protein modification by small protein conjugation or removal (GO:1903322)	4/65	0.146598	0.561071	0	0	2.03268	3.90287	CUL3;UBQLN1;UBE2D1;XIAP
regulation of myeloid cell differentiation (GO:0045637)	4/65	0.146598	0.561071	0	0	2.03268	3.90287	KMT2E;KAT2B;CBFB;LEO1
cellular response to growth factor stimulus (GO:0071363)	7/139	0.14723	0.561071	0	0	1.64574	3.15284	TMEM100;SFRP1;RPS6KB1;AKT1;HSPB1;SOX6;TGFBR1
regulation of primary metabolic process (GO:0080090)	7/139	0.14723	0.561071	0	0	1.64574	3.15284	PSMD8;PSMD2;PSME3;TGS1;TXNRD1;PSMD1;TBL1X
neuron differentiation (GO:0030182)	7/139	0.14723	0.561071	0	0	1.64574	3.15284	NGRN;MAP2K1;XBP1;CDK5;WNK1;THOC2;TGFBR1
regulation of mitotic cell cycle (GO:0007346)	8/165	0.147898	0.561071	0	0	1.58184	3.02326	APP;GPSM2;MAP2K1;RPS6KB1;STRADA;CKS2;PDXP;MAP2K6
positive regulation of protein targeting to membrane (GO:0090314)	2/22	0.1504	0.561071	0	0	3.09648	5.86615	CHORDC1;ANK3
positive regulation of proteolysis involved in cellular protein catabolic process (GO:1903052)	2/22	0.1504	0.561071	0	0	3.09648	5.86615	TMTC3;CCDC22
hematopoietic progenitor cell differentiation (GO:0002244)	2/22	0.1504	0.561071	0	0	3.09648	5.86615	SFRP1;PRRC2C
rRNA modification (GO:0000154)	2/22	0.1504	0.561071	0	0	3.09648	5.86615	THUMPD1;BUD23
regulation of microtubule depolymerization (GO:0031114)	2/22	0.1504	0.561071	0	0	3.09648	5.86615	ANAPC2;CLASP2
regulation of ERBB signaling pathway (GO:1901184)	2/22	0.1504	0.561071	0	0	3.09648	5.86615	FER;CDH13
viral genome replication (GO:0019079)	2/22	0.1504	0.561071	0	0	3.09648	5.86615	PCBP1;HTATSF1
NLS-bearing protein import into nucleus (GO:0006607)	2/22	0.1504	0.561071	0	0	3.09648	5.86615	TNPO1;IPO4
cardiac ventricle morphogenesis (GO:0003208)	3/43	0.151421	0.561071	0	0	2.32368	4.38639	MYBPC3;TNNT2;CPE
response to unfolded protein (GO:0006986)	3/43	0.151421	0.561071	0	0	2.32368	4.38639	SERPINH1;HSPB1;HSPA2
regulation of multicellular organismal development (GO:2000026)	3/43	0.151421	0.561071	0	0	2.32368	4.38639	RACGAP1;TGFBR1;CLASP2
regulation of cytokine-mediated signaling pathway (GO:0001959)	5/90	0.152273	0.561071	0	0	1.8241	3.43309	ELF1;CHUK;CBFB;LIFR;PTPN2
transcription, DNA-templated (GO:0006351)	15/356	0.152481	0.561071	0	0	1.36795	2.57272	XBP1;GTF2A2;CBFB;THRA;GTF2B;SMARCA5;GTF2H3;FOXO3;GTF2E1;NFKB1;TAF1B;LEO1;TBPL1;TRIP13;TARDBP
cellular response to oxidative stress (GO:0034599)	6/115	0.152941	0.561071	0	0	1.70757	3.20632	FER;CHUK;TXNRD1;LONP1;AKT1;FOXO3
cellular response to tumor necrosis factor (GO:0071356)	9/194	0.157059	0.561071	0	0	1.51047	2.79609	PSMD8;SFRP1;CHUK;PSMD2;PSME3;ZFAND6;AKT1;PSMD1;FOXO3
regulation of protein catabolic process (GO:0042176)	5/91	0.157274	0.561071	0	0	1.80279	3.33475	FZR1;SNX12;FAM83D;TRIM32;ANAPC2
protein-DNA complex assembly (GO:0065004)	5/91	0.157274	0.561071	0	0	1.80279	3.33475	ATRX;SMARCA5;GTF2H3;RBX1;CUL4B
positive regulation of endothelial cell proliferation (GO:0001938)	4/67	0.158398	0.561071	0	0	1.96795	3.62623	VEGFB;AKT1;CDH13;TGFBR1
regulation of cyclin-dependent protein serine/threonine kinase activity (GO:0000079)	4/67	0.158398	0.561071	0	0	1.96795	3.62623	CKS2;CCNL2;GTPBP4;CDKN3
positive regulation of viral life cycle (GO:1903902)	3/44	0.15896	0.561071	0	0	2.26689	4.16904	LGALS1;PPID;SRPK1
regulation of smooth muscle cell proliferation (GO:0048660)	3/44	0.15896	0.561071	0	0	2.26689	4.16904	IGFBP5;AKT1;CDH13
inorganic anion transport (GO:0015698)	3/44	0.15896	0.561071	0	0	2.26689	4.16904	CLCN4;RACGAP1;FXYD1
negative regulation of viral transcription (GO:0032897)	2/23	0.161479	0.561071	0	0	2.94888	5.37692	TARDBP;TRIM32
nucleotide-excision repair, DNA gap filling (GO:0006297)	2/23	0.161479	0.561071	0	0	2.94888	5.37692	RFC1;POLE
positive regulation of cell cycle G1/S phase transition (GO:1902808)	2/23	0.161479	0.561071	0	0	2.94888	5.37692	KMT2E;FAM83D
regulation of proteolysis involved in cellular protein catabolic process (GO:1903050)	2/23	0.161479	0.561071	0	0	2.94888	5.37692	PSME3;UCHL5
cell-cell adhesion mediated by cadherin (GO:0044331)	2/23	0.161479	0.561071	0	0	2.94888	5.37692	FER;CDH13
TOR signaling (GO:0031929)	2/23	0.161479	0.561071	0	0	2.94888	5.37692	RPS6KB1;AKT1
nucleotide-excision repair, DNA damage recognition (GO:0000715)	2/23	0.161479	0.561071	0	0	2.94888	5.37692	RBX1;CUL4B
negative regulation of signal transduction in absence of ligand (GO:1901099)	2/23	0.161479	0.561071	0	0	2.94888	5.37692	AKT1;MCL1
negative regulation of extrinsic apoptotic signaling pathway in absence of ligand (GO:2001240)	2/23	0.161479	0.561071	0	0	2.94888	5.37692	AKT1;MCL1
cellular response to interleukin-6 (GO:0071354)	2/23	0.161479	0.561071	0	0	2.94888	5.37692	FER;NFKB1
regulation of release of sequestered calcium ion into cytosol by sarcoplasmic reticulum (GO:0010880)	2/23	0.161479	0.561071	0	0	2.94888	5.37692	CAMK2D;SLC8A1
cellular response to amyloid-beta (GO:1904646)	2/23	0.161479	0.561071	0	0	2.94888	5.37692	APP;CDK5
positive regulation of monooxygenase activity (GO:0032770)	2/23	0.161479	0.561071	0	0	2.94888	5.37692	POR;AKT1
regulation of microtubule cytoskeleton organization (GO:0070507)	2/23	0.161479	0.561071	0	0	2.94888	5.37692	CDK2AP2;CLASP2
regulation of androgen receptor signaling pathway (GO:0060765)	2/23	0.161479	0.561071	0	0	2.94888	5.37692	SFRP1;SMARCA4
regulation of chondrocyte differentiation (GO:0032330)	2/23	0.161479	0.561071	0	0	2.94888	5.37692	SOX6;TGFBR1
protein localization to cell periphery (GO:1990778)	6/117	0.161763	0.561071	0	0	1.67663	3.05419	EFR3A;ACTN2;ATP1B3;ANK3;EZR;CLASP2
positive regulation of nucleic acid-templated transcription (GO:1903508)	20/502	0.163616	0.561071	0	0	1.29137	2.33768	KMT2E;MAP2K1;HDAC2;KDM3A;CHUK;SS18L2;FOXO3;NFKB1;TGFBR1;SMARCA4;SFRP1;PPP3CB;ELF1;CREB3L2;MTF2;CKS2;AKT1;SMARCAD1;TBL1X;NAA15
negative regulation of cysteine-type endopeptidase activity involved in apoptotic process (GO:0043154)	4/68	0.164425	0.561071	0	0	1.9371	3.49705	BEX3;ARL6IP1;AKT1;XIAP
negative regulation of phosphatase activity (GO:0010923)	4/68	0.164425	0.561071	0	0	1.9371	3.49705	PTPA;RBM26;WNK1;CHORDC1
COPII-coated vesicle budding (GO:0090114)	4/68	0.164425	0.561071	0	0	1.9371	3.49705	VAPA;TRAPPC6B;CUL3;PPP6R3
calcium ion transport (GO:0006816)	6/118	0.166255	0.561071	0	0	1.66158	2.98126	CAMK2A;ATP2A2;ITGAV;SLC8A1;TPT1;TMEM165
protein complex subunit organization (GO:0071822)	3/45	0.166611	0.561071	0	0	2.2128	3.96554	SERPINH1;P3H4;TGFBR1
cellular protein complex assembly (GO:0043623)	7/144	0.167014	0.561071	0	0	1.58526	2.83711	PSMD8;SEPT10;LONP1;CUL1;AP2S1;VAMP4;RBX1
negative regulation of cellular process (GO:0048523)	21/534	0.170623	0.561071	0	0	1.274	2.25282	APP;MAP2K1;THAP12;SNX12;CUL1;MALSU1;GTPBP4;SMARCA4;KAT2B;SFRP1;DDAH1;ADAMTS1;PRKRA;SMYD2;DACT3;CDH13;MYH9;SRSF6;HRAS;PTPN2;CDKN3
regulation of neuron projection development (GO:0010975)	6/119	0.170799	0.561071	0	0	1.64679	2.91032	SCARB2;PRKCI;HDAC2;RTN4RL1;KIF13B;AKT1
positive regulation of immune effector process (GO:0002699)	2/24	0.172699	0.561071	0	0	2.81469	4.94317	XBP1;PUM1
Golgi to plasma membrane protein transport (GO:0043001)	2/24	0.172699	0.561071	0	0	2.81469	4.94317	GOLPH3;ANK3
macromolecule modification (GO:0043412)	2/24	0.172699	0.561071	0	0	2.81469	4.94317	SETD5;LRPPRC
negative regulation of oxidative stress-induced cell death (GO:1903202)	2/24	0.172699	0.561071	0	0	2.81469	4.94317	HSPB1;AKT1
positive regulation of dephosphorylation (GO:0035306)	2/24	0.172699	0.561071	0	0	2.81469	4.94317	PTPA;ANKLE2
regulation of neuronal synaptic plasticity (GO:0048168)	2/24	0.172699	0.561071	0	0	2.81469	4.94317	APP;CAMK2A
regulation of cardiac muscle cell action potential (GO:0098901)	2/24	0.172699	0.561071	0	0	2.81469	4.94317	CAMK2D;ATP2A2
transition metal ion homeostasis (GO:0055076)	2/24	0.172699	0.561071	0	0	2.81469	4.94317	XIAP;B2M
negative regulation of proteasomal ubiquitin-dependent protein catabolic process (GO:0032435)	2/24	0.172699	0.561071	0	0	2.81469	4.94317	SVIP;OGT
negative regulation of intrinsic apoptotic signaling pathway in response to DNA damage (GO:1902230)	2/24	0.172699	0.561071	0	0	2.81469	4.94317	TRIM32;TPT1
cytoplasmic pattern recognition receptor signaling pathway (GO:0002753)	2/24	0.172699	0.561071	0	0	2.81469	4.94317	CHUK;MAP2K6
regulation of cell cycle G1/S phase transition (GO:1902806)	2/24	0.172699	0.561071	0	0	2.81469	4.94317	PSME3;FAM83D
regulation of protein localization to early endosome (GO:1902965)	1/6	0.173979	0.561071	0	0	6.18786	10.8214	EZR
positive regulation of nucleobase-containing compound transport (GO:0032241)	1/6	0.173979	0.561071	0	0	6.18786	10.8214	RBM26
positive regulation of protein glycosylation (GO:0060050)	1/6	0.173979	0.561071	0	0	6.18786	10.8214	CHORDC1
regulation of oxidative stress-induced neuron intrinsic apoptotic signaling pathway (GO:1903376)	1/6	0.173979	0.561071	0	0	6.18786	10.8214	MCL1
neuron projection maintenance (GO:1990535)	1/6	0.173979	0.561071	0	0	6.18786	10.8214	APP
succinyl-CoA metabolic process (GO:0006104)	1/6	0.173979	0.561071	0	0	6.18786	10.8214	SUCLG1
negative regulation of keratinocyte differentiation (GO:0045617)	1/6	0.173979	0.561071	0	0	6.18786	10.8214	SRSF6
COPI coating of Golgi vesicle (GO:0048205)	1/6	0.173979	0.561071	0	0	6.18786	10.8214	TMED9
cellular response to iron ion (GO:0071281)	1/6	0.173979	0.561071	0	0	6.18786	10.8214	B2M
mitochondrial ribosome assembly (GO:0061668)	1/6	0.173979	0.561071	0	0	6.18786	10.8214	DHX30
vascular smooth muscle cell differentiation (GO:0035886)	1/6	0.173979	0.561071	0	0	6.18786	10.8214	HES1
viral release from host cell (GO:0019076)	1/6	0.173979	0.561071	0	0	6.18786	10.8214	PPID
striated muscle hypertrophy (GO:0014897)	1/6	0.173979	0.561071	0	0	6.18786	10.8214	TTN
regulation of skeletal muscle satellite cell proliferation (GO:0014842)	1/6	0.173979	0.561071	0	0	6.18786	10.8214	CFLAR
N-terminal peptidyl-methionine acetylation (GO:0017196)	1/6	0.173979	0.561071	0	0	6.18786	10.8214	NAA15
positive regulation of protein localization to early endosome (GO:1902966)	1/6	0.173979	0.561071	0	0	6.18786	10.8214	EZR
negative regulation of cellular response to hypoxia (GO:1900038)	1/6	0.173979	0.561071	0	0	6.18786	10.8214	DDAH1
aldehyde catabolic process (GO:0046185)	1/6	0.173979	0.561071	0	0	6.18786	10.8214	PDXP
regulation of nuclear cell cycle DNA replication (GO:0033262)	1/6	0.173979	0.561071	0	0	6.18786	10.8214	ATRX
negative regulation of oligodendrocyte differentiation (GO:0048715)	1/6	0.173979	0.561071	0	0	6.18786	10.8214	HES1
cellular triglyceride homeostasis (GO:0035356)	1/6	0.173979	0.561071	0	0	6.18786	10.8214	XBP1
negative regulation of type I interferon-mediated signaling pathway (GO:0060339)	1/6	0.173979	0.561071	0	0	6.18786	10.8214	PTPN2
negative regulation of receptor biosynthetic process (GO:0010871)	1/6	0.173979	0.561071	0	0	6.18786	10.8214	ITGAV
heparan sulfate proteoglycan biosynthetic process, polysaccharide chain biosynthetic process (GO:0015014)	1/6	0.173979	0.561071	0	0	6.18786	10.8214	EXT1
astral microtubule organization (GO:0030953)	1/6	0.173979	0.561071	0	0	6.18786	10.8214	EZR
negative regulation of lymphocyte differentiation (GO:0045620)	1/6	0.173979	0.561071	0	0	6.18786	10.8214	SFRP1
establishment of endothelial intestinal barrier (GO:0090557)	1/6	0.173979	0.561071	0	0	6.18786	10.8214	AFDN
positive regulation of receptor binding (GO:1900122)	1/6	0.173979	0.561071	0	0	6.18786	10.8214	B2M
positive regulation of extrinsic apoptotic signaling pathway via death domain receptors (GO:1902043)	1/6	0.173979	0.561071	0	0	6.18786	10.8214	SFRP1
cardiolipin acyl-chain remodeling (GO:0035965)	1/6	0.173979	0.561071	0	0	6.18786	10.8214	LCLAT1
Golgi transport vesicle coating (GO:0048200)	1/6	0.173979	0.561071	0	0	6.18786	10.8214	TMED9
collagen biosynthetic process (GO:0032964)	1/6	0.173979	0.561071	0	0	6.18786	10.8214	P3H4
vascular smooth muscle cell development (GO:0097084)	1/6	0.173979	0.561071	0	0	6.18786	10.8214	HES1
negative regulation of sterol transport (GO:0032372)	1/6	0.173979	0.561071	0	0	6.18786	10.8214	NFKB1
ear development (GO:0043583)	1/6	0.173979	0.561071	0	0	6.18786	10.8214	ECE1
positive regulation of mitochondrial membrane potential (GO:0010918)	1/6	0.173979	0.561071	0	0	6.18786	10.8214	AKT1
regulation of mesenchymal stem cell differentiation (GO:2000739)	1/6	0.173979	0.561071	0	0	6.18786	10.8214	SOX6
exit from host cell (GO:0035891)	1/6	0.173979	0.561071	0	0	6.18786	10.8214	PPID
regulation of wound healing, spreading of epidermal cells (GO:1903689)	1/6	0.173979	0.561071	0	0	6.18786	10.8214	CLASP2
regulation of epithelial to mesenchymal transition involved in endocardial cushion formation (GO:1905005)	1/6	0.173979	0.561071	0	0	6.18786	10.8214	TGFBR1
phosphorylation of RNA polymerase II C-terminal domain (GO:0070816)	1/6	0.173979	0.561071	0	0	6.18786	10.8214	GTF2H3
hematopoietic stem cell differentiation (GO:0060218)	1/6	0.173979	0.561071	0	0	6.18786	10.8214	SFRP1
oxygen homeostasis (GO:0032364)	1/6	0.173979	0.561071	0	0	6.18786	10.8214	EGLN1
regulation of histone deacetylase activity (GO:1901725)	1/6	0.173979	0.561071	0	0	6.18786	10.8214	CAMK2D
COPI-coated vesicle budding (GO:0035964)	1/6	0.173979	0.561071	0	0	6.18786	10.8214	TMED9
rescue of stalled ribosome (GO:0072344)	1/6	0.173979	0.561071	0	0	6.18786	10.8214	NEMF
negative regulation of interferon-gamma-mediated signaling pathway (GO:0060336)	1/6	0.173979	0.561071	0	0	6.18786	10.8214	PTPN2
centromeric sister chromatid cohesion (GO:0070601)	1/6	0.173979	0.561071	0	0	6.18786	10.8214	NAA50
negative regulation of response to interferon-gamma (GO:0060331)	1/6	0.173979	0.561071	0	0	6.18786	10.8214	PTPN2
regulation of glial cell apoptotic process (GO:0034350)	1/6	0.173979	0.561071	0	0	6.18786	10.8214	PRKCI
aromatic compound catabolic process (GO:0019439)	1/6	0.173979	0.561071	0	0	6.18786	10.8214	PDXP
antigen processing and presentation of endogenous peptide antigen (GO:0002483)	1/6	0.173979	0.561071	0	0	6.18786	10.8214	B2M
regulation of interferon-alpha secretion (GO:1902739)	1/6	0.173979	0.561071	0	0	6.18786	10.8214	CHUK
positive regulation of RNA export from nucleus (GO:0046833)	1/6	0.173979	0.561071	0	0	6.18786	10.8214	RBM26
positive regulation of action potential (GO:0045760)	1/6	0.173979	0.561071	0	0	6.18786	10.8214	ANK3
regulation of hyaluronan biosynthetic process (GO:1900125)	1/6	0.173979	0.561071	0	0	6.18786	10.8214	NFKB1
regulation of response to wounding (GO:1903034)	1/6	0.173979	0.561071	0	0	6.18786	10.8214	SRSF6
mRNA 5'-splice site recognition (GO:0000395)	1/6	0.173979	0.561071	0	0	6.18786	10.8214	PSIP1
purine ribonucleoside monophosphate catabolic process (GO:0009169)	1/6	0.173979	0.561071	0	0	6.18786	10.8214	NUDT4
response to heparin (GO:0071503)	1/6	0.173979	0.561071	0	0	6.18786	10.8214	SFRP1
positive regulation of helicase activity (GO:0051096)	1/6	0.173979	0.561071	0	0	6.18786	10.8214	CHTOP
positive regulation of protein localization to endosome (GO:1905668)	1/6	0.173979	0.561071	0	0	6.18786	10.8214	EZR
positive regulation of microglial cell activation (GO:1903980)	1/6	0.173979	0.561071	0	0	6.18786	10.8214	APP
negative regulation of T cell differentiation in thymus (GO:0033085)	1/6	0.173979	0.561071	0	0	6.18786	10.8214	PTPN2
ventricular compact myocardium morphogenesis (GO:0003223)	1/6	0.173979	0.561071	0	0	6.18786	10.8214	TGFBR1
aggrephagy (GO:0035973)	1/6	0.173979	0.561071	0	0	6.18786	10.8214	UBQLN1
polyphosphate metabolic process (GO:0006797)	1/6	0.173979	0.561071	0	0	6.18786	10.8214	BNIP2
positive regulation of sodium ion transmembrane transport (GO:1902307)	1/6	0.173979	0.561071	0	0	6.18786	10.8214	ANK3
positive regulation of interferon-alpha secretion (GO:1902741)	1/6	0.173979	0.561071	0	0	6.18786	10.8214	CHUK
cellular response to magnesium ion (GO:0071286)	1/6	0.173979	0.561071	0	0	6.18786	10.8214	ANK3
negative regulation of delayed rectifier potassium channel activity (GO:1902260)	1/6	0.173979	0.561071	0	0	6.18786	10.8214	ANK3
enteric nervous system development (GO:0048484)	1/6	0.173979	0.561071	0	0	6.18786	10.8214	EDNRB
positive regulation of centrosome cycle (GO:0046607)	1/6	0.173979	0.561071	0	0	6.18786	10.8214	RANBP3
mitochondrial RNA processing (GO:0000963)	1/6	0.173979	0.561071	0	0	6.18786	10.8214	FASTKD5
sterol import (GO:0035376)	1/6	0.173979	0.561071	0	0	6.18786	10.8214	STARD5
organic hydroxy compound catabolic process (GO:1901616)	1/6	0.173979	0.561071	0	0	6.18786	10.8214	PDXP
negative regulation of glial cell proliferation (GO:0060253)	1/6	0.173979	0.561071	0	0	6.18786	10.8214	HES1
nucleoside phosphate catabolic process (GO:1901292)	1/6	0.173979	0.561071	0	0	6.18786	10.8214	ITPA
astrocyte activation (GO:0048143)	1/6	0.173979	0.561071	0	0	6.18786	10.8214	APP
peptidyl-proline hydroxylation (GO:0019511)	1/6	0.173979	0.561071	0	0	6.18786	10.8214	EGLN1
positive regulation of fibroblast apoptotic process (GO:2000271)	1/6	0.173979	0.561071	0	0	6.18786	10.8214	SFRP1
endoplasmic reticulum membrane organization (GO:0090158)	1/6	0.173979	0.561071	0	0	6.18786	10.8214	ARL6IP1
cholesterol import (GO:0070508)	1/6	0.173979	0.561071	0	0	6.18786	10.8214	STARD5
dendritic spine maintenance (GO:0097062)	1/6	0.173979	0.561071	0	0	6.18786	10.8214	MTMR2
neuron remodeling (GO:0016322)	1/6	0.173979	0.561071	0	0	6.18786	10.8214	APP
nucleocytoplasmic transport (GO:0006913)	3/46	0.174368	0.561071	0	0	2.16123	3.77477	NEMF;RSRC1;NSRP1
interleukin-12-mediated signaling pathway (GO:0035722)	3/46	0.174368	0.561071	0	0	2.16123	3.77477	PITPNA;HNRNPA2B1;SNRPA1
regulation of G1/S transition of mitotic cell cycle (GO:2000045)	3/46	0.174368	0.561071	0	0	2.16123	3.77477	KMT2E;PSME3;CDK2AP2
tRNA aminoacylation for protein translation (GO:0006418)	3/46	0.174368	0.561071	0	0	2.16123	3.77477	DARS;PPA2;SARS
pyruvate metabolic process (GO:0006090)	3/46	0.174368	0.561071	0	0	2.16123	3.77477	LDHB;SLC16A1;GLO1
RNA secondary structure unwinding (GO:0010501)	3/46	0.174368	0.561071	0	0	2.16123	3.77477	DDX10;DDX41;DDX50
cellular response to interleukin-12 (GO:0071349)	3/46	0.174368	0.561071	0	0	2.16123	3.77477	PITPNA;HNRNPA2B1;SNRPA1
positive regulation of ion transport (GO:0043270)	3/46	0.174368	0.561071	0	0	2.16123	3.77477	ACTN2;CAMK2A;ANK3
mitotic spindle assembly (GO:0090307)	3/46	0.174368	0.561071	0	0	2.16123	3.77477	RACGAP1;XIAP;PIBF1
negative regulation of autophagy (GO:0010507)	3/46	0.174368	0.561071	0	0	2.16123	3.77477	PIK3CA;AKT1;MCL1
cytoskeleton-dependent cytokinesis (GO:0061640)	4/70	0.17672	0.561071	0	0	1.8782	3.25528	SEPT10;RACGAP1;CKAP2;ANK3
interferon-gamma-mediated signaling pathway (GO:0060333)	4/70	0.17672	0.561071	0	0	1.8782	3.25528	CAMK2D;CAMK2A;IFI30;B2M
calcium-mediated signaling (GO:0019722)	4/70	0.17672	0.561071	0	0	1.8782	3.25528	EDNRB;ATP2A2;SLC8A1;NUDT4
transcription elongation from RNA polymerase II promoter (GO:0006368)	5/95	0.177924	0.561071	0	0	1.72231	2.9734	GTF2A2;GTF2B;LEO1;GTF2H3;GTF2E1
response to glucose (GO:0009749)	3/47	0.182223	0.561071	0	0	2.112	3.59572	XBP1;IGF2;PDK3
negative regulation of JAK-STAT cascade (GO:0046426)	3/47	0.182223	0.561071	0	0	2.112	3.59572	RTN4RL1;PIBF1;PTPN2
positive regulation of gene expression, epigenetic (GO:0045815)	3/47	0.182223	0.561071	0	0	2.112	3.59572	KAT2B;TAF1B;SMARCA5
histone acetylation (GO:0016573)	4/71	0.182981	0.561071	0	0	1.85008	3.14212	NAA50;KAT2B;MRGBP;KANSL3
positive regulation of growth (GO:0045927)	4/71	0.182981	0.561071	0	0	1.85008	3.14212	SFRP1;AKT1;TRIM32;TGFBR1
positive regulation of protein metabolic process (GO:0051247)	5/96	0.18324	0.561071	0	0	1.7033	2.89042	APP;FZR1;AKT1;TRIM32;ANAPC2
respiratory chain complex IV assembly (GO:0008535)	2/25	0.184041	0.561071	0	0	2.69217	4.55677	COX11;COX20
nucleotide-binding domain, leucine rich repeat containing receptor signaling pathway (GO:0035872)	2/25	0.184041	0.561071	0	0	2.69217	4.55677	CHUK;MAP2K6
negative regulation of gene expression, epigenetic (GO:0045814)	2/25	0.184041	0.561071	0	0	2.69217	4.55677	MTF2;EZH2
potassium ion homeostasis (GO:0055075)	2/25	0.184041	0.561071	0	0	2.69217	4.55677	ATP1B3;ATP1A1
regulation of ryanodine-sensitive calcium-release channel activity (GO:0060314)	2/25	0.184041	0.561071	0	0	2.69217	4.55677	SELENON;CAMK2D
misfolded or incompletely synthesized protein catabolic process (GO:0006515)	2/25	0.184041	0.561071	0	0	2.69217	4.55677	CUL3;LONP1
in utero embryonic development (GO:0001701)	2/25	0.184041	0.561071	0	0	2.69217	4.55677	IGF2;TGFBR1
response to amyloid-beta (GO:1904645)	2/25	0.184041	0.561071	0	0	2.69217	4.55677	APP;CDK5
response to alcohol (GO:0097305)	2/25	0.184041	0.561071	0	0	2.69217	4.55677	GOT2;TGFBR1
regulation of lamellipodium assembly (GO:0010591)	2/25	0.184041	0.561071	0	0	2.69217	4.55677	FER;CAPZB
positive regulation of glucose transport (GO:0010828)	2/25	0.184041	0.561071	0	0	2.69217	4.55677	PRKCI;AKT1
regulation of glucose metabolic process (GO:0010906)	2/25	0.184041	0.561071	0	0	2.69217	4.55677	AKT1;PDK3
modulation of excitatory postsynaptic potential (GO:0098815)	2/25	0.184041	0.561071	0	0	2.69217	4.55677	APP;MTMR2
cellular response to vascular endothelial growth factor stimulus (GO:0035924)	2/25	0.184041	0.561071	0	0	2.69217	4.55677	GAB1;HSPB1
regulation of potassium ion transmembrane transporter activity (GO:1901016)	2/25	0.184041	0.561071	0	0	2.69217	4.55677	ACTN2;ATP1B3
positive regulation of embryonic development (GO:0040019)	2/25	0.184041	0.561071	0	0	2.69217	4.55677	HES1;CLASP2
positive regulation of nitric oxide biosynthetic process (GO:0045429)	2/25	0.184041	0.561071	0	0	2.69217	4.55677	DDAH1;AKT1
positive regulation of nitric oxide metabolic process (GO:1904407)	2/25	0.184041	0.561071	0	0	2.69217	4.55677	DDAH1;AKT1
regulation of protein import into nucleus (GO:0042306)	2/25	0.184041	0.561071	0	0	2.69217	4.55677	WWTR1;CHORDC1
protein targeting to ER (GO:0045047)	5/97	0.188614	0.561071	0	0	1.6847	2.81016	RPS15A;RPL31;RPS29;SEC62;RPS11
antigen processing and presentation of exogenous peptide antigen via MHC class II (GO:0019886)	5/97	0.188614	0.561071	0	0	1.6847	2.81016	RACGAP1;CAPZB;AP2S1;AP2B1;IFI30
response to tumor necrosis factor (GO:0034612)	5/97	0.188614	0.561071	0	0	1.6847	2.81016	SFRP1;CHUK;ZFAND6;AKT1;TRIM32
antigen processing and presentation of exogenous peptide antigen (GO:0002478)	5/97	0.188614	0.561071	0	0	1.6847	2.81016	RACGAP1;CAPZB;AP2S1;AP2B1;IFI30
regulation of neuron death (GO:1901214)	4/72	0.189315	0.561071	0	0	1.82277	3.03373	CDK5;CHORDC1;SIGMAR1;AKT1
negative regulation of cysteine-type endopeptidase activity (GO:2000117)	4/72	0.189315	0.561071	0	0	1.82277	3.03373	BEX3;ARL6IP1;AKT1;XIAP
response to metal ion (GO:0010038)	4/72	0.189315	0.561071	0	0	1.82277	3.03373	TNNT2;ATP5D;CRIP1;TTN
tumor necrosis factor-mediated signaling pathway (GO:0033209)	6/123	0.189475	0.561071	0	0	1.59016	2.64523	PSMD8;CHUK;PSMD2;PSME3;PSMD1;FOXO3
cellular calcium ion homeostasis (GO:0006874)	6/123	0.189475	0.561071	0	0	1.59016	2.64523	CAMK2D;PLN;ATP2A2;MICU2;TPT1;TMEM165
regulation of mitochondrion organization (GO:0010821)	3/48	0.190172	0.561071	0	0	2.06496	3.42747	GOLPH3;RHOT1;WDR75
positive regulation of MAP kinase activity (GO:0043406)	8/177	0.192846	0.561071	0	0	1.4686	2.41712	MAP2K1;IGF2;DUSP19;HRAS;CRK;TGFBR1;MAP2K6;EZH2
phosphatidylinositol biosynthetic process (GO:0006661)	5/98	0.194043	0.561071	0	0	1.66649	2.73251	VAC14;MTMR2;PIK3CA;RAB14;SACM1L
antigen processing and presentation of peptide antigen via MHC class II (GO:0002495)	5/98	0.194043	0.561071	0	0	1.66649	2.73251	RACGAP1;CAPZB;AP2S1;AP2B1;IFI30
dephosphorylation (GO:0016311)	6/124	0.194263	0.561071	0	0	1.5766	2.58332	PPP1CB;PLPP5;MTMR2;PPP3CB;PDXP;CTTNBP2NL
positive regulation of cyclin-dependent protein kinase activity (GO:1904031)	2/26	0.195485	0.561071	0	0	2.57987	4.21104	CKS2;CCNL2
positive regulation of glucose import (GO:0046326)	2/26	0.195485	0.561071	0	0	2.57987	4.21104	PRKCI;AKT1
response to growth factor (GO:0070848)	2/26	0.195485	0.561071	0	0	2.57987	4.21104	SFRP1;RPS6KB1
positive regulation of wound healing (GO:0090303)	2/26	0.195485	0.561071	0	0	2.57987	4.21104	XBP1;HRAS
regulation of muscle contraction (GO:0006937)	2/26	0.195485	0.561071	0	0	2.57987	4.21104	MYBPC3;TNNI1
regulation of microtubule-based process (GO:0032886)	2/26	0.195485	0.561071	0	0	2.57987	4.21104	CDK2AP2;CLASP2
regulation of viral entry into host cell (GO:0046596)	2/26	0.195485	0.561071	0	0	2.57987	4.21104	IFITM2;LGALS1
regulation of T cell receptor signaling pathway (GO:0050856)	2/26	0.195485	0.561071	0	0	2.57987	4.21104	EZR;PTPN2
endocrine system development (GO:0035270)	2/26	0.195485	0.561071	0	0	2.57987	4.21104	THRA;TGFBR1
transcription-coupled nucleotide-excision repair (GO:0006283)	4/73	0.195717	0.561071	0	0	1.79626	2.92986	RFC1;GTF2H3;RBX1;CUL4B
nucleic acid phosphodiester bond hydrolysis (GO:0090305)	4/73	0.195717	0.561071	0	0	1.79626	2.92986	RFC1;GTF2H3;RBX1;CUL4B
regulation of megakaryocyte differentiation (GO:0045652)	3/49	0.198206	0.561071	0	0	2.01996	3.2692	KMT2E;KAT2B;CBFB
regulation of protein phosphorylation (GO:0001932)	11/261	0.19832	0.561071	0	0	1.36593	2.2099	APP;WWTR1;FER;CHORDC1;IGF2;AKT1;HSPB1;TARDBP;HRAS;BRD4;TTN
protein dephosphorylation (GO:0006470)	6/125	0.199096	0.561071	0	0	1.56327	2.52306	PPP1CB;MTMR2;PPP3CB;PDXP;PTPN2;CTTNBP2NL
glycosaminoglycan biosynthetic process (GO:0006024)	5/99	0.199527	0.561071	0	0	1.64868	2.65735	EXT1;UGDH;CHPF;GPC3;AGRN
skeletal muscle myosin thick filament assembly (GO:0030241)	1/7	0.199883	0.561071	0	0	5.15628	8.30174	TTN
cellular response to caffeine (GO:0071313)	1/7	0.199883	0.561071	0	0	5.15628	8.30174	SLC8A1
ATP hydrolysis coupled proton transport (GO:0015991)	1/7	0.199883	0.561071	0	0	5.15628	8.30174	ATP1A1
regulation of cyclic-nucleotide phosphodiesterase activity (GO:0051342)	1/7	0.199883	0.561071	0	0	5.15628	8.30174	EGLN1
axon regeneration (GO:0031103)	1/7	0.199883	0.561071	0	0	5.15628	8.30174	RTN4RL1
interleukin-18-mediated signaling pathway (GO:0035655)	1/7	0.199883	0.561071	0	0	5.15628	8.30174	AKT1
cellular response to interleukin-18 (GO:0071351)	1/7	0.199883	0.561071	0	0	5.15628	8.30174	AKT1
ATP hydrolysis coupled cation transmembrane transport (GO:0099132)	1/7	0.199883	0.561071	0	0	5.15628	8.30174	ATP1A1
negative regulation of MyD88-independent toll-like receptor signaling pathway (GO:0034128)	1/7	0.199883	0.561071	0	0	5.15628	8.30174	LY96
negative regulation of glial cell apoptotic process (GO:0034351)	1/7	0.199883	0.561071	0	0	5.15628	8.30174	PRKCI
mitochondrial DNA metabolic process (GO:0032042)	1/7	0.199883	0.561071	0	0	5.15628	8.30174	LONP1
regulation of endocytic recycling (GO:2001135)	1/7	0.199883	0.561071	0	0	5.15628	8.30174	ACTN2
neurotransmitter receptor transport, postsynaptic endosome to lysosome (GO:0098943)	1/7	0.199883	0.561071	0	0	5.15628	8.30174	AP3D1
negative regulation of transcription elongation from RNA polymerase II promoter (GO:0034244)	1/7	0.199883	0.561071	0	0	5.15628	8.30174	EAPP
radial glial cell differentiation (GO:0060019)	1/7	0.199883	0.561071	0	0	5.15628	8.30174	HES1
positive regulation of extracellular matrix disassembly (GO:0090091)	1/7	0.199883	0.561071	0	0	5.15628	8.30174	CLASP2
posttranslational protein targeting to endoplasmic reticulum membrane (GO:0006620)	1/7	0.199883	0.561071	0	0	5.15628	8.30174	SEC62
cytoplasmic sequestering of NF-kappaB (GO:0007253)	1/7	0.199883	0.561071	0	0	5.15628	8.30174	CCDC22
retrograde axonal transport (GO:0008090)	1/7	0.199883	0.561071	0	0	5.15628	8.30174	DST
negative regulation of cardiac muscle cell differentiation (GO:2000726)	1/7	0.199883	0.561071	0	0	5.15628	8.30174	SOX6
negative regulation of osteoblast proliferation (GO:0033689)	1/7	0.199883	0.561071	0	0	5.15628	8.30174	SFRP1
tRNA 3'-end processing (GO:0042780)	1/7	0.199883	0.561071	0	0	5.15628	8.30174	SSB
gas homeostasis (GO:0033483)	1/7	0.199883	0.561071	0	0	5.15628	8.30174	EGLN1
positive regulation of cyclin-dependent protein serine/threonine kinase activity involved in G1/S transition of mitotic cell cycle (GO:0031659)	1/7	0.199883	0.561071	0	0	5.15628	8.30174	AKT1
negative regulation of platelet-derived growth factor receptor-beta signaling pathway (GO:2000587)	1/7	0.199883	0.561071	0	0	5.15628	8.30174	PTPN2
formation of translation preinitiation complex (GO:0001731)	1/7	0.199883	0.561071	0	0	5.15628	8.30174	MCTS1
negative regulation of calcium ion import (GO:0090281)	1/7	0.199883	0.561071	0	0	5.15628	8.30174	PLN
positive regulation of B cell differentiation (GO:0045579)	1/7	0.199883	0.561071	0	0	5.15628	8.30174	XBP1
regulation of response to biotic stimulus (GO:0002831)	1/7	0.199883	0.561071	0	0	5.15628	8.30174	SCARB2
phosphorylated carbohydrate dephosphorylation (GO:0046838)	1/7	0.199883	0.561071	0	0	5.15628	8.30174	INPP5A
positive regulation of ER-associated ubiquitin-dependent protein catabolic process (GO:1903071)	1/7	0.199883	0.561071	0	0	5.15628	8.30174	UBQLN1
vascular endothelial growth factor signaling pathway (GO:0038084)	1/7	0.199883	0.561071	0	0	5.15628	8.30174	GAB1
regulation of low-density lipoprotein particle receptor biosynthetic process (GO:0045714)	1/7	0.199883	0.561071	0	0	5.15628	8.30174	ITGAV
cellular response to hydroxyurea (GO:0072711)	1/7	0.199883	0.561071	0	0	5.15628	8.30174	ATRX
lysosomal lumen acidification (GO:0007042)	1/7	0.199883	0.561071	0	0	5.15628	8.30174	TMEM199
inositol phosphate dephosphorylation (GO:0046855)	1/7	0.199883	0.561071	0	0	5.15628	8.30174	INPP5A
protein localization to cytoplasmic stress granule (GO:1903608)	1/7	0.199883	0.561071	0	0	5.15628	8.30174	SSB
regulation of vitamin D biosynthetic process (GO:0060556)	1/7	0.199883	0.561071	0	0	5.15628	8.30174	NFKB1
peroxisome proliferator activated receptor signaling pathway (GO:0035357)	1/7	0.199883	0.561071	0	0	5.15628	8.30174	PDK3
negative regulation of cardiocyte differentiation (GO:1905208)	1/7	0.199883	0.561071	0	0	5.15628	8.30174	SOX6
positive regulation of hemopoiesis (GO:1903708)	1/7	0.199883	0.561071	0	0	5.15628	8.30174	N4BP2L2
positive regulation of RIG-I signaling pathway (GO:1900246)	1/7	0.199883	0.561071	0	0	5.15628	8.30174	PUM1
negative regulation of axon regeneration (GO:0048681)	1/7	0.199883	0.561071	0	0	5.15628	8.30174	RTN4RL1
regulation of establishment of protein localization (GO:0070201)	1/7	0.199883	0.561071	0	0	5.15628	8.30174	GAPVD1
negative regulation of transporter activity (GO:0032410)	1/7	0.199883	0.561071	0	0	5.15628	8.30174	CTTNBP2NL
pharyngeal arch artery morphogenesis (GO:0061626)	1/7	0.199883	0.561071	0	0	5.15628	8.30174	HES1
negative regulation of epidermal cell differentiation (GO:0045605)	1/7	0.199883	0.561071	0	0	5.15628	8.30174	SRSF6
positive regulation of insulin receptor signaling pathway (GO:0046628)	1/7	0.199883	0.561071	0	0	5.15628	8.30174	IGF2
epithelial cell differentiation involved in kidney development (GO:0035850)	1/7	0.199883	0.561071	0	0	5.15628	8.30174	MTSS1
G-quadruplex DNA unwinding (GO:0044806)	1/7	0.199883	0.561071	0	0	5.15628	8.30174	HNRNPA2B1
proline metabolic process (GO:0006560)	1/7	0.199883	0.561071	0	0	5.15628	8.30174	ALDH18A1
alditol metabolic process (GO:0019400)	1/7	0.199883	0.561071	0	0	5.15628	8.30174	COQ2
regulation of calcidiol 1-monooxygenase activity (GO:0060558)	1/7	0.199883	0.561071	0	0	5.15628	8.30174	NFKB1
positive regulation of membrane depolarization (GO:1904181)	1/7	0.199883	0.561071	0	0	5.15628	8.30174	ANK3
response to caffeine (GO:0031000)	1/7	0.199883	0.561071	0	0	5.15628	8.30174	SLC8A1
regulation of microglial cell activation (GO:1903978)	1/7	0.199883	0.561071	0	0	5.15628	8.30174	APP
regulation of glycogen (starch) synthase activity (GO:2000465)	1/7	0.199883	0.561071	0	0	5.15628	8.30174	IGF2
negative regulation of cardiac muscle tissue development (GO:0055026)	1/7	0.199883	0.561071	0	0	5.15628	8.30174	SOX6
glyoxylate metabolic process (GO:0046487)	1/7	0.199883	0.561071	0	0	5.15628	8.30174	GOT2
detection of molecule of bacterial origin (GO:0032490)	1/7	0.199883	0.561071	0	0	5.15628	8.30174	LY96
negative regulation of heart rate (GO:0010459)	1/7	0.199883	0.561071	0	0	5.15628	8.30174	PLN
L-methionine salvage (GO:0071267)	1/7	0.199883	0.561071	0	0	5.15628	8.30174	APIP
regulation of cellular response to insulin stimulus (GO:1900076)	1/7	0.199883	0.561071	0	0	5.15628	8.30174	OGT
leucine metabolic process (GO:0006551)	1/7	0.199883	0.561071	0	0	5.15628	8.30174	IVD
mitotic nuclear division (GO:0140014)	4/74	0.202184	0.564999	0	0	1.77051	2.8303	XIAP;KNSTRN;PIBF1;CLASP2
intracellular protein transport (GO:0006886)	14/347	0.202774	0.564999	0	0	1.30584	2.08368	TMED9;RANBP3;STRADA;AP3D1;VPS26A;IPO4;IPO9;RAB14;SNX17;CHORDC1;RAB24;KIF13B;AKT1;TNPO1
G2/M transition of mitotic cell cycle (GO:0000086)	6/126	0.203974	0.564999	0	0	1.55016	2.46439	PPP1CB;CCNA2;CUL1;CKAP5;YWHAG;CEP78
cytoskeleton organization (GO:0007010)	6/126	0.203974	0.564999	0	0	1.55016	2.46439	PRKCI;CAPZB;DST;ANK3;TLN1;EZR
negative regulation of viral genome replication (GO:0045071)	3/50	0.20632	0.564999	0	0	1.97688	3.12016	IFITM2;VAPA;SRPK1
mRNA polyadenylation (GO:0006378)	2/27	0.207015	0.564999	0	0	2.47654	3.90047	APP;LEO1
phosphatidylinositol phosphorylation (GO:0046854)	2/27	0.207015	0.564999	0	0	2.47654	3.90047	EFR3A;PIK3CA
endocytic recycling (GO:0032456)	2/27	0.207015	0.564999	0	0	2.47654	3.90047	RAB14;VPS53
negative regulation of microtubule polymerization or depolymerization (GO:0031111)	2/27	0.207015	0.564999	0	0	2.47654	3.90047	CLASP2;ANAPC2
regulation of extrinsic apoptotic signaling pathway in absence of ligand (GO:2001239)	2/27	0.207015	0.564999	0	0	2.47654	3.90047	AKT1;MCL1
microtubule polymerization (GO:0046785)	2/27	0.207015	0.564999	0	0	2.47654	3.90047	CKAP5;CLASP2
regulation of protein targeting to membrane (GO:0090313)	2/27	0.207015	0.564999	0	0	2.47654	3.90047	CHORDC1;ANK3
cellular response to glucose stimulus (GO:0071333)	2/27	0.207015	0.564999	0	0	2.47654	3.90047	XBP1;PDK3
negative regulation of cellular amide metabolic process (GO:0034249)	4/75	0.208715	0.564999	0	0	1.74548	2.7348	IGFBP5;CNOT1;MALSU1;MEX3C
gland development (GO:0048732)	4/75	0.208715	0.564999	0	0	1.74548	2.7348	XBP1;THRA;HES1;TGFBR1
cell cycle G2/M phase transition (GO:0044839)	6/127	0.208894	0.564999	0	0	1.53727	2.40725	PPP1CB;CCNA2;CUL1;CKAP5;YWHAG;CEP78
intrinsic apoptotic signaling pathway (GO:0097193)	5/101	0.21065	0.564999	0	0	1.61416	2.51416	CUL3;CUL1;KRCC1;CRIP1;MCL1
positive regulation of actin filament polymerization (GO:0030838)	3/51	0.214508	0.564999	0	0	1.9356	2.97967	FER;BAIAP2L1;LMOD2
regulation of vasculature development (GO:1901342)	2/28	0.218614	0.564999	0	0	2.38117	3.62045	EGLN1;SFRP1
RNA polyadenylation (GO:0043631)	2/28	0.218614	0.564999	0	0	2.38117	3.62045	APP;LEO1
neuron projection extension (GO:1990138)	2/28	0.218614	0.564999	0	0	2.38117	3.62045	PPP3CB;CDK5
hydrogen ion transmembrane transport (GO:1902600)	2/28	0.218614	0.564999	0	0	2.38117	3.62045	ATP6V1E1;ATP6V0D1
negative regulation of response to DNA damage stimulus (GO:2001021)	2/28	0.218614	0.564999	0	0	2.38117	3.62045	TRIM32;TPT1
regulation of receptor internalization (GO:0002090)	2/28	0.218614	0.564999	0	0	2.38117	3.62045	MTMR2;ATXN2
regulation of transmembrane receptor protein serine/threonine kinase signaling pathway (GO:0090092)	2/28	0.218614	0.564999	0	0	2.38117	3.62045	WWTR1;XIAP
protein K11-linked ubiquitination (GO:0070979)	2/28	0.218614	0.564999	0	0	2.38117	3.62045	FZR1;ANAPC2
antigen processing and presentation of peptide antigen via MHC class I (GO:0002474)	2/28	0.218614	0.564999	0	0	2.38117	3.62045	IFI30;B2M
ventricular septum development (GO:0003281)	2/28	0.218614	0.564999	0	0	2.38117	3.62045	HES1;TGFBR1
nucleotide-binding oligomerization domain containing signaling pathway (GO:0070423)	2/28	0.218614	0.564999	0	0	2.38117	3.62045	CHUK;MAP2K6
protein export from nucleus (GO:0006611)	2/28	0.218614	0.564999	0	0	2.38117	3.62045	STRADA;CHORDC1
transcription elongation from RNA polymerase I promoter (GO:0006362)	2/28	0.218614	0.564999	0	0	2.38117	3.62045	TAF1B;GTF2H3
positive regulation of cell-substrate adhesion (GO:0010811)	3/52	0.222764	0.564999	0	0	1.896	2.84711	SFRP1;CDH13;CRK
regulation of stress-activated protein kinase signaling cascade (GO:0070302)	1/8	0.224975	0.564999	0	0	4.41944	6.59277	MAP2K1
positive regulation of extracellular matrix assembly (GO:1901203)	1/8	0.224975	0.564999	0	0	4.41944	6.59277	CLASP2
regulation of fibroblast apoptotic process (GO:2000269)	1/8	0.224975	0.564999	0	0	4.41944	6.59277	SFRP1
late endosome to vacuole transport (GO:0045324)	1/8	0.224975	0.564999	0	0	4.41944	6.59277	TMEM50B
regulation of calcium ion transmembrane transport via high voltage-gated calcium channel (GO:1902514)	1/8	0.224975	0.564999	0	0	4.41944	6.59277	CAMK2D
cellular response to prostaglandin E stimulus (GO:0071380)	1/8	0.224975	0.564999	0	0	4.41944	6.59277	SFRP1
negative regulation of glial cell differentiation (GO:0045686)	1/8	0.224975	0.564999	0	0	4.41944	6.59277	HES1
positive regulation of protein localization to Cajal body (GO:1904871)	1/8	0.224975	0.564999	0	0	4.41944	6.59277	CCT3
response to magnesium ion (GO:0032026)	1/8	0.224975	0.564999	0	0	4.41944	6.59277	ANK3
establishment of integrated proviral latency (GO:0075713)	1/8	0.224975	0.564999	0	0	4.41944	6.59277	PSIP1
negative regulation of anion transmembrane transport (GO:1903960)	1/8	0.224975	0.564999	0	0	4.41944	6.59277	AKT1
endodermal cell fate commitment (GO:0001711)	1/8	0.224975	0.564999	0	0	4.41944	6.59277	LEO1
amyloid fibril formation (GO:1990000)	1/8	0.224975	0.564999	0	0	4.41944	6.59277	APP
translocation of molecules into host (GO:0044417)	1/8	0.224975	0.564999	0	0	4.41944	6.59277	THOC2
microvillus organization (GO:0032528)	1/8	0.224975	0.564999	0	0	4.41944	6.59277	EZR
organophosphate catabolic process (GO:0046434)	1/8	0.224975	0.564999	0	0	4.41944	6.59277	PDXP
negative regulation of potassium ion transmembrane transporter activity (GO:1901017)	1/8	0.224975	0.564999	0	0	4.41944	6.59277	ACTN2
negative regulation of monooxygenase activity (GO:0032769)	1/8	0.224975	0.564999	0	0	4.41944	6.59277	NFKB1
coronary vasculature morphogenesis (GO:0060977)	1/8	0.224975	0.564999	0	0	4.41944	6.59277	TGFBR1
desmosome organization (GO:0002934)	1/8	0.224975	0.564999	0	0	4.41944	6.59277	PERP
negative regulation of glucose import (GO:0046325)	1/8	0.224975	0.564999	0	0	4.41944	6.59277	GRB10
microvillus assembly (GO:0030033)	1/8	0.224975	0.564999	0	0	4.41944	6.59277	EZR
establishment of Golgi localization (GO:0051683)	1/8	0.224975	0.564999	0	0	4.41944	6.59277	ARHGAP21
regulation of endodeoxyribonuclease activity (GO:0032071)	1/8	0.224975	0.564999	0	0	4.41944	6.59277	AKT1
phagolysosome assembly (GO:0001845)	1/8	0.224975	0.564999	0	0	4.41944	6.59277	RAB14
cellular response to UV-B (GO:0071493)	1/8	0.224975	0.564999	0	0	4.41944	6.59277	CRIP1
regulation of MyD88-independent toll-like receptor signaling pathway (GO:0034127)	1/8	0.224975	0.564999	0	0	4.41944	6.59277	LY96
glycerolipid biosynthetic process (GO:0045017)	1/8	0.224975	0.564999	0	0	4.41944	6.59277	CRLS1
regulation of cytoplasmic transport (GO:1903649)	1/8	0.224975	0.564999	0	0	4.41944	6.59277	MAP2K1
insulin metabolic process (GO:1901142)	1/8	0.224975	0.564999	0	0	4.41944	6.59277	CPE
negative regulation of voltage-gated potassium channel activity (GO:1903817)	1/8	0.224975	0.564999	0	0	4.41944	6.59277	ANK3
negative regulation of retrograde protein transport, ER to cytosol (GO:1904153)	1/8	0.224975	0.564999	0	0	4.41944	6.59277	SVIP
peptidyl-lysine hydroxylation (GO:0017185)	1/8	0.224975	0.564999	0	0	4.41944	6.59277	P3H4
negative regulation of calcium ion transmembrane transport (GO:1903170)	1/8	0.224975	0.564999	0	0	4.41944	6.59277	PLN
deadenylation-dependent decapping of nuclear-transcribed mRNA (GO:0000290)	1/8	0.224975	0.564999	0	0	4.41944	6.59277	PAN3
regulation of positive chemotaxis (GO:0050926)	1/8	0.224975	0.564999	0	0	4.41944	6.59277	CDH13
response to hydroxyurea (GO:0072710)	1/8	0.224975	0.564999	0	0	4.41944	6.59277	ATRX
genetic imprinting (GO:0071514)	1/8	0.224975	0.564999	0	0	4.41944	6.59277	IGF2
protein localization to microtubule cytoskeleton (GO:0072698)	1/8	0.224975	0.564999	0	0	4.41944	6.59277	FAM83D
positive regulation of tumor necrosis factor biosynthetic process (GO:0042535)	1/8	0.224975	0.564999	0	0	4.41944	6.59277	HSPB1
negative regulation of centriole replication (GO:0046600)	1/8	0.224975	0.564999	0	0	4.41944	6.59277	KAT2B
angiogenesis involved in wound healing (GO:0060055)	1/8	0.224975	0.564999	0	0	4.41944	6.59277	MCAM
negative regulation of establishment of protein localization (GO:1904950)	1/8	0.224975	0.564999	0	0	4.41944	6.59277	SNX12
tyrosine phosphorylation of STAT protein (GO:0007260)	1/8	0.224975	0.564999	0	0	4.41944	6.59277	FER
negative regulation of mRNA polyadenylation (GO:1900364)	1/8	0.224975	0.564999	0	0	4.41944	6.59277	RNF40
regulation of type B pancreatic cell development (GO:2000074)	1/8	0.224975	0.564999	0	0	4.41944	6.59277	RHEB
late endosome to vacuole transport via multivesicular body sorting pathway (GO:0032511)	1/8	0.224975	0.564999	0	0	4.41944	6.59277	TMEM50B
inositol phosphate catabolic process (GO:0071545)	1/8	0.224975	0.564999	0	0	4.41944	6.59277	INPP5A
positive regulation of mRNA 3'-end processing (GO:0031442)	1/8	0.224975	0.564999	0	0	4.41944	6.59277	LEO1
positive regulation of vasculogenesis (GO:2001214)	1/8	0.224975	0.564999	0	0	4.41944	6.59277	TMEM100
alpha-amino acid biosynthetic process (GO:1901607)	1/8	0.224975	0.564999	0	0	4.41944	6.59277	ALDH18A1
cardiac muscle hypertrophy (GO:0003300)	1/8	0.224975	0.564999	0	0	4.41944	6.59277	TTN
regulation of lipid transport (GO:0032368)	1/8	0.224975	0.564999	0	0	4.41944	6.59277	ITGAV
cellular response to purine-containing compound (GO:0071415)	1/8	0.224975	0.564999	0	0	4.41944	6.59277	SLC8A1
ventricular trabecula myocardium morphogenesis (GO:0003222)	1/8	0.224975	0.564999	0	0	4.41944	6.59277	TGFBR1
pyrimidine nucleobase metabolic process (GO:0006206)	1/8	0.224975	0.564999	0	0	4.41944	6.59277	ALDH6A1
regulation of sensory perception (GO:0051931)	1/8	0.224975	0.564999	0	0	4.41944	6.59277	TMEM100
negative regulation of neuron projection regeneration (GO:0070571)	1/8	0.224975	0.564999	0	0	4.41944	6.59277	RTN4RL1
regulation of response to oxidative stress (GO:1902882)	1/8	0.224975	0.564999	0	0	4.41944	6.59277	SELENON
negative regulation of bone remodeling (GO:0046851)	1/8	0.224975	0.564999	0	0	4.41944	6.59277	SFRP1
negative regulation of vascular permeability (GO:0043116)	1/8	0.224975	0.564999	0	0	4.41944	6.59277	DDAH1
positive regulation of production of miRNAs involved in gene silencing by miRNA (GO:1903800)	1/8	0.224975	0.564999	0	0	4.41944	6.59277	MAP2K1
regulation of protein localization to Cajal body (GO:1904869)	1/8	0.224975	0.564999	0	0	4.41944	6.59277	CCT3
regulation of amyloid fibril formation (GO:1905906)	1/8	0.224975	0.564999	0	0	4.41944	6.59277	APP
positive regulation of chromatin silencing (GO:0031937)	1/8	0.224975	0.564999	0	0	4.41944	6.59277	MIER1
mitochondrial tRNA modification (GO:0070900)	1/8	0.224975	0.564999	0	0	4.41944	6.59277	TRIT1
positive regulation of viral entry into host cell (GO:0046598)	1/8	0.224975	0.564999	0	0	4.41944	6.59277	LGALS1
peptidyl-lysine acetylation (GO:0018394)	1/8	0.224975	0.564999	0	0	4.41944	6.59277	KAT2B
mammary gland epithelial cell differentiation (GO:0060644)	1/8	0.224975	0.564999	0	0	4.41944	6.59277	AKT1
phosphatidylinositol-3-phosphate biosynthetic process (GO:0036092)	1/8	0.224975	0.564999	0	0	4.41944	6.59277	PIK3CA
peptidyl-lysine monomethylation (GO:0018026)	1/8	0.224975	0.564999	0	0	4.41944	6.59277	SMYD2
ribosome disassembly (GO:0032790)	1/8	0.224975	0.564999	0	0	4.41944	6.59277	MCTS1
aldehyde biosynthetic process (GO:0046184)	1/8	0.224975	0.564999	0	0	4.41944	6.59277	KDM3A
viral mRNA export from host cell nucleus (GO:0046784)	1/8	0.224975	0.564999	0	0	4.41944	6.59277	THOC2
arginine catabolic process (GO:0006527)	1/8	0.224975	0.564999	0	0	4.41944	6.59277	DDAH1
positive regulation of non-canonical Wnt signaling pathway (GO:2000052)	1/8	0.224975	0.564999	0	0	4.41944	6.59277	SFRP1
regulation of receptor binding (GO:1900120)	1/8	0.224975	0.564999	0	0	4.41944	6.59277	B2M
succinate metabolic process (GO:0006105)	1/8	0.224975	0.564999	0	0	4.41944	6.59277	SUCLG1
response to vitamin D (GO:0033280)	1/8	0.224975	0.564999	0	0	4.41944	6.59277	SFRP1
protein transport (GO:0015031)	13/326	0.225434	0.565615	0	0	1.2893	1.9207	ATP6V1G1;TMED9;AP3D1;VPS26A;ANK3;IPO4;GOLPH3;RAB14;SNX17;RAB24;MYH9;ATP6V1E1;ATP6V0D1
plasma membrane bounded cell projection assembly (GO:0120031)	10/241	0.226223	0.567056	0	0	1.34304	1.99608	SEPT10;TTC8;GOLPH3;ACTN2;S1PR1;CDH13;FOPNL;ATP6V0D1;EZR;MTSS1
negative regulation of gene expression (GO:0010629)	23/618	0.226867	0.568134	0	0	1.20178	1.7827	APP;MAP2K1;HDAC2;CBX5;IGFBP5;THRA;CIPC;SNX12;MALSU1;MEX3C;NFKB1;PTBP2;SMARCA4;EID1;SFRP1;CDK5;CNOT1;MTF2;RIOX2;HES1;TARDBP;HRAS;EZH2
regulation of cellular response to stress (GO:0080135)	5/104	0.227693	0.568346	0	0	1.56501	2.31583	CAMK2D;CHORDC1;CAMK2A;IER3;MCL1
positive regulation of vasculature development (GO:1904018)	5/104	0.227693	0.568346	0	0	1.56501	2.31583	TMEM100;XBP1;GAB1;VEGFB;HSPB1
cellular response to cadmium ion (GO:0071276)	2/29	0.230265	0.568346	0	0	2.29286	3.36712	CHUK;AKT1
regulation of macrophage derived foam cell differentiation (GO:0010743)	2/29	0.230265	0.568346	0	0	2.29286	3.36712	ITGAV;NFKB1
cardiac muscle cell action potential (GO:0086001)	2/29	0.230265	0.568346	0	0	2.29286	3.36712	ATP1A1;SLC8A1
regulation of keratinocyte differentiation (GO:0045616)	2/29	0.230265	0.568346	0	0	2.29286	3.36712	CBFB;SRSF6
skeletal muscle organ development (GO:0060538)	2/29	0.230265	0.568346	0	0	2.29286	3.36712	CFLAR;BVES
striated muscle tissue development (GO:0014706)	2/29	0.230265	0.568346	0	0	2.29286	3.36712	CFLAR;BVES
monocarboxylic acid transport (GO:0015718)	3/53	0.231081	0.568346	0	0	1.85798	2.72191	STARD5;SLC16A1;GOT2
regulation of cell cycle (GO:0051726)	9/215	0.234306	0.568346	0	0	1.35501	1.96628	SFRP1;MAP2K1;RPS15A;STRADA;CKS2;PUM1;TARDBP;TRIM32;MAP2K6
regulation of endothelial cell proliferation (GO:0001936)	4/79	0.235398	0.568346	0	0	1.65205	2.38965	VEGFB;AKT1;CDH13;TGFBR1
response to calcium ion (GO:0051592)	4/79	0.235398	0.568346	0	0	1.65205	2.38965	CAMK2D;TNNT2;ADD1;TTN
cell-cell junction assembly (GO:0007043)	4/79	0.235398	0.568346	0	0	1.65205	2.38965	PRKCI;CDH13;PKP4;TLN1
negative regulation of cellular component organization (GO:0051129)	3/54	0.239454	0.568346	0	0	1.82146	2.60357	MTMR2;HSPA2;SVIP
positive regulation of response to stimulus (GO:0048584)	3/54	0.239454	0.568346	0	0	1.82146	2.60357	SELENON;PPP3CB;MAP2K1
negative regulation of transcription from RNA polymerase II promoter (GO:0000122)	21/565	0.2413	0.568346	0	0	1.19943	1.70525	HDAC2;CBX5;ATRX;IGF2;UBE2D1;SARS;FOXO3;N4BP2L2;NFKB1;SMARCA4;EID1;EDNRB;CNOT1;MTF2;SMYD2;HES1;TBL1X;EZR;EAPP;PPID;EZH2
regulation of protein insertion into mitochondrial membrane involved in apoptotic signaling pathway (GO:1900739)	2/30	0.241956	0.568346	0	0	2.21086	3.13721	PPP3R1;YWHAG
negative regulation of stress-activated MAPK cascade (GO:0032873)	2/30	0.241956	0.568346	0	0	2.21086	3.13721	DUSP19;EZR
beta-catenin-TCF complex assembly (GO:1904837)	2/30	0.241956	0.568346	0	0	2.21086	3.13721	LEO1;SMARCA4
connective tissue development (GO:0061448)	2/30	0.241956	0.568346	0	0	2.21086	3.13721	XBP1;CREB3L2
cellular response to cAMP (GO:0071320)	2/30	0.241956	0.568346	0	0	2.21086	3.13721	IGFBP5;EZR
regulation of ARF protein signal transduction (GO:0032012)	2/30	0.241956	0.568346	0	0	2.21086	3.13721	AGAP3;GIT1
positive regulation of cation channel activity (GO:2001259)	2/30	0.241956	0.568346	0	0	2.21086	3.13721	ACTN2;ANK3
regulation of intracellular estrogen receptor signaling pathway (GO:0033146)	2/30	0.241956	0.568346	0	0	2.21086	3.13721	CBFB;CNOT1
aminoglycan metabolic process (GO:0006022)	2/30	0.241956	0.568346	0	0	2.21086	3.13721	GPC3;AGRN
phosphatidylinositol 3-kinase signaling (GO:0014065)	2/30	0.241956	0.568346	0	0	2.21086	3.13721	PIK3CA;AKT1
artery morphogenesis (GO:0048844)	2/30	0.241956	0.568346	0	0	2.21086	3.13721	HES1;TGFBR1
positive regulation of protein insertion into mitochondrial membrane involved in apoptotic signaling pathway (GO:1900740)	2/30	0.241956	0.568346	0	0	2.21086	3.13721	PPP3R1;YWHAG
regulation of sodium ion transmembrane transport (GO:1902305)	2/30	0.241956	0.568346	0	0	2.21086	3.13721	CAMK2D;FXYD1
positive regulation of reactive oxygen species biosynthetic process (GO:1903428)	2/30	0.241956	0.568346	0	0	2.21086	3.13721	DDAH1;AKT1
retrograde vesicle-mediated transport, Golgi to ER (GO:0006890)	4/80	0.242195	0.568346	0	0	1.63023	2.31168	TMED9;GOLPH3;RACGAP1;LMAN2
ERBB signaling pathway (GO:0038127)	4/80	0.242195	0.568346	0	0	1.63023	2.31168	PIK3CA;GAB1;AKT1;HRAS
nucleic acid metabolic process (GO:0090304)	4/80	0.242195	0.568346	0	0	1.63023	2.31168	ATXN2;PCBP1;HNRNPA2B1;HNRNPR
cellular response to oxygen-containing compound (GO:1901701)	11/274	0.242963	0.568346	0	0	1.29753	1.8358	SFRP1;XBP1;FER;IGFBP5;CHUK;AKT1;PDK3;PDXP;EZR;LAMTOR4;NFKB1
regulation of protein secretion (GO:0050708)	5/107	0.245122	0.568346	0	0	1.51874	2.13535	PPP3CB;GOLPH3;EZR;PPID;TTN
positive regulation of protein targeting to mitochondrion (GO:1903955)	4/81	0.249035	0.568346	0	0	1.60897	2.23673	PSMD8;WDR75;HES1;SAE1
positive regulation of protein catabolic process (GO:0045732)	4/81	0.249035	0.568346	0	0	1.60897	2.23673	FZR1;EZR;TRIM32;ANAPC2
negative regulation of circadian rhythm (GO:0042754)	1/9	0.249282	0.568346	0	0	3.86681	5.37166	CIPC
regulation of immunoglobulin secretion (GO:0051023)	1/9	0.249282	0.568346	0	0	3.86681	5.37166	XBP1
positive regulation of transcription of nuclear large rRNA transcript from RNA polymerase I promoter (GO:1901838)	1/9	0.249282	0.568346	0	0	3.86681	5.37166	SMARCA4
RNA destabilization (GO:0050779)	1/9	0.249282	0.568346	0	0	3.86681	5.37166	PUM1
positive regulation of production of molecular mediator of immune response (GO:0002702)	1/9	0.249282	0.568346	0	0	3.86681	5.37166	XBP1
ornithine metabolic process (GO:0006591)	1/9	0.249282	0.568346	0	0	3.86681	5.37166	ALDH18A1
ATF6-mediated unfolded protein response (GO:0036500)	1/9	0.249282	0.568346	0	0	3.86681	5.37166	XBP1
positive regulation of voltage-gated potassium channel activity (GO:1903818)	1/9	0.249282	0.568346	0	0	3.86681	5.37166	RNF207
actin crosslink formation (GO:0051764)	1/9	0.249282	0.568346	0	0	3.86681	5.37166	BAIAP2L1
cellular response to interleukin-4 (GO:0071353)	1/9	0.249282	0.568346	0	0	3.86681	5.37166	XBP1
sarcoplasmic reticulum calcium ion transport (GO:0070296)	1/9	0.249282	0.568346	0	0	3.86681	5.37166	ATP2A2
sterol catabolic process (GO:0016127)	1/9	0.249282	0.568346	0	0	3.86681	5.37166	SNX17
regulation of endothelial cell differentiation (GO:0045601)	1/9	0.249282	0.568346	0	0	3.86681	5.37166	TMEM100
regulation of mast cell activation involved in immune response (GO:0033006)	1/9	0.249282	0.568346	0	0	3.86681	5.37166	FER
positive regulation of synapse maturation (GO:0090129)	1/9	0.249282	0.568346	0	0	3.86681	5.37166	ANAPC2
regulation of morphogenesis of an epithelium (GO:1905330)	1/9	0.249282	0.568346	0	0	3.86681	5.37166	RNF207
mitochondrial respiratory chain complex III assembly (GO:0034551)	1/9	0.249282	0.568346	0	0	3.86681	5.37166	UQCRB
ionotropic glutamate receptor signaling pathway (GO:0035235)	1/9	0.249282	0.568346	0	0	3.86681	5.37166	APP
positive regulation of long-term synaptic potentiation (GO:1900273)	1/9	0.249282	0.568346	0	0	3.86681	5.37166	APP
adipose tissue development (GO:0060612)	1/9	0.249282	0.568346	0	0	3.86681	5.37166	XBP1
negative regulation of mRNA 3'-end processing (GO:0031441)	1/9	0.249282	0.568346	0	0	3.86681	5.37166	RNF40
positive regulation of immunoglobulin secretion (GO:0051024)	1/9	0.249282	0.568346	0	0	3.86681	5.37166	XBP1
regulation of platelet-derived growth factor receptor-beta signaling pathway (GO:2000586)	1/9	0.249282	0.568346	0	0	3.86681	5.37166	PTPN2
positive regulation of ion transmembrane transport (GO:0034767)	1/9	0.249282	0.568346	0	0	3.86681	5.37166	WNK1
regulation of endoplasmic reticulum unfolded protein response (GO:1900101)	1/9	0.249282	0.568346	0	0	3.86681	5.37166	XBP1
negative regulation of gluconeogenesis (GO:0045721)	1/9	0.249282	0.568346	0	0	3.86681	5.37166	CLK2
negative regulation of protein exit from endoplasmic reticulum (GO:0070862)	1/9	0.249282	0.568346	0	0	3.86681	5.37166	SVIP
establishment of viral latency (GO:0019043)	1/9	0.249282	0.568346	0	0	3.86681	5.37166	PSIP1
regulation of sensory perception of pain (GO:0051930)	1/9	0.249282	0.568346	0	0	3.86681	5.37166	TMEM100
endosome to pigment granule transport (GO:0043485)	1/9	0.249282	0.568346	0	0	3.86681	5.37166	AP3D1
response to leucine (GO:0043201)	1/9	0.249282	0.568346	0	0	3.86681	5.37166	UBR1
heterochromatin organization (GO:0070828)	1/9	0.249282	0.568346	0	0	3.86681	5.37166	HP1BP3
nucleoside phosphate biosynthetic process (GO:1901293)	1/9	0.249282	0.568346	0	0	3.86681	5.37166	SUCLG1
respiratory chain complex III assembly (GO:0017062)	1/9	0.249282	0.568346	0	0	3.86681	5.37166	UQCRB
mitochondrial calcium uptake (GO:0036444)	1/9	0.249282	0.568346	0	0	3.86681	5.37166	MICU2
positive regulation of phosphorylation of RNA polymerase II C-terminal domain (GO:1901409)	1/9	0.249282	0.568346	0	0	3.86681	5.37166	CCNL2
negative regulation of histone methylation (GO:0031061)	1/9	0.249282	0.568346	0	0	3.86681	5.37166	MTF2
protein localization to vacuole (GO:0072665)	1/9	0.249282	0.568346	0	0	3.86681	5.37166	LAMTOR4
myeloid leukocyte mediated immunity (GO:0002444)	1/9	0.249282	0.568346	0	0	3.86681	5.37166	KMT2E
nucleoside triphosphate biosynthetic process (GO:0009142)	1/9	0.249282	0.568346	0	0	3.86681	5.37166	SUCLG1
production of siRNA involved in RNA interference (GO:0030422)	1/9	0.249282	0.568346	0	0	3.86681	5.37166	PRKRA
regulation of Rac protein signal transduction (GO:0035020)	1/9	0.249282	0.568346	0	0	3.86681	5.37166	OGT
oogenesis (GO:0048477)	1/9	0.249282	0.568346	0	0	3.86681	5.37166	TRIP13
negative regulation of alcohol biosynthetic process (GO:1902931)	1/9	0.249282	0.568346	0	0	3.86681	5.37166	NFKB1
regulation of natural killer cell activation (GO:0032814)	1/9	0.249282	0.568346	0	0	3.86681	5.37166	PIBF1
positive regulation of cell activation (GO:0050867)	1/9	0.249282	0.568346	0	0	3.86681	5.37166	APP
response to interleukin-4 (GO:0070670)	1/9	0.249282	0.568346	0	0	3.86681	5.37166	XBP1
regulation of leukocyte degranulation (GO:0043300)	1/9	0.249282	0.568346	0	0	3.86681	5.37166	FER
cholesterol catabolic process (GO:0006707)	1/9	0.249282	0.568346	0	0	3.86681	5.37166	SNX17
granulocyte activation (GO:0036230)	1/9	0.249282	0.568346	0	0	3.86681	5.37166	KMT2E
potassium ion import across plasma membrane (GO:1990573)	1/9	0.249282	0.568346	0	0	3.86681	5.37166	ATP1A1
cellular response to leucine (GO:0071233)	1/9	0.249282	0.568346	0	0	3.86681	5.37166	UBR1
regulation of helicase activity (GO:0051095)	1/9	0.249282	0.568346	0	0	3.86681	5.37166	CHTOP
regulation of cell communication by electrical coupling involved in cardiac conduction (GO:1901844)	1/9	0.249282	0.568346	0	0	3.86681	5.37166	CAMK2D
regulation of homotypic cell-cell adhesion (GO:0034110)	1/9	0.249282	0.568346	0	0	3.86681	5.37166	ANK3
endosome to melanosome transport (GO:0035646)	1/9	0.249282	0.568346	0	0	3.86681	5.37166	AP3D1
negative regulation of potassium ion transmembrane transport (GO:1901380)	1/9	0.249282	0.568346	0	0	3.86681	5.37166	ACTN2
cellular response to acidic pH (GO:0071468)	1/9	0.249282	0.568346	0	0	3.86681	5.37166	CHORDC1
antigen processing and presentation of exogenous peptide antigen via MHC class I, TAP-independent (GO:0002480)	1/9	0.249282	0.568346	0	0	3.86681	5.37166	B2M
neuron projection organization (GO:0106027)	1/9	0.249282	0.568346	0	0	3.86681	5.37166	APP
regulation of oxidative stress-induced cell death (GO:1903201)	1/9	0.249282	0.568346	0	0	3.86681	5.37166	UBQLN1
lipoprotein biosynthetic process (GO:0042158)	1/9	0.249282	0.568346	0	0	3.86681	5.37166	WDR45B
fatty acid homeostasis (GO:0055089)	1/9	0.249282	0.568346	0	0	3.86681	5.37166	XBP1
histone phosphorylation (GO:0016572)	1/9	0.249282	0.568346	0	0	3.86681	5.37166	CCNA2
DNA topological change (GO:0006265)	1/9	0.249282	0.568346	0	0	3.86681	5.37166	TOP1
negative regulation of DNA-templated transcription, elongation (GO:0032785)	1/9	0.249282	0.568346	0	0	3.86681	5.37166	EAPP
histone H3-K4 trimethylation (GO:0080182)	1/9	0.249282	0.568346	0	0	3.86681	5.37166	OGT
positive regulation of macromolecule metabolic process (GO:0010604)	11/276	0.250144	0.569821	0	0	1.2876	1.78425	ATF2;APP;MAP2K1;RNF207;AKT1;ECE1;ANK3;EZR;BVES;TGFBR1;TTN
nucleotide-excision repair (GO:0006289)	5/108	0.251008	0.570806	0	0	1.50392	2.07882	RFC1;GTF2H3;POLE;RBX1;CUL4B
monocarboxylic acid metabolic process (GO:0032787)	5/108	0.251008	0.570806	0	0	1.50392	2.07882	SCARB2;LDHB;SLC16A1;GLO1;GOT2
positive regulation of ubiquitin-protein transferase activity (GO:0051443)	2/31	0.253671	0.573412	0	0	2.13451	2.92795	FZR1;DCUN1D5
alpha-amino acid metabolic process (GO:1901605)	2/31	0.253671	0.573412	0	0	2.13451	2.92795	ALDH6A1;DDAH1
positive regulation of protein dephosphorylation (GO:0035307)	2/31	0.253671	0.573412	0	0	2.13451	2.92795	PTPA;ANKLE2
response to cadmium ion (GO:0046686)	2/31	0.253671	0.573412	0	0	2.13451	2.92795	CHUK;AKT1
termination of RNA polymerase I transcription (GO:0006363)	2/31	0.253671	0.573412	0	0	2.13451	2.92795	TAF1B;GTF2H3
protein destabilization (GO:0031648)	2/31	0.253671	0.573412	0	0	2.13451	2.92795	TMEM147;CUL3
proton transport (GO:0015992)	2/31	0.253671	0.573412	0	0	2.13451	2.92795	ATP6V1E1;ATP6V0D1
positive regulation of GTPase activity (GO:0043547)	8/192	0.255796	0.575863	0	0	1.34783	1.83759	ARHGAP21;AFDN;SFRP1;PKP4;AGRN;HRAS;ANAPC2;EZH2
regulation of anatomical structure morphogenesis (GO:0022603)	4/82	0.255916	0.575863	0	0	1.58826	2.16465	EGLN1;SFRP1;CAPZB;CLASP2
DNA damage response, signal transduction by p53 class mediator (GO:0030330)	4/82	0.255916	0.575863	0	0	1.58826	2.16465	CNOT6;CNOT1;PLAGL1;ATRX
modulation of chemical synaptic transmission (GO:0050804)	4/82	0.255916	0.575863	0	0	1.58826	2.16465	USP46;APP;CDK5;CAMK2A
chromosome organization (GO:0051276)	3/56	0.256345	0.575863	0	0	1.75254	2.38561	HDAC2;RBX1;CUL4B
negative regulation of cellular catabolic process (GO:0031330)	3/56	0.256345	0.575863	0	0	1.75254	2.38561	MTMR2;AKT1;MCL1
glycosaminoglycan catabolic process (GO:0006027)	3/56	0.256345	0.575863	0	0	1.75254	2.38561	CHORDC1;GPC3;AGRN
circulatory system development (GO:0072359)	5/109	0.25693	0.575863	0	0	1.48938	2.024	KAT2B;ECE1;BVES;CRIP1;TGFBR1
regulation of cell motility (GO:2000145)	5/109	0.25693	0.575863	0	0	1.48938	2.024	AKT1;NEXN;RND2;CRK;TRIM32
Wnt signaling pathway (GO:0016055)	5/109	0.25693	0.575863	0	0	1.48938	2.024	SFRP1;CUL1;CPE;VPS26A;RBX1
positive regulation of cell migration (GO:0030335)	9/221	0.258583	0.577234	0	0	1.31624	1.78027	XBP1;FER;GLIPR2;GAB1;CDH13;HRAS;TRIM32;TGFBR1;CLASP2
establishment of protein localization to membrane (GO:0090150)	4/83	0.262835	0.577234	0	0	1.56808	2.09531	PRKCI;GOLPH3;RAB3IP;ANK3
positive regulation of homeostatic process (GO:0032846)	4/83	0.262835	0.577234	0	0	1.56808	2.09531	PPP3CB;ATRX;FOXO3;SMARCA4
protein maturation (GO:0051604)	4/83	0.262835	0.577234	0	0	1.56808	2.09531	LONP2;CPE;ECE1;OGT
protein homotetramerization (GO:0051289)	3/57	0.264851	0.577234	0	0	1.72	2.28516	ACTN2;APIP;GLS
negative regulation of calcium ion transmembrane transporter activity (GO:1901020)	2/32	0.265397	0.577234	0	0	2.06325	2.73696	PLN;UBQLN1
phosphatidylcholine biosynthetic process (GO:0006656)	2/32	0.265397	0.577234	0	0	2.06325	2.73696	CHKB;CEPT1
positive regulation of telomere maintenance (GO:0032206)	2/32	0.265397	0.577234	0	0	2.06325	2.73696	ATRX;HNRNPA2B1
regulation of nitric oxide biosynthetic process (GO:0045428)	2/32	0.265397	0.577234	0	0	2.06325	2.73696	DDAH1;AKT1
aminoglycan catabolic process (GO:0006026)	2/32	0.265397	0.577234	0	0	2.06325	2.73696	GPC3;AGRN
regulation of vesicle-mediated transport (GO:0060627)	6/138	0.265483	0.577234	0	0	1.40836	1.86777	MAP2K1;RAB14;SNX17;SNX12;AP2S1;CDH13
protein modification by small protein conjugation (GO:0032446)	15/398	0.268847	0.577234	0	0	1.21525	1.59637	DCUN1D5;CUL3;CUL1;UBE2D1;XIAP;UBR1;RNF40;RBX1;LEO1;CCDC22;TOP1;SAE1;ASB2;TRIM32;CUL4B
regulation of neuron differentiation (GO:0045664)	4/84	0.269789	0.577234	0	0	1.54839	2.02858	MMD;AKT1;TRIM32;YWHAG
induction of positive chemotaxis (GO:0050930)	1/10	0.272827	0.577234	0	0	3.43699	4.46436	VEGFB
glomerular filtration (GO:0003094)	1/10	0.272827	0.577234	0	0	3.43699	4.46436	MCAM
regulation of synapse maturation (GO:0090128)	1/10	0.272827	0.577234	0	0	3.43699	4.46436	ANAPC2
negative regulation of sodium ion transmembrane transport (GO:1902306)	1/10	0.272827	0.577234	0	0	3.43699	4.46436	CAMK2D
negative regulation of cholesterol transport (GO:0032375)	1/10	0.272827	0.577234	0	0	3.43699	4.46436	NFKB1
thyroid gland development (GO:0030878)	1/10	0.272827	0.577234	0	0	3.43699	4.46436	THRA
dorsal/ventral axis specification (GO:0009950)	1/10	0.272827	0.577234	0	0	3.43699	4.46436	SFRP1
regulation of sequestering of zinc ion (GO:0061088)	1/10	0.272827	0.577234	0	0	3.43699	4.46436	AP3D1
neuron projection regeneration (GO:0031102)	1/10	0.272827	0.577234	0	0	3.43699	4.46436	RTN4RL1
mitotic spindle midzone assembly (GO:0051256)	1/10	0.272827	0.577234	0	0	3.43699	4.46436	RACGAP1
macrophage chemotaxis (GO:0048246)	1/10	0.272827	0.577234	0	0	3.43699	4.46436	EDNRB
negative regulation of cytosolic calcium ion concentration (GO:0051481)	1/10	0.272827	0.577234	0	0	3.43699	4.46436	SLC8A1
mitotic nuclear envelope reassembly (GO:0007084)	1/10	0.272827	0.577234	0	0	3.43699	4.46436	ANKLE2
positive regulation of amyloid-beta formation (GO:1902004)	1/10	0.272827	0.577234	0	0	3.43699	4.46436	APP
response to acidic pH (GO:0010447)	1/10	0.272827	0.577234	0	0	3.43699	4.46436	CHORDC1
skeletal muscle thin filament assembly (GO:0030240)	1/10	0.272827	0.577234	0	0	3.43699	4.46436	TTN
contractile actin filament bundle assembly (GO:0030038)	1/10	0.272827	0.577234	0	0	3.43699	4.46436	CUL3
pyroptosis (GO:0070269)	1/10	0.272827	0.577234	0	0	3.43699	4.46436	APIP
I-kappaB phosphorylation (GO:0007252)	1/10	0.272827	0.577234	0	0	3.43699	4.46436	CHUK
aspartate family amino acid metabolic process (GO:0009066)	1/10	0.272827	0.577234	0	0	3.43699	4.46436	GOT2
glutamine metabolic process (GO:0006541)	1/10	0.272827	0.577234	0	0	3.43699	4.46436	GLS
negative regulation of inclusion body assembly (GO:0090084)	1/10	0.272827	0.577234	0	0	3.43699	4.46436	HSPA2
positive regulation of glial cell differentiation (GO:0045687)	1/10	0.272827	0.577234	0	0	3.43699	4.46436	HES1
cell-cell junction maintenance (GO:0045217)	1/10	0.272827	0.577234	0	0	3.43699	4.46436	PLEKHA7
regulation of DNA-templated transcription, initiation (GO:2000142)	1/10	0.272827	0.577234	0	0	3.43699	4.46436	THRA
astrocyte development (GO:0014002)	1/10	0.272827	0.577234	0	0	3.43699	4.46436	APP
peptidyl-lysine dimethylation (GO:0018027)	1/10	0.272827	0.577234	0	0	3.43699	4.46436	SMYD2
neurotransmitter receptor transport (GO:0099637)	1/10	0.272827	0.577234	0	0	3.43699	4.46436	AP3D1
primary miRNA processing (GO:0031053)	1/10	0.272827	0.577234	0	0	3.43699	4.46436	HNRNPA2B1
macrophage migration (GO:1905517)	1/10	0.272827	0.577234	0	0	3.43699	4.46436	EDNRB
cellular response to ATP (GO:0071318)	1/10	0.272827	0.577234	0	0	3.43699	4.46436	PDXP
mitochondrial respiratory chain complex III biogenesis (GO:0097033)	1/10	0.272827	0.577234	0	0	3.43699	4.46436	UQCRB
insulin-like growth factor receptor signaling pathway (GO:0048009)	1/10	0.272827	0.577234	0	0	3.43699	4.46436	AKT1
DNA replication-dependent nucleosome assembly (GO:0006335)	1/10	0.272827	0.577234	0	0	3.43699	4.46436	IPO4
cardiovascular system development (GO:0072358)	1/10	0.272827	0.577234	0	0	3.43699	4.46436	PIK3CA
cytochrome complex assembly (GO:0017004)	1/10	0.272827	0.577234	0	0	3.43699	4.46436	COX11
negative regulation of protein maturation (GO:1903318)	1/10	0.272827	0.577234	0	0	3.43699	4.46436	SNX12
negative regulation of centrosome duplication (GO:0010826)	1/10	0.272827	0.577234	0	0	3.43699	4.46436	KAT2B
protein localization to mitochondrion (GO:0070585)	1/10	0.272827	0.577234	0	0	3.43699	4.46436	AKT1
regulation of gene expression by genetic imprinting (GO:0006349)	1/10	0.272827	0.577234	0	0	3.43699	4.46436	IGF2
negative regulation by host of viral process (GO:0044793)	1/10	0.272827	0.577234	0	0	3.43699	4.46436	VAPA
positive regulation of insulin secretion involved in cellular response to glucose stimulus (GO:0035774)	1/10	0.272827	0.577234	0	0	3.43699	4.46436	PPP3CB
negative regulation of intracellular estrogen receptor signaling pathway (GO:0033147)	1/10	0.272827	0.577234	0	0	3.43699	4.46436	CNOT1
negative regulation of sodium ion transmembrane transporter activity (GO:2000650)	1/10	0.272827	0.577234	0	0	3.43699	4.46436	CAMK2D
stress fiber assembly (GO:0043149)	1/10	0.272827	0.577234	0	0	3.43699	4.46436	CUL3
regulation of astrocyte differentiation (GO:0048710)	1/10	0.272827	0.577234	0	0	3.43699	4.46436	HES1
negative regulation of protein autophosphorylation (GO:0031953)	1/10	0.272827	0.577234	0	0	3.43699	4.46436	CHORDC1
regulation of mRNA 3'-end processing (GO:0031440)	1/10	0.272827	0.577234	0	0	3.43699	4.46436	LEO1
positive regulation of lipid localization (GO:1905954)	1/10	0.272827	0.577234	0	0	3.43699	4.46436	NFKB1
DNA replication-dependent nucleosome organization (GO:0034723)	1/10	0.272827	0.577234	0	0	3.43699	4.46436	IPO4
regulation of immunoglobulin production (GO:0002637)	1/10	0.272827	0.577234	0	0	3.43699	4.46436	XBP1
T cell homeostasis (GO:0043029)	1/10	0.272827	0.577234	0	0	3.43699	4.46436	AKT1
dicarboxylic acid biosynthetic process (GO:0043650)	1/10	0.272827	0.577234	0	0	3.43699	4.46436	GLS
regulation of phospholipid metabolic process (GO:1903725)	1/10	0.272827	0.577234	0	0	3.43699	4.46436	MTMR2
smooth muscle cell differentiation (GO:0051145)	1/10	0.272827	0.577234	0	0	3.43699	4.46436	EDNRB
regulation of axon regeneration (GO:0048679)	1/10	0.272827	0.577234	0	0	3.43699	4.46436	RTN4RL1
negative regulation of glucose transport (GO:0010829)	1/10	0.272827	0.577234	0	0	3.43699	4.46436	GRB10
tRNA modification (GO:0006400)	3/58	0.273391	0.577234	0	0	1.68864	2.18991	SSB;THUMPD1;TRIT1
post-Golgi vesicle-mediated transport (GO:0006892)	3/58	0.273391	0.577234	0	0	1.68864	2.18991	RAB14;AP3D1;CCDC22
activation of MAPKK activity (GO:0000186)	2/33	0.277123	0.577234	0	0	1.99659	2.56222	CRK;TGFBR1
regulation of T cell differentiation (GO:0045580)	2/33	0.277123	0.577234	0	0	1.99659	2.56222	XBP1;CBFB
positive regulation of cell-matrix adhesion (GO:0001954)	2/33	0.277123	0.577234	0	0	1.99659	2.56222	SFRP1;CDH13
embryonic organ morphogenesis (GO:0048562)	2/33	0.277123	0.577234	0	0	1.99659	2.56222	MFAP2;HES1
transcription initiation from RNA polymerase I promoter (GO:0006361)	2/33	0.277123	0.577234	0	0	1.99659	2.56222	TAF1B;GTF2H3
transcription from RNA polymerase I promoter (GO:0006360)	2/33	0.277123	0.577234	0	0	1.99659	2.56222	TAF1B;GTF2H3
positive regulation of Notch signaling pathway (GO:0045747)	2/33	0.277123	0.577234	0	0	1.99659	2.56222	KAT2B;PRKCI
positive regulation of locomotion (GO:0040017)	2/33	0.277123	0.577234	0	0	1.99659	2.56222	BVES;TRIM32
regulation of neurotransmitter receptor activity (GO:0099601)	2/33	0.277123	0.577234	0	0	1.99659	2.56222	APP;PSCA
dicarboxylic acid metabolic process (GO:0043648)	3/59	0.281959	0.577234	0	0	1.6584	2.09952	GOT2;SUCLG1;ALDH18A1
calcium ion transmembrane transport (GO:0070588)	4/86	0.28379	0.577234	0	0	1.51047	1.90247	ATP2A2;ITGAV;MICU2;SLC8A1
embryonic limb morphogenesis (GO:0030326)	2/34	0.288837	0.577234	0	0	1.9341	2.40195	HDAC2;ECE1
response to amino acid (GO:0043200)	2/34	0.288837	0.577234	0	0	1.9341	2.40195	XBP1;LAMTOR4
positive regulation of muscle cell differentiation (GO:0051149)	2/34	0.288837	0.577234	0	0	1.9341	2.40195	BNIP2;MAPK12
positive regulation of telomere maintenance via telomere lengthening (GO:1904358)	2/34	0.288837	0.577234	0	0	1.9341	2.40195	CCT3;HNRNPA2B1
endoplasmic reticulum organization (GO:0007029)	2/34	0.288837	0.577234	0	0	1.9341	2.40195	VMP1;LMAN2
regulation of cell migration (GO:0030334)	12/316	0.289637	0.577234	0	0	1.22394	1.51662	SFRP1;XBP1;FER;IGFBP5;AKT1;NEXN;CDH13;RND2;HRAS;TRIM32;GTPBP4;TGFBR1
regulation of stress fiber assembly (GO:0051492)	3/60	0.290551	0.577234	0	0	1.62922	2.01368	SFRP1;TGFBR1;CLASP2
regulation of MAP kinase activity (GO:0043405)	4/87	0.290831	0.577234	0	0	1.4922	1.84288	UCHL1;STK38;HRAS;EZH2
positive regulation of posttranscriptional gene silencing (GO:0060148)	1/11	0.295636	0.577234	0	0	3.09313	3.76937	PUM1
positive regulation of endothelial cell apoptotic process (GO:2000353)	1/11	0.295636	0.577234	0	0	3.09313	3.76937	PRKCI
L-phenylalanine metabolic process (GO:0006558)	1/11	0.295636	0.577234	0	0	3.09313	3.76937	PCBD1
negative regulation of morphogenesis of an epithelium (GO:1905331)	1/11	0.295636	0.577234	0	0	3.09313	3.76937	CLASP2
regulation of stem cell population maintenance (GO:2000036)	1/11	0.295636	0.577234	0	0	3.09313	3.76937	CNOT1
L-phenylalanine catabolic process (GO:0006559)	1/11	0.295636	0.577234	0	0	3.09313	3.76937	PCBD1
regulation of histone H3-K9 methylation (GO:0051570)	1/11	0.295636	0.577234	0	0	3.09313	3.76937	ATRX
regulation of myeloid leukocyte mediated immunity (GO:0002886)	1/11	0.295636	0.577234	0	0	3.09313	3.76937	FER
nitric oxide biosynthetic process (GO:0006809)	1/11	0.295636	0.577234	0	0	3.09313	3.76937	AKT1
positive regulation of cell cycle phase transition (GO:1901989)	1/11	0.295636	0.577234	0	0	3.09313	3.76937	FAM83D
regulation of tumor necrosis factor biosynthetic process (GO:0042534)	1/11	0.295636	0.577234	0	0	3.09313	3.76937	HSPB1
negative regulation of blood vessel diameter (GO:0097756)	1/11	0.295636	0.577234	0	0	3.09313	3.76937	EDNRB
regulation of histone deacetylation (GO:0031063)	1/11	0.295636	0.577234	0	0	3.09313	3.76937	CAMK2D
cellular response to prostaglandin stimulus (GO:0071379)	1/11	0.295636	0.577234	0	0	3.09313	3.76937	SFRP1
negative regulation of protein localization to nucleus (GO:1900181)	1/11	0.295636	0.577234	0	0	3.09313	3.76937	CHORDC1
mononuclear cell differentiation (GO:1903131)	1/11	0.295636	0.577234	0	0	3.09313	3.76937	MYH9
regulation of inclusion body assembly (GO:0090083)	1/11	0.295636	0.577234	0	0	3.09313	3.76937	HSPA2
positive regulation by host of viral process (GO:0044794)	1/11	0.295636	0.577234	0	0	3.09313	3.76937	VAPA
import across plasma membrane (GO:0098739)	1/11	0.295636	0.577234	0	0	3.09313	3.76937	ATP1A1
embryonic eye morphogenesis (GO:0048048)	1/11	0.295636	0.577234	0	0	3.09313	3.76937	MFAP2
UV-damage excision repair (GO:0070914)	1/11	0.295636	0.577234	0	0	3.09313	3.76937	CUL4B
negative regulation of JUN kinase activity (GO:0043508)	1/11	0.295636	0.577234	0	0	3.09313	3.76937	DUSP19
protein localization to pre-autophagosomal structure (GO:0034497)	1/11	0.295636	0.577234	0	0	3.09313	3.76937	WDR45B
positive regulation of nuclear-transcribed mRNA poly(A) tail shortening (GO:0060213)	1/11	0.295636	0.577234	0	0	3.09313	3.76937	CNOT1
negative regulation of fatty acid biosynthetic process (GO:0045717)	1/11	0.295636	0.577234	0	0	3.09313	3.76937	PIBF1
proteasome assembly (GO:0043248)	1/11	0.295636	0.577234	0	0	3.09313	3.76937	PSMD8
positive regulation of receptor biosynthetic process (GO:0010870)	1/11	0.295636	0.577234	0	0	3.09313	3.76937	HDAC2
regulation of long-term neuronal synaptic plasticity (GO:0048169)	1/11	0.295636	0.577234	0	0	3.09313	3.76937	APP
cell-substrate junction assembly (GO:0007044)	1/11	0.295636	0.577234	0	0	3.09313	3.76937	LAMC1
regulation of non-canonical Wnt signaling pathway (GO:2000050)	1/11	0.295636	0.577234	0	0	3.09313	3.76937	SFRP1
endonucleolytic cleavage of tricistronic rRNA transcript (SSU-rRNA, 5.8S rRNA, LSU-rRNA) (GO:0000479)	1/11	0.295636	0.577234	0	0	3.09313	3.76937	TSR1
regulation of actin filament depolymerization (GO:0030834)	1/11	0.295636	0.577234	0	0	3.09313	3.76937	PDXP
regulation of mitotic centrosome separation (GO:0046602)	1/11	0.295636	0.577234	0	0	3.09313	3.76937	RANBP3
internal protein amino acid acetylation (GO:0006475)	1/11	0.295636	0.577234	0	0	3.09313	3.76937	KAT2B
calcium ion regulated exocytosis (GO:0017156)	1/11	0.295636	0.577234	0	0	3.09313	3.76937	PPP3CB
regulation of hemopoiesis (GO:1903706)	1/11	0.295636	0.577234	0	0	3.09313	3.76937	CBFB
rRNA base methylation (GO:0070475)	1/11	0.295636	0.577234	0	0	3.09313	3.76937	BUD23
response to axon injury (GO:0048678)	1/11	0.295636	0.577234	0	0	3.09313	3.76937	RTN4RL1
stress granule assembly (GO:0034063)	1/11	0.295636	0.577234	0	0	3.09313	3.76937	ATXN2
monocyte differentiation (GO:0030224)	1/11	0.295636	0.577234	0	0	3.09313	3.76937	MYH9
T cell proliferation (GO:0042098)	1/11	0.295636	0.577234	0	0	3.09313	3.76937	PPP3CB
positive regulation of chromosome segregation (GO:0051984)	1/11	0.295636	0.577234	0	0	3.09313	3.76937	SMC5
renal filtration (GO:0097205)	1/11	0.295636	0.577234	0	0	3.09313	3.76937	MCAM
positive regulation of glycoprotein biosynthetic process (GO:0010560)	1/11	0.295636	0.577234	0	0	3.09313	3.76937	CHORDC1
regulation of nuclear-transcribed mRNA poly(A) tail shortening (GO:0060211)	1/11	0.295636	0.577234	0	0	3.09313	3.76937	CNOT1
negative regulation of protein localization to cell surface (GO:2000009)	1/11	0.295636	0.577234	0	0	3.09313	3.76937	ACTN2
response to sterol (GO:0036314)	1/11	0.295636	0.577234	0	0	3.09313	3.76937	TGFBR1
cytoplasmic mRNA processing body assembly (GO:0033962)	1/11	0.295636	0.577234	0	0	3.09313	3.76937	ATXN2
negative regulation of nucleocytoplasmic transport (GO:0046823)	1/11	0.295636	0.577234	0	0	3.09313	3.76937	CHORDC1
histone mRNA catabolic process (GO:0071044)	1/11	0.295636	0.577234	0	0	3.09313	3.76937	SSB
negative regulation of receptor binding (GO:1900121)	1/11	0.295636	0.577234	0	0	3.09313	3.76937	B2M
regulation of RNA polymerase II transcriptional preinitiation complex assembly (GO:0045898)	1/11	0.295636	0.577234	0	0	3.09313	3.76937	THRA
positive regulation of chondrocyte differentiation (GO:0032332)	1/11	0.295636	0.577234	0	0	3.09313	3.76937	SOX6
negative regulation of potassium ion transport (GO:0043267)	1/11	0.295636	0.577234	0	0	3.09313	3.76937	ACTN2
arginine metabolic process (GO:0006525)	1/11	0.295636	0.577234	0	0	3.09313	3.76937	DDAH1
response to nitric oxide (GO:0071731)	1/11	0.295636	0.577234	0	0	3.09313	3.76937	EGLN1
negative regulation of heart contraction (GO:0045822)	1/11	0.295636	0.577234	0	0	3.09313	3.76937	PLN
regulation of synaptic vesicle cycle (GO:0098693)	1/11	0.295636	0.577234	0	0	3.09313	3.76937	CDK5
modulation by host of viral genome replication (GO:0044827)	1/11	0.295636	0.577234	0	0	3.09313	3.76937	VAPA
negative regulation of chemotaxis (GO:0050922)	1/11	0.295636	0.577234	0	0	3.09313	3.76937	PTPN2
establishment of synaptic vesicle localization (GO:0097480)	1/11	0.295636	0.577234	0	0	3.09313	3.76937	CDK5
glycerol metabolic process (GO:0006071)	1/11	0.295636	0.577234	0	0	3.09313	3.76937	COQ2
mitotic spindle elongation (GO:0000022)	1/11	0.295636	0.577234	0	0	3.09313	3.76937	RACGAP1
inhibition of cysteine-type endopeptidase activity involved in apoptotic process (GO:1990001)	1/11	0.295636	0.577234	0	0	3.09313	3.76937	XIAP
magnesium ion transport (GO:0015693)	1/11	0.295636	0.577234	0	0	3.09313	3.76937	NIPA2
regulation of synaptic transmission, GABAergic (GO:0032228)	1/11	0.295636	0.577234	0	0	3.09313	3.76937	USP46
L-serine metabolic process (GO:0006563)	1/11	0.295636	0.577234	0	0	3.09313	3.76937	PSAT1
regulation of cardiac muscle cell differentiation (GO:2000725)	1/11	0.295636	0.577234	0	0	3.09313	3.76937	SOX6
hemidesmosome assembly (GO:0031581)	1/11	0.295636	0.577234	0	0	3.09313	3.76937	LAMC1
aspartate family amino acid biosynthetic process (GO:0009067)	1/11	0.295636	0.577234	0	0	3.09313	3.76937	ASNSD1
erythrose 4-phosphate/phosphoenolpyruvate family amino acid catabolic process (GO:1902222)	1/11	0.295636	0.577234	0	0	3.09313	3.76937	PCBD1
regulation of receptor biosynthetic process (GO:0010869)	1/11	0.295636	0.577234	0	0	3.09313	3.76937	HDAC2
regulation of symbiosis, encompassing mutualism through parasitism (GO:0043903)	1/11	0.295636	0.577234	0	0	3.09313	3.76937	EXOC7
regulation of chromatin silencing (GO:0031935)	1/11	0.295636	0.577234	0	0	3.09313	3.76937	MIER1
regulation of mRNA polyadenylation (GO:1900363)	1/11	0.295636	0.577234	0	0	3.09313	3.76937	RNF40
cardiac muscle cell membrane repolarization (GO:0099622)	1/11	0.295636	0.577234	0	0	3.09313	3.76937	ATP1A1
alcohol catabolic process (GO:0046164)	1/11	0.295636	0.577234	0	0	3.09313	3.76937	SNX17
membrane repolarization during action potential (GO:0086011)	1/11	0.295636	0.577234	0	0	3.09313	3.76937	ATP1A1
regulation of cell growth (GO:0001558)	8/201	0.296283	0.577234	0	0	1.28437	1.56236	OGFR;SFRP1;CAMK2D;AKT1;DACT3;TRIM32;TGFBR1;SMARCA4
neuron development (GO:0048666)	6/144	0.297856	0.577234	0	0	1.34671	1.63106	APP;XBP1;CDK5;VAPA;WNK1;THOC2
regulation of protein targeting to mitochondrion (GO:1903214)	4/88	0.297895	0.577234	0	0	1.47436	1.78547	PSMD8;WDR75;HES1;SAE1
regulation of tyrosine phosphorylation of STAT protein (GO:0042509)	3/61	0.29916	0.577234	0	0	1.60104	1.9321	HES1;PIBF1;PTPN2
negative regulation of viral life cycle (GO:1903901)	3/61	0.29916	0.577234	0	0	1.60104	1.9321	IFITM2;TRIM32;SRPK1
negative regulation of MAP kinase activity (GO:0043407)	3/61	0.29916	0.577234	0	0	1.60104	1.9321	UCHL1;STK38;DUSP19
positive regulation of cellular amide metabolic process (GO:0034250)	3/61	0.29916	0.577234	0	0	1.60104	1.9321	APP;RPS6KB1;UPF3B
lipid phosphorylation (GO:0046834)	2/35	0.300528	0.577234	0	0	1.87539	2.25463	EFR3A;PIK3CA
regulation of cyclin-dependent protein kinase activity (GO:1904029)	2/35	0.300528	0.577234	0	0	1.87539	2.25463	GTPBP4;CDKN3
erythrocyte differentiation (GO:0030218)	2/35	0.300528	0.577234	0	0	1.87539	2.25463	KMT2E;PTPN2
negative regulation of protein complex assembly (GO:0031333)	2/35	0.300528	0.577234	0	0	1.87539	2.25463	THRA;SVIP
cholesterol biosynthetic process (GO:0006695)	2/35	0.300528	0.577234	0	0	1.87539	2.25463	SQLE;NSDHL
regulation of mitochondrial membrane potential (GO:0051881)	2/35	0.300528	0.577234	0	0	1.87539	2.25463	PPA2;AKT1
membrane protein proteolysis (GO:0033619)	2/35	0.300528	0.577234	0	0	1.87539	2.25463	MYH9;NFKB1
regulation of phosphoprotein phosphatase activity (GO:0043666)	2/35	0.300528	0.577234	0	0	1.87539	2.25463	PTPA;PPP6R3
positive regulation of telomerase activity (GO:0051973)	2/35	0.300528	0.577234	0	0	1.87539	2.25463	PARM1;HNRNPA2B1
DNA-dependent DNA replication maintenance of fidelity (GO:0045005)	2/35	0.300528	0.577234	0	0	1.87539	2.25463	ATRX;POLE
positive regulation of multicellular organismal process (GO:0051240)	8/202	0.300876	0.577234	0	0	1.27768	1.53457	WWTR1;XBP1;GLIPR2;SOX6;SRSF6;TGFBR1;EZH2;CLASP2
SRP-dependent cotranslational protein targeting to membrane (GO:0006614)	4/89	0.30498	0.577234	0	0	1.45694	1.73012	RPS15A;RPL31;RPS29;RPS11
regulation of neuron apoptotic process (GO:0043523)	4/89	0.30498	0.577234	0	0	1.45694	1.73012	PRKCI;CDK5;SIGMAR1;FOXO3
positive regulation of catabolic process (GO:0009896)	3/62	0.307782	0.577234	0	0	1.57383	1.85454	FZR1;TRIM32;ANAPC2
regulation of actin filament-based process (GO:0032970)	3/62	0.307782	0.577234	0	0	1.57383	1.85454	ABRACL;RND2;CRK
cellular protein catabolic process (GO:0044257)	3/62	0.307782	0.577234	0	0	1.57383	1.85454	LONP1;AP2S1;AP2B1
stress-activated MAPK cascade (GO:0051403)	3/62	0.307782	0.577234	0	0	1.57383	1.85454	CHUK;CUL1;NFKB1
DNA damage response, signal transduction by p53 class mediator resulting in cell cycle arrest (GO:0006977)	3/62	0.307782	0.577234	0	0	1.57383	1.85454	CNOT6;CNOT1;PLAGL1
establishment of protein localization to organelle (GO:0072594)	3/62	0.307782	0.577234	0	0	1.57383	1.85454	IPO9;RANBP3;AKT1
regulation of translational initiation (GO:0006446)	3/62	0.307782	0.577234	0	0	1.57383	1.85454	EIF5B;RPS6KB1;HSPB1
positive regulation of protein serine/threonine kinase activity (GO:0071902)	5/118	0.311502	0.577234	0	0	1.37012	1.59804	MAP2K1;CKS2;CCNL2;HRAS;EZH2
regulation of Ras protein signal transduction (GO:0046578)	4/90	0.312082	0.577234	0	0	1.43992	1.67677	AGAP3;RASAL2;OGT;GIT1
regulation of potassium ion transport (GO:0043266)	2/36	0.312186	0.577234	0	0	1.82014	2.11893	ACTN2;ANK3
protein acylation (GO:0043543)	2/36	0.312186	0.577234	0	0	1.82014	2.11893	KAT2B;GTF2B
muscle cell differentiation (GO:0042692)	2/36	0.312186	0.577234	0	0	1.82014	2.11893	BVES;MAPK12
organic hydroxy compound transport (GO:0015850)	2/36	0.312186	0.577234	0	0	1.82014	2.11893	STARD5;SLC16A1
regulation of nitric-oxide synthase activity (GO:0050999)	2/36	0.312186	0.577234	0	0	1.82014	2.11893	DDAH1;AKT1
positive regulation of signaling (GO:0023056)	2/36	0.312186	0.577234	0	0	1.82014	2.11893	ECE1;BVES
regulation of filopodium assembly (GO:0051489)	2/36	0.312186	0.577234	0	0	1.82014	2.11893	CAPZB;AGRN
plasma membrane organization (GO:0007009)	2/36	0.312186	0.577234	0	0	1.82014	2.11893	CAVIN2;ANK3
vesicle-mediated transport in synapse (GO:0099003)	2/36	0.312186	0.577234	0	0	1.82014	2.11893	CDK5;AP3D1
epithelial cell migration (GO:0010631)	2/36	0.312186	0.577234	0	0	1.82014	2.11893	PIK3CA;CDH13
secondary alcohol biosynthetic process (GO:1902653)	2/36	0.312186	0.577234	0	0	1.82014	2.11893	SQLE;NSDHL
vesicle coating (GO:0006901)	3/63	0.316414	0.577234	0	0	1.54752	1.78073	TRAPPC6B;CUL3;PPP6R3
COPII vesicle coating (GO:0048208)	3/63	0.316414	0.577234	0	0	1.54752	1.78073	TRAPPC6B;CUL3;PPP6R3
carbohydrate homeostasis (GO:0033500)	3/63	0.316414	0.577234	0	0	1.54752	1.78073	IGF2;PYGL;PTPN2
vesicle targeting, rough ER to cis-Golgi (GO:0048207)	3/63	0.316414	0.577234	0	0	1.54752	1.78073	TRAPPC6B;CUL3;PPP6R3
regulation of viral genome replication (GO:0045069)	3/63	0.316414	0.577234	0	0	1.54752	1.78073	IFITM2;PPID;SRPK1
signal transduction involved in mitotic G1 DNA damage checkpoint (GO:0072431)	3/63	0.316414	0.577234	0	0	1.54752	1.78073	CNOT6;CNOT1;PLAGL1
nuclear-transcribed mRNA catabolic process, deadenylation-dependent decay (GO:0000288)	3/63	0.316414	0.577234	0	0	1.54752	1.78073	CNOT6;PAN3;CNOT1
regulation of phosphorylation (GO:0042325)	5/119	0.317673	0.577234	0	0	1.35803	1.5573	APP;ANKLE2;FER;HSPB1;OGT
regulation of retrograde protein transport, ER to cytosol (GO:1904152)	1/12	0.31773	0.577234	0	0	2.81179	3.22387	SVIP
positive regulation of protein depolymerization (GO:1901881)	1/12	0.31773	0.577234	0	0	2.81179	3.22387	PDXP
regulation of systemic arterial blood pressure (GO:0003073)	1/12	0.31773	0.577234	0	0	2.81179	3.22387	DDAH1
regulation of vasculogenesis (GO:2001212)	1/12	0.31773	0.577234	0	0	2.81179	3.22387	TMEM100
regulation of myoblast fusion (GO:1901739)	1/12	0.31773	0.577234	0	0	2.81179	3.22387	CFLAR
signal transduction involved in G2 DNA damage checkpoint (GO:0072425)	1/12	0.31773	0.577234	0	0	2.81179	3.22387	FZR1
regulation of transcription of nuclear large rRNA transcript from RNA polymerase I promoter (GO:1901836)	1/12	0.31773	0.577234	0	0	2.81179	3.22387	SMARCA4
negative regulation of chondrocyte differentiation (GO:0032331)	1/12	0.31773	0.577234	0	0	2.81179	3.22387	TGFBR1
peptidyl-arginine modification (GO:0018195)	1/12	0.31773	0.577234	0	0	2.81179	3.22387	RIOX2
positive regulation of interleukin-1 production (GO:0032732)	1/12	0.31773	0.577234	0	0	2.81179	3.22387	HSPB1
regulation of oligodendrocyte differentiation (GO:0048713)	1/12	0.31773	0.577234	0	0	2.81179	3.22387	HES1
ribose phosphate metabolic process (GO:0019693)	1/12	0.31773	0.577234	0	0	2.81179	3.22387	PGD
positive regulation of establishment of protein localization (GO:1904951)	1/12	0.31773	0.577234	0	0	2.81179	3.22387	CHORDC1
negative regulation of ERAD pathway (GO:1904293)	1/12	0.31773	0.577234	0	0	2.81179	3.22387	SVIP
pentose-phosphate shunt (GO:0006098)	1/12	0.31773	0.577234	0	0	2.81179	3.22387	PGD
vesicle budding from membrane (GO:0006900)	1/12	0.31773	0.577234	0	0	2.81179	3.22387	GOLPH3
mitochondrial outer membrane permeabilization (GO:0097345)	1/12	0.31773	0.577234	0	0	2.81179	3.22387	RHOT1
cellular modified amino acid catabolic process (GO:0042219)	1/12	0.31773	0.577234	0	0	2.81179	3.22387	GOT2
viral RNA genome replication (GO:0039694)	1/12	0.31773	0.577234	0	0	2.81179	3.22387	PCBP1
Golgi localization (GO:0051645)	1/12	0.31773	0.577234	0	0	2.81179	3.22387	ARHGAP21
serine family amino acid biosynthetic process (GO:0009070)	1/12	0.31773	0.577234	0	0	2.81179	3.22387	PSAT1
skeletal muscle fiber development (GO:0048741)	1/12	0.31773	0.577234	0	0	2.81179	3.22387	SELENON
regulation of histone methylation (GO:0031060)	1/12	0.31773	0.577234	0	0	2.81179	3.22387	CHTOP
positive regulation of amyloid precursor protein catabolic process (GO:1902993)	1/12	0.31773	0.577234	0	0	2.81179	3.22387	APP
alternative mRNA splicing, via spliceosome (GO:0000380)	1/12	0.31773	0.577234	0	0	2.81179	3.22387	SRSF6
exit from mitosis (GO:0010458)	1/12	0.31773	0.577234	0	0	2.81179	3.22387	CLASP2
cellular glucan metabolic process (GO:0006073)	1/12	0.31773	0.577234	0	0	2.81179	3.22387	PYGL
phasic smooth muscle contraction (GO:0014821)	1/12	0.31773	0.577234	0	0	2.81179	3.22387	EDNRB
response to prostaglandin E (GO:0034695)	1/12	0.31773	0.577234	0	0	2.81179	3.22387	SFRP1
positive regulation of ruffle assembly (GO:1900029)	1/12	0.31773	0.577234	0	0	2.81179	3.22387	HRAS
nitric oxide metabolic process (GO:0046209)	1/12	0.31773	0.577234	0	0	2.81179	3.22387	AKT1
regulation of protein localization to cell periphery (GO:1904375)	1/12	0.31773	0.577234	0	0	2.81179	3.22387	CDK5
spliceosomal tri-snRNP complex assembly (GO:0000244)	1/12	0.31773	0.577234	0	0	2.81179	3.22387	PRPF8
regulation of establishment of endothelial barrier (GO:1903140)	1/12	0.31773	0.577234	0	0	2.81179	3.22387	ADD1
tRNA 5'-leader removal (GO:0001682)	1/12	0.31773	0.577234	0	0	2.81179	3.22387	SSB
negative regulation by host of viral transcription (GO:0043922)	1/12	0.31773	0.577234	0	0	2.81179	3.22387	TARDBP
cellular response to fluid shear stress (GO:0071498)	1/12	0.31773	0.577234	0	0	2.81179	3.22387	MTSS1
cytoplasmic translational initiation (GO:0002183)	1/12	0.31773	0.577234	0	0	2.81179	3.22387	MCTS1
activation of cysteine-type endopeptidase activity (GO:0097202)	1/12	0.31773	0.577234	0	0	2.81179	3.22387	PERP
response to interleukin-6 (GO:0070741)	1/12	0.31773	0.577234	0	0	2.81179	3.22387	NFKB1
collagen metabolic process (GO:0032963)	1/12	0.31773	0.577234	0	0	2.81179	3.22387	P3H4
positive regulation of DNA-dependent DNA replication (GO:2000105)	1/12	0.31773	0.577234	0	0	2.81179	3.22387	ATRX
positive regulation of endoplasmic reticulum unfolded protein response (GO:1900103)	1/12	0.31773	0.577234	0	0	2.81179	3.22387	XBP1
aromatic compound biosynthetic process (GO:0019438)	1/12	0.31773	0.577234	0	0	2.81179	3.22387	PSAT1
regulation of angiotensin levels in blood (GO:0002002)	1/12	0.31773	0.577234	0	0	2.81179	3.22387	ECE1
protein hydroxylation (GO:0018126)	1/12	0.31773	0.577234	0	0	2.81179	3.22387	P3H4
peptidyl-methionine modification (GO:0018206)	1/12	0.31773	0.577234	0	0	2.81179	3.22387	NAA15
cellular response to fatty acid (GO:0071398)	1/12	0.31773	0.577234	0	0	2.81179	3.22387	PDK3
transcription from mitochondrial promoter (GO:0006390)	1/12	0.31773	0.577234	0	0	2.81179	3.22387	FOXO3
plasma membrane tubulation (GO:0097320)	1/12	0.31773	0.577234	0	0	2.81179	3.22387	CAVIN2
endosome transport via multivesicular body sorting pathway (GO:0032509)	1/12	0.31773	0.577234	0	0	2.81179	3.22387	TMEM50B
positive regulation of stem cell differentiation (GO:2000738)	1/12	0.31773	0.577234	0	0	2.81179	3.22387	SOX6
positive regulation of mRNA metabolic process (GO:1903313)	1/12	0.31773	0.577234	0	0	2.81179	3.22387	CNOT1
negative regulation of interleukin-12 production (GO:0032695)	1/12	0.31773	0.577234	0	0	2.81179	3.22387	PIBF1
positive regulation of vascular endothelial growth factor receptor signaling pathway (GO:0030949)	1/12	0.31773	0.577234	0	0	2.81179	3.22387	GRB10
positive regulation of T cell cytokine production (GO:0002726)	1/12	0.31773	0.577234	0	0	2.81179	3.22387	B2M
regulation of catabolic process (GO:0009894)	1/12	0.31773	0.577234	0	0	2.81179	3.22387	FAM83D
microtubule anchoring (GO:0034453)	1/12	0.31773	0.577234	0	0	2.81179	3.22387	CLASP2
positive regulation of SMAD protein import into nucleus (GO:0060391)	1/12	0.31773	0.577234	0	0	2.81179	3.22387	TGFBR1
positive regulation of signal transduction (GO:0009967)	8/206	0.319402	0.579874	0	0	1.25161	1.42847	KAT2B;PRKCI;SFRP1;XBP1;IGF2;GRB10;TGFBR1;SMARCA4
epithelial to mesenchymal transition (GO:0001837)	2/37	0.323802	0.583961	0	0	1.76805	1.99369	FAM83D;TGFBR1
spliceosomal snRNP assembly (GO:0000387)	2/37	0.323802	0.583961	0	0	1.76805	1.99369	TGS1;PRPF8
positive regulation of mitochondrial outer membrane permeabilization involved in apoptotic signaling pathway (GO:1901030)	2/37	0.323802	0.583961	0	0	1.76805	1.99369	PPP3R1;YWHAG
positive regulation of smooth muscle cell proliferation (GO:0048661)	2/37	0.323802	0.583961	0	0	1.76805	1.99369	AKT1;CDH13
positive regulation of stress fiber assembly (GO:0051496)	2/37	0.323802	0.583961	0	0	1.76805	1.99369	SFRP1;TGFBR1
negative regulation of G0 to G1 transition (GO:0070317)	2/37	0.323802	0.583961	0	0	1.76805	1.99369	CBX5;EZH2
negative regulation of Ras protein signal transduction (GO:0046580)	2/37	0.323802	0.583961	0	0	1.76805	1.99369	CUL3;RASAL2
response to steroid hormone (GO:0048545)	2/37	0.323802	0.583961	0	0	1.76805	1.99369	ATP1A1;TFPI
actin filament organization (GO:0007015)	5/120	0.323859	0.583961	0	0	1.34615	1.51771	MYBPC3;BAIAP2L1;RND2;LMOD2;TTN
DNA replication (GO:0006260)	5/120	0.323859	0.583961	0	0	1.34615	1.51771	KIN;RFC1;MCM6;TOP1;POLE
positive regulation of protein polymerization (GO:0032273)	3/64	0.325049	0.584809	0	0	1.52207	1.71047	FER;BAIAP2L1;LMOD2
cellular response to decreased oxygen levels (GO:0036294)	3/64	0.325049	0.584809	0	0	1.52207	1.71047	SFRP1;HP1BP3;UBQLN1
heart development (GO:0007507)	6/149	0.32538	0.584809	0	0	1.29928	1.45878	MYBPC3;KAT2B;ECE1;BVES;CRIP1;TGFBR1
positive regulation of cellular metabolic process (GO:0031325)	4/92	0.32633	0.584809	0	0	1.40705	1.57568	HDAC2;AKT1;ECE1;BVES
regulation of cell differentiation (GO:0045595)	5/121	0.330058	0.584809	0	0	1.33447	1.47925	CBFB;IGF2;TGFBR1;ANAPC2;CLASP2
regulation of cysteine-type endopeptidase activity involved in apoptotic process (GO:0043281)	4/93	0.33347	0.584809	0	0	1.39117	1.52778	BEX3;ARL6IP1;AKT1;XIAP
cellular response to reactive oxygen species (GO:0034614)	3/65	0.333683	0.584809	0	0	1.49744	1.64354	FER;CHUK;AKT1
negative regulation of blood vessel morphogenesis (GO:2000181)	3/65	0.333683	0.584809	0	0	1.49744	1.64354	ATF2;COL4A2;SARS
regulation of cell division (GO:0051302)	3/65	0.333683	0.584809	0	0	1.49744	1.64354	CDK2AP2;PDXP;GIT1
potassium ion import (GO:0010107)	2/38	0.335366	0.584809	0	0	1.71884	1.87789	ATP1B3;ATP1A1
positive regulation of neuron death (GO:1901216)	2/38	0.335366	0.584809	0	0	1.71884	1.87789	CDK5;FOXO3
regulation of ossification (GO:0030278)	2/38	0.335366	0.584809	0	0	1.71884	1.87789	SFRP1;S1PR1
retina homeostasis (GO:0001895)	2/38	0.335366	0.584809	0	0	1.71884	1.87789	HSPB1;B2M
modulation by virus of host process (GO:0019054)	1/13	0.339132	0.584809	0	0	2.57734	2.78705	VAPA
response to iron ion (GO:0010039)	1/13	0.339132	0.584809	0	0	2.57734	2.78705	B2M
regulation of interleukin-1 beta production (GO:0032651)	1/13	0.339132	0.584809	0	0	2.57734	2.78705	HSPB1
positive regulation of histone H3-K4 methylation (GO:0051571)	1/13	0.339132	0.584809	0	0	2.57734	2.78705	KMT2E
negative regulation of macrophage derived foam cell differentiation (GO:0010745)	1/13	0.339132	0.584809	0	0	2.57734	2.78705	ITGAV
regulation of acyl-CoA biosynthetic process (GO:0050812)	1/13	0.339132	0.584809	0	0	2.57734	2.78705	PDK3
signal transduction involved in DNA damage checkpoint (GO:0072422)	1/13	0.339132	0.584809	0	0	2.57734	2.78705	FZR1
negative regulation of hemostasis (GO:1900047)	1/13	0.339132	0.584809	0	0	2.57734	2.78705	TFPI
regulation of plasma membrane bounded cell projection organization (GO:0120035)	1/13	0.339132	0.584809	0	0	2.57734	2.78705	AKT1
nucleotide-sugar metabolic process (GO:0009225)	1/13	0.339132	0.584809	0	0	2.57734	2.78705	UGDH
mitochondrial genome maintenance (GO:0000002)	1/13	0.339132	0.584809	0	0	2.57734	2.78705	LONP1
positive regulation of sodium ion transport (GO:0010765)	1/13	0.339132	0.584809	0	0	2.57734	2.78705	ANK3
cellular response to nitrogen starvation (GO:0006995)	1/13	0.339132	0.584809	0	0	2.57734	2.78705	NPRL2
regulation of NMDA receptor activity (GO:2000310)	1/13	0.339132	0.584809	0	0	2.57734	2.78705	APP
positive regulation of cellular carbohydrate metabolic process (GO:0010676)	1/13	0.339132	0.584809	0	0	2.57734	2.78705	AKT1
very long-chain fatty acid biosynthetic process (GO:0042761)	1/13	0.339132	0.584809	0	0	2.57734	2.78705	TECRL
negative regulation of mRNA splicing, via spliceosome (GO:0048025)	1/13	0.339132	0.584809	0	0	2.57734	2.78705	SRSF6
muscle cell development (GO:0055001)	1/13	0.339132	0.584809	0	0	2.57734	2.78705	HES1
regulation of biomineral tissue development (GO:0070167)	1/13	0.339132	0.584809	0	0	2.57734	2.78705	S1PR1
endoplasmic reticulum tubular network organization (GO:0071786)	1/13	0.339132	0.584809	0	0	2.57734	2.78705	ARL6IP1
regulation of acetyl-CoA biosynthetic process from pyruvate (GO:0010510)	1/13	0.339132	0.584809	0	0	2.57734	2.78705	PDK3
regulation of production of miRNAs involved in gene silencing by miRNA (GO:1903798)	1/13	0.339132	0.584809	0	0	2.57734	2.78705	MAP2K1
positive regulation of endothelial cell chemotaxis (GO:2001028)	1/13	0.339132	0.584809	0	0	2.57734	2.78705	HSPB1
regulation of macrophage differentiation (GO:0045649)	1/13	0.339132	0.584809	0	0	2.57734	2.78705	PTPN2
pathway-restricted SMAD protein phosphorylation (GO:0060389)	1/13	0.339132	0.584809	0	0	2.57734	2.78705	TGFBR1
poly(A)+ mRNA export from nucleus (GO:0016973)	1/13	0.339132	0.584809	0	0	2.57734	2.78705	THOC2
response to UV-B (GO:0010224)	1/13	0.339132	0.584809	0	0	2.57734	2.78705	CRIP1
synaptic vesicle localization (GO:0097479)	1/13	0.339132	0.584809	0	0	2.57734	2.78705	CDK5
negative regulation of viral release from host cell (GO:1902187)	1/13	0.339132	0.584809	0	0	2.57734	2.78705	TRIM32
neuron fate commitment (GO:0048663)	1/13	0.339132	0.584809	0	0	2.57734	2.78705	TGFBR1
protein localization to endoplasmic reticulum (GO:0070972)	1/13	0.339132	0.584809	0	0	2.57734	2.78705	VAPA
regulation of endothelial cell chemotaxis (GO:2001026)	1/13	0.339132	0.584809	0	0	2.57734	2.78705	HSPB1
cellular response to low-density lipoprotein particle stimulus (GO:0071404)	1/13	0.339132	0.584809	0	0	2.57734	2.78705	CDH13
regulation of necrotic cell death (GO:0010939)	1/13	0.339132	0.584809	0	0	2.57734	2.78705	CFLAR
dicarboxylic acid catabolic process (GO:0043649)	1/13	0.339132	0.584809	0	0	2.57734	2.78705	GOT2
regulation of neurotransmitter transport (GO:0051588)	1/13	0.339132	0.584809	0	0	2.57734	2.78705	CAMK2A
positive regulation of ERAD pathway (GO:1904294)	1/13	0.339132	0.584809	0	0	2.57734	2.78705	UBQLN1
regulation of oxidoreductase activity (GO:0051341)	1/13	0.339132	0.584809	0	0	2.57734	2.78705	ECSIT
RNA interference (GO:0016246)	1/13	0.339132	0.584809	0	0	2.57734	2.78705	PRKRA
secretion (GO:0046903)	1/13	0.339132	0.584809	0	0	2.57734	2.78705	PRKCI
mammary gland epithelium development (GO:0061180)	1/13	0.339132	0.584809	0	0	2.57734	2.78705	AKT1
regulation of T cell cytokine production (GO:0002724)	1/13	0.339132	0.584809	0	0	2.57734	2.78705	B2M
regulation of transcription initiation from RNA polymerase II promoter (GO:0060260)	1/13	0.339132	0.584809	0	0	2.57734	2.78705	GTF2B
regulation of fatty acid oxidation (GO:0046320)	1/13	0.339132	0.584809	0	0	2.57734	2.78705	LONP2
energy coupled proton transport, down electrochemical gradient (GO:0015985)	1/13	0.339132	0.584809	0	0	2.57734	2.78705	ATP5D
negative regulation of cartilage development (GO:0061037)	1/13	0.339132	0.584809	0	0	2.57734	2.78705	TGFBR1
response to fatty acid (GO:0070542)	1/13	0.339132	0.584809	0	0	2.57734	2.78705	PDK3
positive regulation of smoothened signaling pathway (GO:0045880)	1/13	0.339132	0.584809	0	0	2.57734	2.78705	SFRP1
regulation of synaptic vesicle transport (GO:1902803)	1/13	0.339132	0.584809	0	0	2.57734	2.78705	CDK5
ribonucleoprotein complex disassembly (GO:0032988)	1/13	0.339132	0.584809	0	0	2.57734	2.78705	MCTS1
cellular response to nitrogen levels (GO:0043562)	1/13	0.339132	0.584809	0	0	2.57734	2.78705	NPRL2
tRNA splicing, via endonucleolytic cleavage and ligation (GO:0006388)	1/13	0.339132	0.584809	0	0	2.57734	2.78705	ZBTB8OS
pre-miRNA processing (GO:0031054)	1/13	0.339132	0.584809	0	0	2.57734	2.78705	PRKRA
regulation of cellular carbohydrate metabolic process (GO:0010675)	1/13	0.339132	0.584809	0	0	2.57734	2.78705	PDK3
organonitrogen compound biosynthetic process (GO:1901566)	7/181	0.340437	0.586224	0	0	1.24576	1.34234	GOLPH3;CHKB;VAPA;GOT2;ALDH18A1;CEPT1;GLS
cellular response to fibroblast growth factor stimulus (GO:0044344)	4/94	0.340616	0.586224	0	0	1.37564	1.48156	TIAL1;FIBP;SFRP1;RAB14
axon development (GO:0061564)	4/94	0.340616	0.586224	0	0	1.37564	1.48156	APP;CDK5;RTN4RL1;ANK3
positive regulation of intracellular protein transport (GO:0090316)	6/152	0.342062	0.587946	0	0	1.27238	1.36497	PSMD8;CHORDC1;WDR75;HES1;ANK3;SAE1
protein stabilization (GO:0050821)	6/152	0.342062	0.587946	0	0	1.27238	1.36497	CCT3;PRKRA;CHORDC1;ATP1B3;NAA15;GTPBP4
signal transduction by p53 class mediator (GO:0072331)	2/39	0.346872	0.593864	0	0	1.6723	1.77063	ATRX;KRCC1
regulation of extrinsic apoptotic signaling pathway via death domain receptors (GO:1902041)	2/39	0.346872	0.593864	0	0	1.6723	1.77063	SFRP1;CFLAR
regulation of G0 to G1 transition (GO:0070316)	2/39	0.346872	0.593864	0	0	1.6723	1.77063	CBX5;EZH2
regulation of plasma membrane bounded cell projection assembly (GO:0120032)	2/39	0.346872	0.593864	0	0	1.6723	1.77063	FER;CAPZB
regulation of RNA metabolic process (GO:0051252)	2/39	0.346872	0.593864	0	0	1.6723	1.77063	FASTK;CLK2
acyl-CoA metabolic process (GO:0006637)	2/39	0.346872	0.593864	0	0	1.6723	1.77063	DBI;SUCLG1
regulation of cytoskeleton organization (GO:0051493)	4/95	0.347768	0.593864	0	0	1.36045	1.43693	CDK2AP2;NEXN;RND2;CRK
negative regulation of protein serine/threonine kinase activity (GO:0071901)	3/67	0.350934	0.593864	0	0	1.4505	1.51889	UCHL1;STK38;AKT1
negative regulation of protein binding (GO:0032091)	3/67	0.350934	0.593864	0	0	1.4505	1.51889	AKT1;B2M;GTPBP4
positive regulation of autophagy (GO:0010508)	3/67	0.350934	0.593864	0	0	1.4505	1.51889	NPRL2;GNAI3;SVIP
cellular response to UV (GO:0034644)	3/67	0.350934	0.593864	0	0	1.4505	1.51889	CRIP1;PPID;CUL4B
regulation of protein localization to plasma membrane (GO:1903076)	3/67	0.350934	0.593864	0	0	1.4505	1.51889	PRKCI;CDK5;AKT1
ciliary basal body-plasma membrane docking (GO:0097711)	4/96	0.354921	0.593864	0	0	1.34559	1.39385	RAB3IP;CKAP5;YWHAG;CEP78
negative regulation of TOR signaling (GO:0032007)	2/40	0.35831	0.593864	0	0	1.62821	1.67112	NPRL2;UBR1
regulation of cellular localization (GO:0060341)	2/40	0.35831	0.593864	0	0	1.62821	1.67112	CAMK2D;CAMK2A
response to cAMP (GO:0051591)	2/40	0.35831	0.593864	0	0	1.62821	1.67112	IGFBP5;EZR
sterol biosynthetic process (GO:0016126)	2/40	0.35831	0.593864	0	0	1.62821	1.67112	SQLE;NSDHL
regulation of intracellular transport (GO:0032386)	2/40	0.35831	0.593864	0	0	1.62821	1.67112	MYBPC3;FER
regulation of viral transcription (GO:0046782)	2/40	0.35831	0.593864	0	0	1.62821	1.67112	GTF2B;TRIM32
JAK-STAT cascade (GO:0007259)	2/40	0.35831	0.593864	0	0	1.62821	1.67112	FER;HES1
regulation of endopeptidase activity (GO:0052548)	3/68	0.359543	0.593864	0	0	1.42811	1.46084	PSME3;SERPINH1;AKT1
regulation of actin filament polymerization (GO:0030833)	3/68	0.359543	0.593864	0	0	1.42811	1.46084	FER;BAIAP2L1;LMOD2
cholesterol metabolic process (GO:0008203)	3/68	0.359543	0.593864	0	0	1.42811	1.46084	SQLE;NSDHL;SNX17
neutrophil mediated immunity (GO:0002446)	17/487	0.35967	0.593864	0	0	1.12086	1.14616	KMT2E;CD93;COMMD3;PYGL;SVIP;NFKB1;IGF2R;FABP5;VAPA;RAB14;PSMD2;STBD1;RAB24;PSMD1;ITGAV;B2M;SPTAN1
branching involved in blood vessel morphogenesis (GO:0001569)	1/14	0.359863	0.593864	0	0	2.37896	2.43137	COL4A1
regulation of Golgi organization (GO:1903358)	1/14	0.359863	0.593864	0	0	2.37896	2.43137	MAP2K1
regulation of nuclear-transcribed mRNA catabolic process, deadenylation-dependent decay (GO:1900151)	1/14	0.359863	0.593864	0	0	2.37896	2.43137	CNOT1
clathrin coat assembly (GO:0048268)	1/14	0.359863	0.593864	0	0	2.37896	2.43137	AP2S1
lipid particle organization (GO:0034389)	1/14	0.359863	0.593864	0	0	2.37896	2.43137	PPID
establishment of mitotic spindle orientation (GO:0000132)	1/14	0.359863	0.593864	0	0	2.37896	2.43137	GPSM2
regulation of nucleocytoplasmic transport (GO:0046822)	1/14	0.359863	0.593864	0	0	2.37896	2.43137	NUDT4
myotube cell development (GO:0014904)	1/14	0.359863	0.593864	0	0	2.37896	2.43137	SELENON
establishment or maintenance of actin cytoskeleton polarity (GO:0030950)	1/14	0.359863	0.593864	0	0	2.37896	2.43137	RND2
regulation of extracellular matrix disassembly (GO:0010715)	1/14	0.359863	0.593864	0	0	2.37896	2.43137	CLASP2
mitochondrial electron transport, ubiquinol to cytochrome c (GO:0006122)	1/14	0.359863	0.593864	0	0	2.37896	2.43137	UQCRB
negative regulation of Rho protein signal transduction (GO:0035024)	1/14	0.359863	0.593864	0	0	2.37896	2.43137	CUL3
regulation of calcineurin-NFAT signaling cascade (GO:0070884)	1/14	0.359863	0.593864	0	0	2.37896	2.43137	CHORDC1
negative regulation of hemopoiesis (GO:1903707)	1/14	0.359863	0.593864	0	0	2.37896	2.43137	LEO1
negative regulation of focal adhesion assembly (GO:0051895)	1/14	0.359863	0.593864	0	0	2.37896	2.43137	CLASP2
oligodendrocyte differentiation (GO:0048709)	1/14	0.359863	0.593864	0	0	2.37896	2.43137	CDK5
cardiac left ventricle morphogenesis (GO:0003214)	1/14	0.359863	0.593864	0	0	2.37896	2.43137	CPE
cellular protein complex disassembly (GO:0043624)	1/14	0.359863	0.593864	0	0	2.37896	2.43137	ETF1
smooth muscle contraction (GO:0006939)	1/14	0.359863	0.593864	0	0	2.37896	2.43137	SLC8A1
regulation of cyclin-dependent protein serine/threonine kinase activity involved in G1/S transition of mitotic cell cycle (GO:0031657)	1/14	0.359863	0.593864	0	0	2.37896	2.43137	AKT1
response to ethanol (GO:0045471)	1/14	0.359863	0.593864	0	0	2.37896	2.43137	GOT2
neutrophil activation (GO:0042119)	1/14	0.359863	0.593864	0	0	2.37896	2.43137	KMT2E
Golgi to vacuole transport (GO:0006896)	1/14	0.359863	0.593864	0	0	2.37896	2.43137	AP3D1
negative regulation of endoplasmic reticulum stress-induced intrinsic apoptotic signaling pathway (GO:1902236)	1/14	0.359863	0.593864	0	0	2.37896	2.43137	XBP1
necroptotic process (GO:0070266)	1/14	0.359863	0.593864	0	0	2.37896	2.43137	LY96
fatty acid transport (GO:0015908)	1/14	0.359863	0.593864	0	0	2.37896	2.43137	GOT2
regulation of gastrulation (GO:0010470)	1/14	0.359863	0.593864	0	0	2.37896	2.43137	CLASP2
cellular response to nitrogen compound (GO:1901699)	1/14	0.359863	0.593864	0	0	2.37896	2.43137	ATRX
RNA splicing, via endonucleolytic cleavage and ligation (GO:0000394)	1/14	0.359863	0.593864	0	0	2.37896	2.43137	ZBTB8OS
negative regulation of smooth muscle cell migration (GO:0014912)	1/14	0.359863	0.593864	0	0	2.37896	2.43137	IGFBP5
purine nucleotide catabolic process (GO:0006195)	1/14	0.359863	0.593864	0	0	2.37896	2.43137	ITPA
positive regulation of heart rate (GO:0010460)	1/14	0.359863	0.593864	0	0	2.37896	2.43137	ATP2A2
positive regulation of muscle hypertrophy (GO:0014742)	1/14	0.359863	0.593864	0	0	2.37896	2.43137	CAMK2D
interleukin-6-mediated signaling pathway (GO:0070102)	1/14	0.359863	0.593864	0	0	2.37896	2.43137	FER
positive regulation of transporter activity (GO:0032411)	1/14	0.359863	0.593864	0	0	2.37896	2.43137	WNK1
regulation of mRNA catabolic process (GO:0061013)	1/14	0.359863	0.593864	0	0	2.37896	2.43137	CNOT1
regulation of response to interferon-gamma (GO:0060330)	1/14	0.359863	0.593864	0	0	2.37896	2.43137	PTPN2
negative regulation of cation transmembrane transport (GO:1904063)	1/14	0.359863	0.593864	0	0	2.37896	2.43137	CAMK2D
purine-containing compound catabolic process (GO:0072523)	1/14	0.359863	0.593864	0	0	2.37896	2.43137	ITPA
response to ATP (GO:0033198)	1/14	0.359863	0.593864	0	0	2.37896	2.43137	PDXP
negative regulation of cell motility (GO:2000146)	4/97	0.362074	0.59714	0	0	1.33106	1.35223	SFRP1;IGFBP5;CRK;GTPBP4
negative regulation of angiogenesis (GO:0016525)	3/69	0.368134	0.602947	0	0	1.4064	1.40542	ATF2;COL4A2;SARS
positive regulation of neuron differentiation (GO:0045666)	4/98	0.369224	0.602947	0	0	1.31683	1.31202	SCARB2;PRKCI;MMD;TRIM32
positive regulation of cell growth (GO:0030307)	4/98	0.369224	0.602947	0	0	1.31683	1.31202	SFRP1;AKT1;TRIM32;TGFBR1
regulation of phagocytosis (GO:0050764)	2/41	0.369675	0.602947	0	0	1.58638	1.57866	LMAN2;ITGAV
mesenchymal cell differentiation (GO:0048762)	2/41	0.369675	0.602947	0	0	1.58638	1.57866	FAM83D;TGFBR1
peptide transport (GO:0015833)	2/41	0.369675	0.602947	0	0	1.58638	1.57866	MYH9;IPO4
negative regulation of cell projection organization (GO:0031345)	2/41	0.369675	0.602947	0	0	1.58638	1.57866	HDAC2;RTN4RL1
positive regulation of viral transcription (GO:0050434)	2/41	0.369675	0.602947	0	0	1.58638	1.57866	GTF2B;SMARCA4
regulation of ERK1 and ERK2 cascade (GO:0070372)	9/247	0.370851	0.602947	0	0	1.17086	1.16144	APP;MAP2K1;PSCA;GLIPR2;APIP;EZR;FAM83D;HRAS;PTPN2
snRNA transcription (GO:0009301)	3/70	0.376705	0.602947	0	0	1.38533	1.35249	GTF2A2;GTF2B;GTF2E1
snRNA transcription from RNA polymerase II promoter (GO:0042795)	3/70	0.376705	0.602947	0	0	1.38533	1.35249	GTF2A2;GTF2B;GTF2E1
myeloid cell development (GO:0061515)	1/15	0.379946	0.602947	0	0	2.20892	2.13763	APP
membrane repolarization during cardiac muscle cell action potential (GO:0086013)	1/15	0.379946	0.602947	0	0	2.20892	2.13763	ATP1A1
regulation of mast cell degranulation (GO:0043304)	1/15	0.379946	0.602947	0	0	2.20892	2.13763	FER
apoptotic DNA fragmentation (GO:0006309)	1/15	0.379946	0.602947	0	0	2.20892	2.13763	H1F0
heparan sulfate proteoglycan biosynthetic process (GO:0015012)	1/15	0.379946	0.602947	0	0	2.20892	2.13763	EXT1
septin ring assembly (GO:0000921)	1/15	0.379946	0.602947	0	0	2.20892	2.13763	SEPT10
positive regulation of response to wounding (GO:1903036)	1/15	0.379946	0.602947	0	0	2.20892	2.13763	HRAS
negative regulation of adherens junction organization (GO:1903392)	1/15	0.379946	0.602947	0	0	2.20892	2.13763	CLASP2
autonomic nervous system development (GO:0048483)	1/15	0.379946	0.602947	0	0	2.20892	2.13763	EDNRB
negative regulation of platelet-derived growth factor receptor signaling pathway (GO:0010642)	1/15	0.379946	0.602947	0	0	2.20892	2.13763	PTPN2
mitotic sister chromatid cohesion (GO:0007064)	1/15	0.379946	0.602947	0	0	2.20892	2.13763	NAA50
protein localization to chromosome, telomeric region (GO:0070198)	1/15	0.379946	0.602947	0	0	2.20892	2.13763	ATRX
negative regulation of insulin secretion (GO:0046676)	1/15	0.379946	0.602947	0	0	2.20892	2.13763	SFRP1
positive regulation of cytokine production involved in immune response (GO:0002720)	1/15	0.379946	0.602947	0	0	2.20892	2.13763	B2M
sodium ion import (GO:0097369)	1/15	0.379946	0.602947	0	0	2.20892	2.13763	SLC8A1
cardiac muscle cell differentiation (GO:0055007)	1/15	0.379946	0.602947	0	0	2.20892	2.13763	SLC8A1
negative regulation of coagulation (GO:0050819)	1/15	0.379946	0.602947	0	0	2.20892	2.13763	TFPI
positive regulation of telomerase RNA localization to Cajal body (GO:1904874)	1/15	0.379946	0.602947	0	0	2.20892	2.13763	CCT3
regulation of centriole replication (GO:0046599)	1/15	0.379946	0.602947	0	0	2.20892	2.13763	KAT2B
negative regulation of interleukin-2 production (GO:0032703)	1/15	0.379946	0.602947	0	0	2.20892	2.13763	EZR
nitric oxide mediated signal transduction (GO:0007263)	1/15	0.379946	0.602947	0	0	2.20892	2.13763	DDAH1
mitotic chromosome condensation (GO:0007076)	1/15	0.379946	0.602947	0	0	2.20892	2.13763	TTN
intra-S DNA damage checkpoint (GO:0031573)	1/15	0.379946	0.602947	0	0	2.20892	2.13763	ATF2
negative regulation of lipid catabolic process (GO:0050995)	1/15	0.379946	0.602947	0	0	2.20892	2.13763	AKT1
negative regulation of release of cytochrome c from mitochondria (GO:0090201)	1/15	0.379946	0.602947	0	0	2.20892	2.13763	AKT1
positive regulation of phosphoprotein phosphatase activity (GO:0032516)	1/15	0.379946	0.602947	0	0	2.20892	2.13763	PTPA
cellular response to virus (GO:0098586)	1/15	0.379946	0.602947	0	0	2.20892	2.13763	CHUK
negative regulation of cellular component movement (GO:0051271)	1/15	0.379946	0.602947	0	0	2.20892	2.13763	CRK
response to cholesterol (GO:0070723)	1/15	0.379946	0.602947	0	0	2.20892	2.13763	TGFBR1
positive regulation of viral release from host cell (GO:1902188)	1/15	0.379946	0.602947	0	0	2.20892	2.13763	VAPA
vasculature development (GO:0001944)	1/15	0.379946	0.602947	0	0	2.20892	2.13763	PIK3CA
sodium ion import across plasma membrane (GO:0098719)	1/15	0.379946	0.602947	0	0	2.20892	2.13763	SLC8A1
regulation of mitochondrial translation (GO:0070129)	1/15	0.379946	0.602947	0	0	2.20892	2.13763	MALSU1
negative regulation of viral entry into host cell (GO:0046597)	1/15	0.379946	0.602947	0	0	2.20892	2.13763	IFITM2
positive regulation of cellular response to insulin stimulus (GO:1900078)	1/15	0.379946	0.602947	0	0	2.20892	2.13763	IGF2
positive regulation of collagen metabolic process (GO:0010714)	1/15	0.379946	0.602947	0	0	2.20892	2.13763	HDAC2
positive regulation of NF-kappaB import into nucleus (GO:0042346)	1/15	0.379946	0.602947	0	0	2.20892	2.13763	APP
filopodium assembly (GO:0046847)	1/15	0.379946	0.602947	0	0	2.20892	2.13763	EZR
microtubule depolymerization (GO:0007019)	1/15	0.379946	0.602947	0	0	2.20892	2.13763	CKAP5
negative regulation of RNA metabolic process (GO:0051253)	1/15	0.379946	0.602947	0	0	2.20892	2.13763	PTBP2
negative regulation of mRNA processing (GO:0050686)	1/15	0.379946	0.602947	0	0	2.20892	2.13763	SRSF6
positive regulation of collagen biosynthetic process (GO:0032967)	1/15	0.379946	0.602947	0	0	2.20892	2.13763	HDAC2
regulation of protein complex disassembly (GO:0043244)	1/15	0.379946	0.602947	0	0	2.20892	2.13763	ETF1
negative regulation of protein processing (GO:0010955)	1/15	0.379946	0.602947	0	0	2.20892	2.13763	SNX12
toll-like receptor 4 signaling pathway (GO:0034142)	1/15	0.379946	0.602947	0	0	2.20892	2.13763	LY96
positive regulation of potassium ion transport (GO:0043268)	1/15	0.379946	0.602947	0	0	2.20892	2.13763	ACTN2
embryonic cranial skeleton morphogenesis (GO:0048701)	1/15	0.379946	0.602947	0	0	2.20892	2.13763	TGFBR1
sulfate transport (GO:0008272)	1/15	0.379946	0.602947	0	0	2.20892	2.13763	RACGAP1
endoderm development (GO:0007492)	1/15	0.379946	0.602947	0	0	2.20892	2.13763	LAMC1
inhibition of cysteine-type endopeptidase activity (GO:0097340)	1/15	0.379946	0.602947	0	0	2.20892	2.13763	XIAP
regulation of cell junction assembly (GO:1901888)	1/15	0.379946	0.602947	0	0	2.20892	2.13763	CBFB
regulation of cartilage development (GO:0061035)	1/15	0.379946	0.602947	0	0	2.20892	2.13763	SOX6
ion transmembrane transport (GO:0034220)	8/219	0.380801	0.603108	0	0	1.1737	1.13318	ATP6V1G1;CLCN4;FXYD1;ATP2A2;ATP1B3;ATP1A1;ATP6V1E1;ATP6V0D1
cellular response to calcium ion (GO:0071277)	2/42	0.380958	0.603108	0	0	1.54664	1.49261	CAMK2D;ADD1
positive regulation of protein localization to nucleus (GO:1900182)	2/42	0.380958	0.603108	0	0	1.54664	1.49261	CCT3;AKT1
regulation of ion transmembrane transporter activity (GO:0032412)	2/42	0.380958	0.603108	0	0	1.54664	1.49261	WNK1;FXYD1
phosphatidylcholine metabolic process (GO:0046470)	3/71	0.385251	0.60954	0	0	1.36489	1.30191	CHKB;DBI;CEPT1
protein processing (GO:0016485)	4/101	0.390636	0.613586	0	0	1.2759	1.19932	LONP2;CPE;ECE1;OGT
mitotic metaphase plate congression (GO:0007080)	2/43	0.392155	0.613586	0	0	1.50884	1.41242	CUL3;PIBF1
positive regulation of protein localization to plasma membrane (GO:1903078)	2/43	0.392155	0.613586	0	0	1.50884	1.41242	PRKCI;AKT1
lysosomal transport (GO:0007041)	3/72	0.39377	0.613586	0	0	1.34504	1.25356	SCARB2;VPS53;GPRASP1
Rho protein signal transduction (GO:0007266)	3/72	0.39377	0.613586	0	0	1.34504	1.25356	RHOT1;CDH13;RND2
regulation of fat cell differentiation (GO:0045598)	3/72	0.39377	0.613586	0	0	1.34504	1.25356	SFRP1;XBP1;AKT1
protein localization to microtubule organizing center (GO:1905508)	1/16	0.399399	0.613586	0	0	2.06155	1.89208	PIBF1
positive regulation of epithelial cell apoptotic process (GO:1904037)	1/16	0.399399	0.613586	0	0	2.06155	1.89208	PRKCI
negative regulation of NF-kappaB import into nucleus (GO:0042347)	1/16	0.399399	0.613586	0	0	2.06155	1.89208	CCDC22
positive regulation of nuclear-transcribed mRNA catabolic process, deadenylation-dependent decay (GO:1900153)	1/16	0.399399	0.613586	0	0	2.06155	1.89208	CNOT1
regulation of systemic arterial blood pressure by hormone (GO:0001990)	1/16	0.399399	0.613586	0	0	2.06155	1.89208	ECE1
positive regulation of secretion (GO:0051047)	1/16	0.399399	0.613586	0	0	2.06155	1.89208	XBP1
DNA strand elongation involved in DNA replication (GO:0006271)	1/16	0.399399	0.613586	0	0	2.06155	1.89208	POLE
negative regulation of immune effector process (GO:0002698)	1/16	0.399399	0.613586	0	0	2.06155	1.89208	FER
regulation of membrane depolarization (GO:0003254)	1/16	0.399399	0.613586	0	0	2.06155	1.89208	CAMK2D
glucose 6-phosphate metabolic process (GO:0051156)	1/16	0.399399	0.613586	0	0	2.06155	1.89208	PGD
leukocyte tethering or rolling (GO:0050901)	1/16	0.399399	0.613586	0	0	2.06155	1.89208	GOLPH3
hyaluronan catabolic process (GO:0030214)	1/16	0.399399	0.613586	0	0	2.06155	1.89208	CHORDC1
regulation of RIG-I signaling pathway (GO:0039535)	1/16	0.399399	0.613586	0	0	2.06155	1.89208	PUM1
cytoplasmic sequestering of transcription factor (GO:0042994)	1/16	0.399399	0.613586	0	0	2.06155	1.89208	CCDC22
cardiac ventricle development (GO:0003231)	1/16	0.399399	0.613586	0	0	2.06155	1.89208	HES1
negative regulation of steroid biosynthetic process (GO:0010894)	1/16	0.399399	0.613586	0	0	2.06155	1.89208	NFKB1
positive regulation of mRNA processing (GO:0050685)	1/16	0.399399	0.613586	0	0	2.06155	1.89208	LEO1
leukocyte adhesion to vascular endothelial cell (GO:0061756)	1/16	0.399399	0.613586	0	0	2.06155	1.89208	GOLPH3
positive regulation of lymphocyte differentiation (GO:0045621)	1/16	0.399399	0.613586	0	0	2.06155	1.89208	XBP1
guanosine-containing compound metabolic process (GO:1901068)	1/16	0.399399	0.613586	0	0	2.06155	1.89208	GNAI3
regulation of bicellular tight junction assembly (GO:2000810)	1/16	0.399399	0.613586	0	0	2.06155	1.89208	CBFB
positive regulation of cardiac muscle hypertrophy (GO:0010613)	1/16	0.399399	0.613586	0	0	2.06155	1.89208	CAMK2D
cellular response to pH (GO:0071467)	1/16	0.399399	0.613586	0	0	2.06155	1.89208	CHORDC1
positive regulation of macrophage derived foam cell differentiation (GO:0010744)	1/16	0.399399	0.613586	0	0	2.06155	1.89208	NFKB1
peptidyl-lysine methylation (GO:0018022)	1/16	0.399399	0.613586	0	0	2.06155	1.89208	SMYD2
negative regulation of DNA replication (GO:0008156)	1/16	0.399399	0.613586	0	0	2.06155	1.89208	GTPBP4
miRNA metabolic process (GO:0010586)	1/16	0.399399	0.613586	0	0	2.06155	1.89208	PRKRA
rRNA transcription (GO:0009303)	1/16	0.399399	0.613586	0	0	2.06155	1.89208	TAF1B
T cell migration (GO:0072678)	1/16	0.399399	0.613586	0	0	2.06155	1.89208	S1PR1
regulation of osteoblast proliferation (GO:0033688)	1/16	0.399399	0.613586	0	0	2.06155	1.89208	SFRP1
positive regulation of nitric-oxide synthase activity (GO:0051000)	1/16	0.399399	0.613586	0	0	2.06155	1.89208	AKT1
negative regulation of peptide hormone secretion (GO:0090278)	1/16	0.399399	0.613586	0	0	2.06155	1.89208	SFRP1
positive regulation of G2/M transition of mitotic cell cycle (GO:0010971)	1/16	0.399399	0.613586	0	0	2.06155	1.89208	BRD4
cardiac epithelial to mesenchymal transition (GO:0060317)	1/16	0.399399	0.613586	0	0	2.06155	1.89208	TGFBR1
odontogenesis of dentin-containing tooth (GO:0042475)	1/16	0.399399	0.613586	0	0	2.06155	1.89208	HDAC2
G-protein coupled acetylcholine receptor signaling pathway (GO:0007213)	1/16	0.399399	0.613586	0	0	2.06155	1.89208	AGRN
positive regulation of G1/S transition of mitotic cell cycle (GO:1900087)	1/16	0.399399	0.613586	0	0	2.06155	1.89208	KMT2E
regulation of necroptotic process (GO:0060544)	1/16	0.399399	0.613586	0	0	2.06155	1.89208	CFLAR
embryonic heart tube development (GO:0035050)	1/16	0.399399	0.613586	0	0	2.06155	1.89208	HES1
myoblast differentiation (GO:0045445)	1/16	0.399399	0.613586	0	0	2.06155	1.89208	MAPK12
mesenchyme development (GO:0060485)	1/16	0.399399	0.613586	0	0	2.06155	1.89208	TGFBR1
positive regulation of response to endoplasmic reticulum stress (GO:1905898)	1/16	0.399399	0.613586	0	0	2.06155	1.89208	XBP1
programmed necrotic cell death (GO:0097300)	1/16	0.399399	0.613586	0	0	2.06155	1.89208	LY96
positive regulation of DNA-templated transcription, initiation (GO:2000144)	1/16	0.399399	0.613586	0	0	2.06155	1.89208	GTF2B
Ras protein signal transduction (GO:0007265)	8/223	0.399881	0.613971	0	0	1.15162	1.05556	CCNA2;GPSM2;RHOT1;RAB14;RAB24;CDH13;RND2;HRAS
regulation of focal adhesion assembly (GO:0051893)	2/44	0.40326	0.617011	0	0	1.47284	1.33759	SFRP1;CLASP2
adherens junction organization (GO:0034332)	2/44	0.40326	0.617011	0	0	1.47284	1.33759	AFDN;CDH13
microtubule cytoskeleton organization involved in mitosis (GO:1902850)	2/44	0.40326	0.617011	0	0	1.47284	1.33759	GPSM2;CLASP2
regulation of intracellular pH (GO:0051453)	2/44	0.40326	0.617011	0	0	1.47284	1.33759	CHORDC1;TMEM165
positive regulation of actin filament bundle assembly (GO:0032233)	2/44	0.40326	0.617011	0	0	1.47284	1.33759	SFRP1;TGFBR1
myeloid cell differentiation (GO:0030099)	2/44	0.40326	0.617011	0	0	1.47284	1.33759	KMT2E;PTPN2
cellular response to organic substance (GO:0071310)	5/133	0.404852	0.618485	0	0	1.20861	1.09287	SFRP1;IGFBP5;RPS6KB1;MAPK12;PTPN2
positive regulation of angiogenesis (GO:0045766)	4/103	0.404854	0.618485	0	0	1.25	1.13028	XBP1;GAB1;VEGFB;HSPB1
glucose homeostasis (GO:0042593)	3/74	0.410712	0.618485	0	0	1.30702	1.16306	IGF2;PYGL;PTPN2
positive regulation of blood vessel endothelial cell migration (GO:0043536)	2/45	0.414267	0.618485	0	0	1.43851	1.26768	HSPB1;AKT1
antigen receptor-mediated signaling pathway (GO:0050851)	9/257	0.415538	0.618485	0	0	1.12306	0.986253	PSMD8;CHUK;PIK3CA;PSMD2;PSME3;CUL1;PSMD1;UBE2D1;NFKB1
cilium assembly (GO:0060271)	10/288	0.41643	0.618485	0	0	1.11324	0.975242	SEPT10;TTC8;RAB3IP;FOPNL;ATP6V0D1;TNPO1;PIBF1;CKAP5;YWHAG;CEP78
positive regulation of protein processing (GO:0010954)	1/17	0.418243	0.618485	0	0	1.93261	1.68464	MYH9
regulation of cellular protein catabolic process (GO:1903362)	1/17	0.418243	0.618485	0	0	1.93261	1.68464	EZR
cardiac myofibril assembly (GO:0055003)	1/17	0.418243	0.618485	0	0	1.93261	1.68464	TTN
regulation of multicellular organism growth (GO:0040014)	1/17	0.418243	0.618485	0	0	1.93261	1.68464	APP
positive regulation of transcription initiation from RNA polymerase II promoter (GO:0060261)	1/17	0.418243	0.618485	0	0	1.93261	1.68464	GTF2B
positive regulation of cell cycle G2/M phase transition (GO:1902751)	1/17	0.418243	0.618485	0	0	1.93261	1.68464	BRD4
positive regulation of focal adhesion assembly (GO:0051894)	1/17	0.418243	0.618485	0	0	1.93261	1.68464	SFRP1
DNA catabolic process (GO:0006308)	1/17	0.418243	0.618485	0	0	1.93261	1.68464	TATDN1
regulation of telomere maintenance via telomere lengthening (GO:1904356)	1/17	0.418243	0.618485	0	0	1.93261	1.68464	HNRNPA2B1
response to interferon-alpha (GO:0035455)	1/17	0.418243	0.618485	0	0	1.93261	1.68464	IFITM2
regulation of insulin-like growth factor receptor signaling pathway (GO:0043567)	1/17	0.418243	0.618485	0	0	1.93261	1.68464	IGFBP5
positive regulation of lymphocyte migration (GO:2000403)	1/17	0.418243	0.618485	0	0	1.93261	1.68464	APP
microtubule nucleation (GO:0007020)	1/17	0.418243	0.618485	0	0	1.93261	1.68464	CLASP2
cellular response to gamma radiation (GO:0071480)	1/17	0.418243	0.618485	0	0	1.93261	1.68464	HRAS
2-oxoglutarate metabolic process (GO:0006103)	1/17	0.418243	0.618485	0	0	1.93261	1.68464	GOT2
positive regulation of interleukin-6 secretion (GO:2000778)	1/17	0.418243	0.618485	0	0	1.93261	1.68464	XBP1
regulation of lipid catabolic process (GO:0050994)	1/17	0.418243	0.618485	0	0	1.93261	1.68464	LONP2
histone H2A ubiquitination (GO:0033522)	1/17	0.418243	0.618485	0	0	1.93261	1.68464	CUL4B
negative regulation of B cell activation (GO:0050869)	1/17	0.418243	0.618485	0	0	1.93261	1.68464	SFRP1
mRNA cis splicing, via spliceosome (GO:0045292)	1/17	0.418243	0.618485	0	0	1.93261	1.68464	PSIP1
positive regulation of response to biotic stimulus (GO:0002833)	1/17	0.418243	0.618485	0	0	1.93261	1.68464	PUM1
histone H2A monoubiquitination (GO:0035518)	1/17	0.418243	0.618485	0	0	1.93261	1.68464	CUL4B
negative regulation of tumor necrosis factor-mediated signaling pathway (GO:0010804)	1/17	0.418243	0.618485	0	0	1.93261	1.68464	PTPN2
positive regulation of stem cell proliferation (GO:2000648)	1/17	0.418243	0.618485	0	0	1.93261	1.68464	N4BP2L2
spindle assembly checkpoint (GO:0071173)	1/17	0.418243	0.618485	0	0	1.93261	1.68464	TRIP13
negative regulation of intracellular transport (GO:0032387)	1/17	0.418243	0.618485	0	0	1.93261	1.68464	PLN
negative regulation of stress fiber assembly (GO:0051497)	1/17	0.418243	0.618485	0	0	1.93261	1.68464	CLASP2
positive regulation of cellular protein catabolic process (GO:1903364)	1/17	0.418243	0.618485	0	0	1.93261	1.68464	EZR
negative regulation of cellular carbohydrate metabolic process (GO:0010677)	1/17	0.418243	0.618485	0	0	1.93261	1.68464	CLK2
negative regulation of phosphoprotein phosphatase activity (GO:0032515)	1/17	0.418243	0.618485	0	0	1.93261	1.68464	PTPA
3'-UTR-mediated mRNA stabilization (GO:0070935)	1/17	0.418243	0.618485	0	0	1.93261	1.68464	TARDBP
peptidyl-lysine trimethylation (GO:0018023)	1/17	0.418243	0.618485	0	0	1.93261	1.68464	OGT
rRNA catabolic process (GO:0016075)	1/17	0.418243	0.618485	0	0	1.93261	1.68464	TRIR
regulation of collagen biosynthetic process (GO:0032965)	1/17	0.418243	0.618485	0	0	1.93261	1.68464	HDAC2
regulation of protein localization to membrane (GO:1905475)	1/17	0.418243	0.618485	0	0	1.93261	1.68464	CDK5
positive regulation of macrophage activation (GO:0043032)	1/17	0.418243	0.618485	0	0	1.93261	1.68464	APP
macrophage activation (GO:0042116)	1/17	0.418243	0.618485	0	0	1.93261	1.68464	CD93
regulation of transcription from RNA polymerase I promoter (GO:0006356)	1/17	0.418243	0.618485	0	0	1.93261	1.68464	WDR75
heterocycle biosynthetic process (GO:0018130)	1/17	0.418243	0.618485	0	0	1.93261	1.68464	ALDH18A1
nucleotide catabolic process (GO:0009166)	1/17	0.418243	0.618485	0	0	1.93261	1.68464	ITPA
serine family amino acid metabolic process (GO:0009069)	1/17	0.418243	0.618485	0	0	1.93261	1.68464	SARS
chaperone-mediated protein complex assembly (GO:0051131)	1/17	0.418243	0.618485	0	0	1.93261	1.68464	LONP1
regulation of T cell migration (GO:2000404)	1/17	0.418243	0.618485	0	0	1.93261	1.68464	APP
synaptic vesicle transport (GO:0048489)	1/17	0.418243	0.618485	0	0	1.93261	1.68464	CDK5
septin ring organization (GO:0031106)	1/17	0.418243	0.618485	0	0	1.93261	1.68464	SEPT10
detection of mechanical stimulus (GO:0050982)	1/17	0.418243	0.618485	0	0	1.93261	1.68464	TTN
positive regulation of cartilage development (GO:0061036)	1/17	0.418243	0.618485	0	0	1.93261	1.68464	SOX6
cellular response to inorganic substance (GO:0071241)	1/17	0.418243	0.618485	0	0	1.93261	1.68464	ATRX
platelet-derived growth factor receptor signaling pathway (GO:0048008)	1/17	0.418243	0.618485	0	0	1.93261	1.68464	FER
positive regulation of transcription of Notch receptor target (GO:0007221)	1/17	0.418243	0.618485	0	0	1.93261	1.68464	KAT2B
viral entry into host cell (GO:0046718)	1/17	0.418243	0.618485	0	0	1.93261	1.68464	ITGAV
mitotic spindle assembly checkpoint (GO:0007094)	1/17	0.418243	0.618485	0	0	1.93261	1.68464	TRIP13
mitotic spindle checkpoint (GO:0071174)	1/17	0.418243	0.618485	0	0	1.93261	1.68464	TRIP13
membrane depolarization during cardiac muscle cell action potential (GO:0086012)	1/17	0.418243	0.618485	0	0	1.93261	1.68464	SLC8A1
ion transport (GO:0006811)	10/289	0.420657	0.621708	0	0	1.10919	0.960493	ATP6V1G1;CLCN4;WNK1;FXYD1;ATP2A2;ATP1B3;ATP1A1;ATP6V1E1;ATP6V0D1;SLC8A1
regulation of fibroblast proliferation (GO:0048145)	2/46	0.425171	0.627938	0	0	1.40575	1.20228	SFRP1;TRIM32
positive regulation of cellular catabolic process (GO:0031331)	4/106	0.426058	0.627938	0	0	1.21304	1.03494	CNOT1;NPRL2;EZR;SVIP
response to endoplasmic reticulum stress (GO:0034976)	4/106	0.426058	0.627938	0	0	1.21304	1.03494	CREB3L2;TMTC3;UBQLN1;ATP2A2
positive regulation of cellular component organization (GO:0051130)	4/106	0.426058	0.627938	0	0	1.21304	1.03494	TMED9;TGFBR1;ADD1;ANAPC2
positive regulation of JNK cascade (GO:0046330)	3/76	0.427505	0.627938	0	0	1.27107	1.08015	APP;DUSP19;HRAS
neutrophil degranulation (GO:0043312)	16/479	0.433609	0.627938	0	0	1.06952	0.893704	CD93;COMMD3;PYGL;SVIP;NFKB1;IGF2R;FABP5;VAPA;RAB14;PSMD2;STBD1;RAB24;PSMD1;ITGAV;B2M;SPTAN1
response to cytokine (GO:0034097)	5/138	0.435834	0.627938	0	0	1.16288	0.96576	IFITM2;LIFR;TRIM32;PTPN2;MCL1
polyol metabolic process (GO:0019751)	2/47	0.435969	0.627938	0	0	1.37444	1.14103	INPP5A;NUDT4
regulation of intrinsic apoptotic signaling pathway (GO:2001242)	2/47	0.435969	0.627938	0	0	1.37444	1.14103	UBQLN1;MCL1
negative regulation of cellular biosynthetic process (GO:0031327)	2/47	0.435969	0.627938	0	0	1.37444	1.14103	NFKB1;CLK2
positive regulation of tumor necrosis factor production (GO:0032760)	2/47	0.435969	0.627938	0	0	1.37444	1.14103	LY96;HSPB1
fatty acid biosynthetic process (GO:0006633)	2/47	0.435969	0.627938	0	0	1.37444	1.14103	XBP1;TECRL
histone H4 acetylation (GO:0043967)	2/47	0.435969	0.627938	0	0	1.37444	1.14103	KANSL3;OGT
inositol phosphate metabolic process (GO:0043647)	2/47	0.435969	0.627938	0	0	1.37444	1.14103	INPP5A;NUDT4
regulation of adherens junction organization (GO:1903391)	1/18	0.436496	0.627938	0	0	1.81883	1.50777	ADD1
membrane lipid metabolic process (GO:0006643)	1/18	0.436496	0.627938	0	0	1.81883	1.50777	KDELC2
regulation of telomerase RNA localization to Cajal body (GO:1904872)	1/18	0.436496	0.627938	0	0	1.81883	1.50777	CCT3
membrane protein ectodomain proteolysis (GO:0006509)	1/18	0.436496	0.627938	0	0	1.81883	1.50777	MYH9
regulation of amyloid-beta formation (GO:1902003)	1/18	0.436496	0.627938	0	0	1.81883	1.50777	APP
protein localization to centrosome (GO:0071539)	1/18	0.436496	0.627938	0	0	1.81883	1.50777	PIBF1
regulation of spindle organization (GO:0090224)	1/18	0.436496	0.627938	0	0	1.81883	1.50777	GPSM2
response to nutrient levels (GO:0031667)	1/18	0.436496	0.627938	0	0	1.81883	1.50777	IGF2
nuclear envelope reassembly (GO:0031468)	1/18	0.436496	0.627938	0	0	1.81883	1.50777	ANKLE2
anion transmembrane transport (GO:0098656)	1/18	0.436496	0.627938	0	0	1.81883	1.50777	SLC35B1
regulation of keratinocyte proliferation (GO:0010837)	1/18	0.436496	0.627938	0	0	1.81883	1.50777	SRSF6
maintenance of protein localization in organelle (GO:0072595)	1/18	0.436496	0.627938	0	0	1.81883	1.50777	AKT1
regulation of mitochondrial membrane permeability (GO:0046902)	1/18	0.436496	0.627938	0	0	1.81883	1.50777	CAMK2A
establishment of mitotic spindle localization (GO:0040001)	1/18	0.436496	0.627938	0	0	1.81883	1.50777	GPSM2
regulation of lipopolysaccharide-mediated signaling pathway (GO:0031664)	1/18	0.436496	0.627938	0	0	1.81883	1.50777	SCARB2
establishment or maintenance of apical/basal cell polarity (GO:0035088)	1/18	0.436496	0.627938	0	0	1.81883	1.50777	PRKCI
anion homeostasis (GO:0055081)	1/18	0.436496	0.627938	0	0	1.81883	1.50777	XBP1
negative regulation of protein dephosphorylation (GO:0035308)	1/18	0.436496	0.627938	0	0	1.81883	1.50777	PTPA
regulation of cardiac muscle cell proliferation (GO:0060043)	1/18	0.436496	0.627938	0	0	1.81883	1.50777	TGFBR1
phosphatidylglycerol acyl-chain remodeling (GO:0036148)	1/18	0.436496	0.627938	0	0	1.81883	1.50777	CRLS1
DNA conformation change (GO:0071103)	1/18	0.436496	0.627938	0	0	1.81883	1.50777	TOP1
blood vessel endothelial cell migration (GO:0043534)	1/18	0.436496	0.627938	0	0	1.81883	1.50777	MYH9
negative regulation of protein transport (GO:0051224)	1/18	0.436496	0.627938	0	0	1.81883	1.50777	SNX12
regulation of cellular response to growth factor stimulus (GO:0090287)	1/18	0.436496	0.627938	0	0	1.81883	1.50777	XIAP
regulation of epithelial cell differentiation (GO:0030856)	1/18	0.436496	0.627938	0	0	1.81883	1.50777	RHEB
regulation of microtubule polymerization or depolymerization (GO:0031110)	1/18	0.436496	0.627938	0	0	1.81883	1.50777	CLASP2
positive regulation of carbohydrate metabolic process (GO:0045913)	1/18	0.436496	0.627938	0	0	1.81883	1.50777	NFKB1
regulation of peptidase activity (GO:0052547)	1/18	0.436496	0.627938	0	0	1.81883	1.50777	MAPK12
establishment of epithelial cell polarity (GO:0090162)	1/18	0.436496	0.627938	0	0	1.81883	1.50777	GOLPH3
glyceraldehyde-3-phosphate metabolic process (GO:0019682)	1/18	0.436496	0.627938	0	0	1.81883	1.50777	PGD
cell-substrate adherens junction assembly (GO:0007045)	1/18	0.436496	0.627938	0	0	1.81883	1.50777	ACTN2
regulation of smooth muscle cell migration (GO:0014910)	1/18	0.436496	0.627938	0	0	1.81883	1.50777	IGFBP5
mRNA destabilization (GO:0061157)	1/18	0.436496	0.627938	0	0	1.81883	1.50777	PUM1
focal adhesion assembly (GO:0048041)	1/18	0.436496	0.627938	0	0	1.81883	1.50777	ACTN2
negative regulation of calcium-mediated signaling (GO:0050849)	1/18	0.436496	0.627938	0	0	1.81883	1.50777	CHORDC1
positive regulation of translation (GO:0045727)	3/78	0.444126	0.632076	0	0	1.23705	1.00405	RPS6KB1;IMP3;UPF3B
regulation of cellular response to heat (GO:1900034)	3/78	0.444126	0.632076	0	0	1.23705	1.00405	CAMK2D;CHORDC1;CAMK2A
fibroblast growth factor receptor signaling pathway (GO:0008543)	3/78	0.444126	0.632076	0	0	1.23705	1.00405	TIAL1;FIBP;RAB14
endosome to lysosome transport (GO:0008333)	2/48	0.446656	0.632076	0	0	1.34449	1.08361	AP3D1;GPRASP1
cytoplasmic microtubule organization (GO:0031122)	2/48	0.446656	0.632076	0	0	1.34449	1.08361	CHORDC1;EZR
regulation of epithelial cell migration (GO:0010632)	2/48	0.446656	0.632076	0	0	1.34449	1.08361	GLIPR2;CLASP2
intrinsic apoptotic signaling pathway in response to DNA damage (GO:0008630)	2/48	0.446656	0.632076	0	0	1.34449	1.08361	CRIP1;MCL1
positive regulation of chemotaxis (GO:0050921)	2/48	0.446656	0.632076	0	0	1.34449	1.08361	HSPB1;CDH13
neutrophil activation involved in immune response (GO:0002283)	16/483	0.446818	0.632076	0	0	1.06014	0.85405	CD93;COMMD3;PYGL;SVIP;NFKB1;IGF2R;FABP5;VAPA;RAB14;PSMD2;STBD1;RAB24;PSMD1;ITGAV;B2M;SPTAN1
activation of protein kinase activity (GO:0032147)	8/233	0.447517	0.632076	0	0	1.09987	0.884337	MAP2K1;STRADA;IGF2;AKT1;PIBF1;CRK;TGFBR1;MAP2K6
negative regulation of sequence-specific DNA binding transcription factor activity (GO:0043433)	5/140	0.448133	0.632076	0	0	1.14553	0.919476	EGLN1;HDAC2;CHUK;CHORDC1;COMMD6
inorganic cation transmembrane transport (GO:0098662)	5/140	0.448133	0.632076	0	0	1.14553	0.919476	ATP2A2;ITGAV;ATP6V1E1;ATP6V0D1;SLC8A1
nucleosome organization (GO:0034728)	3/79	0.452365	0.632076	0	0	1.22071	0.968348	ATRX;SMARCA5;SMARCA4
activation of cysteine-type endopeptidase activity involved in apoptotic process (GO:0006919)	3/79	0.452365	0.632076	0	0	1.22071	0.968348	MTCH1;BEX3;CFLAR
positive regulation of protein kinase activity (GO:0045860)	6/172	0.453866	0.632076	0	0	1.11792	0.883104	MAP2K1;STRADA;MMD;DUSP19;MAP2K6;EZH2
viral gene expression (GO:0019080)	4/110	0.454015	0.632076	0	0	1.16703	0.921512	RPS15A;RPL31;RPS29;RPS11
positive regulation of chromosome organization (GO:2001252)	1/19	0.454178	0.632076	0	0	1.7177	1.35572	ATRX
primary alcohol metabolic process (GO:0034308)	1/19	0.454178	0.632076	0	0	1.7177	1.35572	GDPD1
negative regulation of lymphocyte activation (GO:0051250)	1/19	0.454178	0.632076	0	0	1.7177	1.35572	PIBF1
protein ADP-ribosylation (GO:0006471)	1/19	0.454178	0.632076	0	0	1.7177	1.35572	HPF1
error-free translesion synthesis (GO:0070987)	1/19	0.454178	0.632076	0	0	1.7177	1.35572	RFC1
negative regulation of phosphate metabolic process (GO:0045936)	1/19	0.454178	0.632076	0	0	1.7177	1.35572	ANKLE2
histone methylation (GO:0016571)	1/19	0.454178	0.632076	0	0	1.7177	1.35572	EZH2
negative regulation of cell junction assembly (GO:1901889)	1/19	0.454178	0.632076	0	0	1.7177	1.35572	CLASP2
positive regulation of heart contraction (GO:0045823)	1/19	0.454178	0.632076	0	0	1.7177	1.35572	ATP2A2
protein targeting to lysosome (GO:0006622)	1/19	0.454178	0.632076	0	0	1.7177	1.35572	SCARB2
NADP metabolic process (GO:0006739)	1/19	0.454178	0.632076	0	0	1.7177	1.35572	PGD
regulation of long-term synaptic potentiation (GO:1900271)	1/19	0.454178	0.632076	0	0	1.7177	1.35572	APP
acetylcholine receptor signaling pathway (GO:0095500)	1/19	0.454178	0.632076	0	0	1.7177	1.35572	AGRN
positive regulation of STAT cascade (GO:1904894)	1/19	0.454178	0.632076	0	0	1.7177	1.35572	HES1
positive regulation of activated T cell proliferation (GO:0042104)	1/19	0.454178	0.632076	0	0	1.7177	1.35572	IGF2
sulfur compound transport (GO:0072348)	1/19	0.454178	0.632076	0	0	1.7177	1.35572	RACGAP1
endothelial cell development (GO:0001885)	1/19	0.454178	0.632076	0	0	1.7177	1.35572	EZR
regulation of myotube differentiation (GO:0010830)	1/19	0.454178	0.632076	0	0	1.7177	1.35572	XBP1
muscle tissue morphogenesis (GO:0060415)	1/19	0.454178	0.632076	0	0	1.7177	1.35572	TTN
Rac protein signal transduction (GO:0016601)	1/19	0.454178	0.632076	0	0	1.7177	1.35572	CDH13
excitatory postsynaptic potential (GO:0060079)	1/19	0.454178	0.632076	0	0	1.7177	1.35572	AKT1
positive regulation of oxidoreductase activity (GO:0051353)	1/19	0.454178	0.632076	0	0	1.7177	1.35572	POR
positive regulation of lipid storage (GO:0010884)	1/19	0.454178	0.632076	0	0	1.7177	1.35572	NFKB1
osteoclast differentiation (GO:0030316)	1/19	0.454178	0.632076	0	0	1.7177	1.35572	GLO1
nucleosome disassembly (GO:0006337)	1/19	0.454178	0.632076	0	0	1.7177	1.35572	SMARCA4
chromatin disassembly (GO:0031498)	1/19	0.454178	0.632076	0	0	1.7177	1.35572	SMARCA4
gamma-aminobutyric acid signaling pathway (GO:0007214)	1/19	0.454178	0.632076	0	0	1.7177	1.35572	GNAI2
positive regulation of interferon-alpha production (GO:0032727)	1/19	0.454178	0.632076	0	0	1.7177	1.35572	CHUK
cellular polysaccharide biosynthetic process (GO:0033692)	1/19	0.454178	0.632076	0	0	1.7177	1.35572	EXT1
purine ribonucleotide catabolic process (GO:0009154)	1/19	0.454178	0.632076	0	0	1.7177	1.35572	NUDT4
striated muscle cell differentiation (GO:0051146)	1/19	0.454178	0.632076	0	0	1.7177	1.35572	BVES
cellular response to interleukin-7 (GO:0098761)	1/19	0.454178	0.632076	0	0	1.7177	1.35572	SMARCA4
macromolecule biosynthetic process (GO:0009059)	1/19	0.454178	0.632076	0	0	1.7177	1.35572	P3H4
positive regulation of immunoglobulin production (GO:0002639)	1/19	0.454178	0.632076	0	0	1.7177	1.35572	XBP1
nucleotide-sugar biosynthetic process (GO:0009226)	1/19	0.454178	0.632076	0	0	1.7177	1.35572	UGDH
calcium ion transport into cytosol (GO:0060402)	1/19	0.454178	0.632076	0	0	1.7177	1.35572	SLC8A1
positive regulation of pri-miRNA transcription from RNA polymerase II promoter (GO:1902895)	1/19	0.454178	0.632076	0	0	1.7177	1.35572	SMARCA4
DNA double-strand break processing (GO:0000729)	1/19	0.454178	0.632076	0	0	1.7177	1.35572	SMARCAD1
aspartate family amino acid catabolic process (GO:0009068)	1/19	0.454178	0.632076	0	0	1.7177	1.35572	GOT2
interleukin-7-mediated signaling pathway (GO:0038111)	1/19	0.454178	0.632076	0	0	1.7177	1.35572	SMARCA4
negative regulation of calcium ion transport (GO:0051926)	1/19	0.454178	0.632076	0	0	1.7177	1.35572	PLN
positive regulation of epithelial cell differentiation (GO:0030858)	1/19	0.454178	0.632076	0	0	1.7177	1.35572	TMEM100
mitochondrial calcium ion homeostasis (GO:0051560)	1/19	0.454178	0.632076	0	0	1.7177	1.35572	MICU2
positive regulation of transcription regulatory region DNA binding (GO:2000679)	1/19	0.454178	0.632076	0	0	1.7177	1.35572	GTF2B
response to interferon-beta (GO:0035456)	1/19	0.454178	0.632076	0	0	1.7177	1.35572	IFITM2
activin receptor signaling pathway (GO:0032924)	1/19	0.454178	0.632076	0	0	1.7177	1.35572	TGFBR1
cellular response to DNA damage stimulus (GO:0006974)	11/329	0.457111	0.634986	0	0	1.07002	0.837646	ATF2;KIN;HPF1;XIAP;SMC5;GTF2H3;CRIP1;MAPK12;MAP2K6;MCL1;CUL4B
RNA methylation (GO:0001510)	2/49	0.457228	0.634986	0	0	1.31581	1.02972	TGS1;BUD23
organic hydroxy compound biosynthetic process (GO:1901617)	2/49	0.457228	0.634986	0	0	1.31581	1.02972	SQLE;PSAT1
regulation of release of sequestered calcium ion into cytosol (GO:0051279)	2/49	0.457228	0.634986	0	0	1.31581	1.02972	SELENON;CAMK2D
positive regulation of stress-activated MAPK cascade (GO:0032874)	3/80	0.460554	0.638934	0	0	1.2048	0.934109	APP;DUSP19;HRAS
cellular response to hormone stimulus (GO:0032870)	3/80	0.460554	0.638934	0	0	1.2048	0.934109	XBP1;ATP1A1;TFPI
cellular response to cytokine stimulus (GO:0071345)	15/456	0.461677	0.640157	0	0	1.0522	0.813234	XBP1;CHUK;ZFAND6;LIFR;FOXO3;NFKB1;SFRP1;FER;PIK3CA;RTN4RL1;S1PR1;AKT1;CRK;PTPN2;MCL1
regulation of bone mineralization (GO:0030500)	2/50	0.467683	0.641412	0	0	1.28833	0.979089	S1PR1;SLC8A1
myeloid leukocyte differentiation (GO:0002573)	2/50	0.467683	0.641412	0	0	1.28833	0.979089	GLO1;MYH9
regulation of blood vessel endothelial cell migration (GO:0043535)	2/50	0.467683	0.641412	0	0	1.28833	0.979089	HSPB1;AKT1
fatty acid beta-oxidation (GO:0006635)	2/50	0.467683	0.641412	0	0	1.28833	0.979089	IVD;ETFB
epidermis development (GO:0008544)	3/81	0.468689	0.641412	0	0	1.18929	0.901261	HDAC2;FABP5;ATP2A2
negative regulation of cell death (GO:0060548)	3/81	0.468689	0.641412	0	0	1.18929	0.901261	CDK5;AKT1;SRSF6
negative regulation of innate immune response (GO:0045824)	1/20	0.471306	0.641412	0	0	1.62721	1.22406	PTPN2
Golgi to endosome transport (GO:0006895)	1/20	0.471306	0.641412	0	0	1.62721	1.22406	RAB14
regulation of endoplasmic reticulum stress-induced intrinsic apoptotic signaling pathway (GO:1902235)	1/20	0.471306	0.641412	0	0	1.62721	1.22406	XBP1
negative regulation of intracellular protein transport (GO:0090317)	1/20	0.471306	0.641412	0	0	1.62721	1.22406	CHORDC1
regulation of epidermal cell differentiation (GO:0045604)	1/20	0.471306	0.641412	0	0	1.62721	1.22406	CBFB
negative regulation of macromolecule biosynthetic process (GO:0010558)	1/20	0.471306	0.641412	0	0	1.62721	1.22406	HDAC2
regulation of regulatory T cell differentiation (GO:0045589)	1/20	0.471306	0.641412	0	0	1.62721	1.22406	CBFB
negative regulation of actin filament bundle assembly (GO:0032232)	1/20	0.471306	0.641412	0	0	1.62721	1.22406	CLASP2
error-prone translesion synthesis (GO:0042276)	1/20	0.471306	0.641412	0	0	1.62721	1.22406	RFC1
regulation of cholesterol transport (GO:0032374)	1/20	0.471306	0.641412	0	0	1.62721	1.22406	NFKB1
neuromuscular junction development (GO:0007528)	1/20	0.471306	0.641412	0	0	1.62721	1.22406	ANK3
regulation of DNA-templated transcription, elongation (GO:0032784)	1/20	0.471306	0.641412	0	0	1.62721	1.22406	HTATSF1
purine nucleotide metabolic process (GO:0006163)	1/20	0.471306	0.641412	0	0	1.62721	1.22406	ITPA
regulation of calcium ion transmembrane transport (GO:1903169)	1/20	0.471306	0.641412	0	0	1.62721	1.22406	CAMK2D
mitochondrial respiratory chain complex IV assembly (GO:0033617)	1/20	0.471306	0.641412	0	0	1.62721	1.22406	COX20
autophagy of nucleus (GO:0044804)	1/20	0.471306	0.641412	0	0	1.62721	1.22406	WDR45B
regulation of cell development (GO:0060284)	1/20	0.471306	0.641412	0	0	1.62721	1.22406	RHEB
glial cell development (GO:0021782)	1/20	0.471306	0.641412	0	0	1.62721	1.22406	APP
organelle disassembly (GO:1903008)	1/20	0.471306	0.641412	0	0	1.62721	1.22406	MCTS1
aromatic amino acid family catabolic process (GO:0009074)	1/20	0.471306	0.641412	0	0	1.62721	1.22406	PCBD1
covalent chromatin modification (GO:0016569)	1/20	0.471306	0.641412	0	0	1.62721	1.22406	SETD5
positive regulation of T cell migration (GO:2000406)	1/20	0.471306	0.641412	0	0	1.62721	1.22406	APP
dorsal/ventral pattern formation (GO:0009953)	1/20	0.471306	0.641412	0	0	1.62721	1.22406	SFRP1
telomere maintenance via telomerase (GO:0007004)	1/20	0.471306	0.641412	0	0	1.62721	1.22406	RFC1
heparan sulfate proteoglycan metabolic process (GO:0030201)	1/20	0.471306	0.641412	0	0	1.62721	1.22406	EXT1
eye morphogenesis (GO:0048592)	1/20	0.471306	0.641412	0	0	1.62721	1.22406	MFAP2
negative regulation of plasma membrane bounded cell projection assembly (GO:0120033)	1/20	0.471306	0.641412	0	0	1.62721	1.22406	CAPZB
chondroitin sulfate biosynthetic process (GO:0030206)	1/20	0.471306	0.641412	0	0	1.62721	1.22406	CHPF
cellular response to estradiol stimulus (GO:0071392)	1/20	0.471306	0.641412	0	0	1.62721	1.22406	SFRP1
entrainment of circadian clock by photoperiod (GO:0043153)	1/20	0.471306	0.641412	0	0	1.62721	1.22406	PPP1CB
viral transcription (GO:0019083)	4/113	0.474685	0.645679	0	0	1.13473	0.84549	RPS15A;RPL31;RPS29;RPS11
negative regulation of NF-kappaB transcription factor activity (GO:0032088)	3/82	0.476769	0.647848	0	0	1.17417	0.869737	CHUK;CHORDC1;COMMD6
positive regulation of cell cycle arrest (GO:0071158)	3/82	0.476769	0.647848	0	0	1.17417	0.869737	CNOT6;CNOT1;PLAGL1
negative regulation of neuron projection development (GO:0010977)	2/51	0.478016	0.648544	0	0	1.26198	0.931478	HDAC2;RTN4RL1
carboxylic acid transport (GO:0046942)	2/51	0.478016	0.648544	0	0	1.26198	0.931478	SLC16A1;SLC16A10
telomere maintenance (GO:0000723)	2/51	0.478016	0.648544	0	0	1.26198	0.931478	NSMCE2;SMC5
negative regulation of neuron death (GO:1901215)	3/83	0.484792	0.652134	0	0	1.15944	0.839473	PRKCI;CDK5;AKT1
cellular response to lipid (GO:0071396)	6/178	0.486785	0.652134	0	0	1.07859	0.776509	SFRP1;XBP1;PDK3;ATP1A1;TFPI;NFKB1
hyaluronan metabolic process (GO:0030212)	1/21	0.487897	0.652134	0	0	1.54577	1.10932	CHORDC1
positive regulation of transcription from RNA polymerase II promoter involved in cellular response to chemical stimulus (GO:1901522)	1/21	0.487897	0.652134	0	0	1.54577	1.10932	XBP1
GTP metabolic process (GO:0046039)	1/21	0.487897	0.652134	0	0	1.54577	1.10932	GNAI3
RNA-dependent DNA biosynthetic process (GO:0006278)	1/21	0.487897	0.652134	0	0	1.54577	1.10932	RFC1
regulation of ruffle assembly (GO:1900027)	1/21	0.487897	0.652134	0	0	1.54577	1.10932	HRAS
energy reserve metabolic process (GO:0006112)	1/21	0.487897	0.652134	0	0	1.54577	1.10932	PYGL
cellular protein complex localization (GO:0034629)	1/21	0.487897	0.652134	0	0	1.54577	1.10932	EZR
establishment of spindle orientation (GO:0051294)	1/21	0.487897	0.652134	0	0	1.54577	1.10932	GPSM2
positive regulation of T cell mediated immunity (GO:0002711)	1/21	0.487897	0.652134	0	0	1.54577	1.10932	B2M
regulation of cardiac muscle hypertrophy (GO:0010611)	1/21	0.487897	0.652134	0	0	1.54577	1.10932	CAMK2D
positive regulation of translational initiation (GO:0045948)	1/21	0.487897	0.652134	0	0	1.54577	1.10932	RPS6KB1
negative regulation of G-protein coupled receptor protein signaling pathway (GO:0045744)	1/21	0.487897	0.652134	0	0	1.54577	1.10932	GPRASP1
embryonic skeletal system morphogenesis (GO:0048704)	1/21	0.487897	0.652134	0	0	1.54577	1.10932	TGFBR1
mitochondrial ATP synthesis coupled proton transport (GO:0042776)	1/21	0.487897	0.652134	0	0	1.54577	1.10932	ATP5D
regulation of nuclear division (GO:0051783)	1/21	0.487897	0.652134	0	0	1.54577	1.10932	PDXP
non-motile cilium assembly (GO:1905515)	1/21	0.487897	0.652134	0	0	1.54577	1.10932	PIBF1
response to nicotine (GO:0035094)	1/21	0.487897	0.652134	0	0	1.54577	1.10932	NFKB1
negative regulation of viral process (GO:0048525)	1/21	0.487897	0.652134	0	0	1.54577	1.10932	TRIM32
cellular response to misfolded protein (GO:0071218)	1/21	0.487897	0.652134	0	0	1.54577	1.10932	CUL3
protein-DNA complex disassembly (GO:0032986)	1/21	0.487897	0.652134	0	0	1.54577	1.10932	SMARCA4
mitochondrial respiratory chain complex IV biogenesis (GO:0097034)	1/21	0.487897	0.652134	0	0	1.54577	1.10932	COX20
positive regulation of lipid metabolic process (GO:0045834)	1/21	0.487897	0.652134	0	0	1.54577	1.10932	AKT1
mitochondrial calcium ion transmembrane transport (GO:0006851)	1/21	0.487897	0.652134	0	0	1.54577	1.10932	MICU2
photoperiodism (GO:0009648)	1/21	0.487897	0.652134	0	0	1.54577	1.10932	PPP1CB
hepaticobiliary system development (GO:0061008)	1/21	0.487897	0.652134	0	0	1.54577	1.10932	XBP1
regulation of calcium ion transport (GO:0051924)	2/52	0.488226	0.652134	0	0	1.23667	0.886664	PLN;CAMK2A
regulation of cell-matrix adhesion (GO:0001952)	2/52	0.488226	0.652134	0	0	1.23667	0.886664	SFRP1;CDH13
positive regulation of nervous system development (GO:0051962)	2/52	0.488226	0.652134	0	0	1.23667	0.886664	TRIM32;ANAPC2
peptidyl-lysine modification (GO:0018205)	4/115	0.4883	0.652134	0	0	1.11417	0.798663	KAT2B;P3H4;TOP1;SAE1
positive regulation of cell motility (GO:2000147)	6/179	0.492213	0.657029	0	0	1.0723	0.76009	XBP1;FER;CDH13;HRAS;TRIM32;TGFBR1
regulation of cell cycle G2/M phase transition (GO:1902749)	3/84	0.492755	0.65742	0	0	1.14506	0.810411	CKAP5;YWHAG;CEP78
cellular response to interferon-gamma (GO:0071346)	4/116	0.495053	0.660154	0	0	1.10416	0.776325	CAMK2D;CAMK2A;IFI30;B2M
positive regulation of tyrosine phosphorylation of STAT protein (GO:0042531)	2/53	0.49831	0.663024	0	0	1.21236	0.844448	HES1;PIBF1
regulation of peptidyl-tyrosine phosphorylation (GO:0050730)	3/85	0.500656	0.663024	0	0	1.13104	0.782493	APP;SFRP1;IGF2
regulation of type I interferon production (GO:0032479)	3/85	0.500656	0.663024	0	0	1.13104	0.782493	DDX41;TRIM32;NFKB1
regulation of interferon-gamma-mediated signaling pathway (GO:0060334)	1/22	0.503968	0.663024	0	0	1.47208	1.00873	PTPN2
regulation of vascular endothelial growth factor receptor signaling pathway (GO:0030947)	1/22	0.503968	0.663024	0	0	1.47208	1.00873	GRB10
regulation of calcium ion import (GO:0090279)	1/22	0.503968	0.663024	0	0	1.47208	1.00873	PLN
cellular response to nerve growth factor stimulus (GO:1990090)	1/22	0.503968	0.663024	0	0	1.47208	1.00873	AKT1
protein homotrimerization (GO:0070207)	1/22	0.503968	0.663024	0	0	1.47208	1.00873	SIGMAR1
negative regulation of response to endoplasmic reticulum stress (GO:1903573)	1/22	0.503968	0.663024	0	0	1.47208	1.00873	XBP1
negative regulation of cell cycle G1/S phase transition (GO:1902807)	1/22	0.503968	0.663024	0	0	1.47208	1.00873	CDK2AP2
DNA catabolic process, endonucleolytic (GO:0000737)	1/22	0.503968	0.663024	0	0	1.47208	1.00873	H1F0
negative regulation of myeloid cell differentiation (GO:0045638)	1/22	0.503968	0.663024	0	0	1.47208	1.00873	LEO1
positive regulation of interleukin-10 production (GO:0032733)	1/22	0.503968	0.663024	0	0	1.47208	1.00873	PIBF1
[truncated: 649 more rows]

## Sheet: GO_down_145
Gene Ontology
Term	Overlap	P.value	Adjusted.P.value	Old.P.value	Old.Adjusted.P.value	Odds.Ratio	Combined.Score	Genes
cotranslational protein targeting to membrane (GO:0006613)	67/93	1.60919e-40	6.77791e-37	0	0	18.8154	1724.01	RPL4;TRAM1;RPL30;RPL32;RPL31;RPL34;RPLP1;SRP14;RPL10A;RPL8;RPL6;RPL7;RPL7A;RPS14;RPS16;RPL18A;RPS19;RPS18;RPL36;RPL35;RPL38;RPL37;SEC62;RPS11;RPS10;SEC63;RPS9;RPL21;RPS7;RPS8;RPL23;SSR2;RPS5;RPL22;RPS6;RPL13A;RPSA;SRP9;RPL37A;RPL24;RPL27;RPL26;RPL28;UBA52;RPL10;RPL12;RPL11;RPS15A;SRP72;RPL14;RPL13;RPL15;RPL18;RPS27A;RPL19;RPL41;RPL35A;RPL23A;SRP68;RPS26;RPS25;RPS28;RPS27;RPS29;RPS21;RPS24;RPS23
protein targeting to ER (GO:0045047)	68/97	7.39892e-40	1.55821e-36	0	0	17.125	1543	RPL4;RPL30;RPL32;RPL31;RPL34;RPLP1;SRP14;RPL8;RPL10A;RPL6;RPL7;RPS14;RPL7A;RPS16;RPS19;RPL18A;RPS18;SEC61G;RPL36;RPL35;RPL38;RPL37;SEC62;RPS11;RPS10;SEC63;RPS9;RPL21;RPS7;RPS8;RPL23;RPS5;RPL22;RPS6;RPL13A;RPSA;SRP9;RPL37A;RPL24;CHMP4B;RPL27;RPL26;RPL28;UBA52;RPL10;RPL12;RPL11;RPS15A;SRP72;RPL14;RPL13;RPL15;RPL18;RPS27A;RPL19;RPL41;RPL35A;RPL23A;SRP68;RPS26;RPS25;RPS28;RPS27;SPCS1;RPS29;RPS21;RPS2…
SRP-dependent cotranslational protein targeting to membrane (GO:0006614)	64/89	1.11482e-38	1.5652e-35	0	0	18.6696	1631.52	RPL4;RPL30;RPL32;RPL31;RPL34;RPLP1;SRP14;RPL10A;RPL8;RPL6;RPL7;RPL7A;RPS14;RPS16;RPL18A;RPS19;RPS18;RPL36;RPL35;RPL38;RPL37;RPS11;RPS10;SEC63;RPS9;RPL21;RPS7;RPS8;RPL23;RPS5;RPL22;RPS6;RPL13A;RPSA;SRP9;RPL37A;RPL24;RPL27;RPL26;RPL28;UBA52;RPL10;RPL12;RPL11;RPS15A;SRP72;RPL14;RPL13;RPL15;RPL18;RPS27A;RPL19;RPL41;RPL35A;RPL23A;SRP68;RPS26;RPS25;RPS28;RPS27;RPS29;RPS21;RPS24;RPS23
gene expression (GO:0010467)	147/411	2.71468e-35	2.85856e-32	0	0	4.14875	330.207	RPL4;ISCA2;RPL30;RPL32;RPL31;RPL34;EIF4A3;RPL8;RPL10A;RPL6;RPL7;RPS14;RPS16;RPS19;RPL18A;RPS18;DHX57;MAGOH;RPL36;RPL35;RPL38;RPL37;RPS11;RPS10;DDX17;RPS9;RPL21;RPS7;RPS8;RPL23;RPS5;RPL22;RPS6;SARS;MRPS18A;RPSA;THOC2;THOC7;SRRM1;NUP93;DHX40;HNRNPUL1;DKC1;SARNP;ZC3H11A;XRN2;SRSF2;RPL24;RPL27;NUP98;RPL26;SRSF5;RPL28;SRSF7;SRSF9;DHX9;BAZ2B;DHX30;DHX36;RPL41;CHTOP;RBPMS;CPSF1;CPSF2;MRPL27;UPF3B;MAGOHB…
nuclear-transcribed mRNA catabolic process, nonsense-mediated decay (GO:0000184)	68/112	7.6123e-34	6.41261e-31	0	0	11.2772	859.981	RPL4;RPL30;SMG1;RPL32;RPL31;RPL34;RPLP1;EIF4A3;RPL8;RPL10A;SMG7;RPL6;RPL7;RPS14;RPL7A;RPS16;RPS19;RPL18A;RPS18;MAGOH;RPL36;RPL35;RPL38;RPL37;RPS11;RPS10;RPS9;RPL21;RPS7;NCBP1;RPS8;RPL23;RPS5;RPL22;RPS6;RPL13A;RPSA;RPL37A;RPL24;RPL27;RPL26;PABPC1;RPL28;UBA52;RPL10;RPL12;RPL11;RPS15A;RPL14;RPL13;RPL15;RPL18;RPS27A;RPL19;RPL41;UPF3B;RPL35A;RPL23A;MAGOHB;RPS26;RPS25;RPS28;RPS27;RPS29;EIF3E;RPS21;RPS2…
rRNA processing (GO:0006364)	91/202	4.85285e-31	3.4067e-28	0	0	6.01708	419.995	LTV1;RPL4;RPL30;RPL32;RPL31;RPL34;POP4;RPLP1;DIS3L;FCF1;RPL8;TFB1M;RPL10A;RPL6;WDR43;RPL7;RPS14;RPL7A;RPS16;RPS19;RPL18A;NOB1;RPS18;RPL36;RPL35;RPL38;RPL37;RIOK1;RPS11;RPS10;RRP15;RPP38;RPS9;WDR37;RPL21;RPS7;UTP11;IMP3;RPS8;RPL23;RPS5;RPL22;RPS6;RPL13A;RPSA;DDX52;DKC1;XRN2;RPL37A;C1D;RPP21;SBDS;RPL24;RPL27;RPL26;RPL28;UBA52;RPL10;RPL12;RPL11;NOL6;EXOSC5;EMG1;RPS15A;EXOSC8;RPL14;RPL13;RRP36;UTP20;…
viral process (GO:0016032)	94/220	8.28217e-30	4.9835e-27	0	0	5.47772	366.807	RPL4;RPL30;RPL32;RPL31;RPL34;RPLP1;NUCKS1;RPL8;RPL10A;AP2A2;RPL6;RPL7;RPS14;RPL7A;RPS16;XPO1;RPS19;RPL18A;RPS18;RPL36;RPL35;RPL38;RPL37;RAC1;RPS11;B2M;RPS10;RPS9;RPL21;RPS7;RPS8;IST1;RPL23;RPS5;RPL22;RPS6;RPL13A;RPSA;HCFC2;NUP93;RPL37A;RPL24;CHMP4B;RPL27;NUP98;RPL26;RPL28;UBA52;CHMP5;RAB1A;VCP;TSG101;RPL10;RPL12;VPS4B;RPL11;VPS4A;RPS15A;PCBP2;UBC;RPL14;RPL13;CCL2;FYN;APOE;RPL15;RPL18;RPS27A;RAE1;…
viral transcription (GO:0019083)	64/113	1.85721e-29	9.77822e-27	0	0	9.51223	629.29	RPL4;RPL30;RPL32;RPL31;RPL34;RPLP1;RPL8;RPL10A;RPL6;RPL7;RPS14;RPL7A;RPS16;RPS19;RPL18A;RPS18;RPL36;RPL35;RPL38;RPL37;RPS11;RPS10;RPS9;RPL21;RPS7;RPS8;RPL23;RPS5;RPL22;RPS6;RPL13A;RPSA;NUP93;RPL37A;RPL24;RPL27;NUP98;RPL26;RPL28;UBA52;RPL10;DHX9;RPL12;RPL11;RPS15A;RPL14;RPL13;RPL15;RPL18;RPS27A;RAE1;RPL19;RANBP2;RPL41;RPL35A;RPL23A;RPS26;RPS25;RPS28;RPS27;RPS29;RPS21;RPS24;RPS23
viral gene expression (GO:0019080)	63/110	2.1252e-29	9.94595e-27	0	0	9.7591	644.307	RPL4;RPL30;RPL32;RPL31;RPL34;RPLP1;RPL8;RPL10A;RPL6;RPL7;RPS14;RPL7A;RPS16;RPS19;RPL18A;RPS18;RPL36;RPL35;RPL38;RPL37;RPS11;RPS10;RPS9;RPL21;RPS7;RPS8;RPL23;RPS5;RPL22;RPS6;RPL13A;RPSA;NUP93;RPL37A;RPL24;RPL27;NUP98;RPL26;RPL28;UBA52;RPL10;RPL12;RPL11;RPS15A;RPL14;RPL13;RPL15;RPL18;RPS27A;RAE1;RPL19;RANBP2;RPL41;RPL35A;RPL23A;RPS26;RPS25;RPS28;RPS27;RPS29;RPS21;RPS24;RPS23
ncRNA processing (GO:0034470)	95/227	2.93935e-29	1.23805e-26	0	0	5.28476	347.192	LTV1;RPL4;RPL30;RPL32;RPL31;RPL34;POP4;RPLP1;DIS3L;FCF1;RPL8;RPL10A;RPL6;WDR43;RPL7;RPS14;RPL7A;RPS16;RPS19;RPL18A;NOB1;RPS18;RPL36;RPL35;RPL38;RPL37;RIOK1;RPS11;RPS10;RPP38;RPS9;RPL21;RPS7;UTP11;NCBP1;IMP3;RPS8;RPL23;RPS5;RPL22;RPS6;SARS;RPL13A;RPSA;DICER1;DDX52;DKC1;XRN2;RPL37A;C1D;RPP21;SBDS;RPL24;RPL27;RPL26;RPL28;UBA52;RPL10;RPL12;RPL11;SRRT;NOL6;EXOSC5;EMG1;RPS15A;EXOSC8;RPL14;RPL13;RRP36;U…
rRNA metabolic process (GO:0016072)	88/200	3.99682e-29	1.53042e-26	0	0	5.75915	376.588	LTV1;RPL4;RPL30;RPL32;RPL31;RPL34;POP4;RPLP1;DIS3L;FCF1;RPL8;RPL10A;RPL6;WDR43;RPL7;RPS14;RPL7A;RPS16;RPS19;RPL18A;NOB1;RPS18;RPL36;RPL35;RPL38;RPL37;RIOK1;RPS11;RPS10;RPP38;RPS9;RPL21;RPS7;UTP11;IMP3;RPS8;RPL23;RPS5;RPL22;RPS6;RPL13A;RPSA;DDX52;DKC1;XRN2;RPL37A;C1D;RPP21;SBDS;RPL24;RPL27;RPL26;RPL28;UBA52;GTF3C1;RPL10;RPL12;RPL11;NOL6;EXOSC5;EMG1;RPS15A;EXOSC8;RPL14;RPL13;RRP36;UTP20;RPL15;RPL18…
nuclear-transcribed mRNA catabolic process (GO:0000956)	81/174	5.4832e-29	1.9246e-26	0	0	6.37224	414.663	RPL4;EIF4A2;RPL30;SMG1;RPL32;RPL31;RPL34;RPLP1;EIF4A3;RPL8;RPL10A;SMG7;RPL6;RPL7;RPS14;RPL7A;RPS16;RPS19;RPL18A;RPS18;MAGOH;RPL36;RPL35;RPL38;RPL37;RPS11;RPS10;RPS9;CNOT6L;RPL21;RPS7;NCBP1;RPS8;RPL23;RPS5;RPL22;RPS6;RPL13A;RPSA;THRAP3;CSDE1;RPL37A;RPL24;RPL27;RPL26;PABPC1;RPL28;UBA52;DDX5;RPL10;RPL12;RPL11;ZFP36L1;EXOSC5;RPS15A;EXOSC8;RPL14;RPL13;RPL15;RPL18;RPS27A;EIF4B;RPL19;RPL41;UPF3B;RPL35A;…
mRNA processing (GO:0006397)	106/283	1.20787e-27	3.91349e-25	0	0	4.40661	273.126	GEMIN2;EIF4A3;HNRNPR;CCAR1;PNN;SNRPD2;SNRPD1;MAGOH;PAPOLA;TXNL4A;SRRM2;SCAF11;PRPF4B;THOC2;WBP11;THOC7;SRRM1;DHX40;PRPF6;HNRNPUL1;PSPC1;SARNP;ZC3H11A;PRPF3;SRSF2;SNRNP27;SNRPF;SRSF5;GEMIN7;AURKAIP1;SNRNP200;SRSF7;SNRPB;SRSF9;DDX5;DHX9;PCBP2;CHTOP;CPSF6;CPSF1;RBPMS;FUS;NONO;CPSF2;UPF3B;MAGOHB;HNRNPM;LSM8;LSM7;CDK7;HNRNPK;LSM6;SON;HNRNPD;HNRNPC;CELF1;PQBP1;SYNCRIP;PCF11;RSRC1;SNRNP70;DHX15;DHX16;CT…
ribosome biogenesis (GO:0042254)	92/226	2.73908e-27	8.24072e-25	0	0	5.03454	307.923	LTV1;RPL4;RPL30;RPL32;RPL31;RPL34;POP4;RPLP1;DIS3L;FCF1;RPL8;NOC2L;RPL10A;RPL6;WDR43;RPL7;RPS14;RPL7A;RPS16;XPO1;RPS19;RPL18A;NOB1;RPS18;RPL36;RPL35;RPL38;RPL37;RIOK1;RPS11;RPS10;RPP38;RPS9;RPL21;RPS7;UTP11;IMP3;RPS8;RPL23;RPS5;RPL22;RPS6;RPL13A;RPSA;DDX52;GNL3;DKC1;XRN2;RPL37A;C1D;RPP21;SBDS;RPL24;RPL27;RPL26;RPL28;UBA52;RPL10;RPL12;RPL11;MALSU1;NOL6;EXOSC5;EMG1;RPS15A;EXOSC8;RPL14;RPL13;RRP36;U…
translation (GO:0006412)	93/232	5.68489e-27	1.59632e-24	0	0	4.90685	296.531	RPL4;N6AMT1;HBS1L;RPL30;RPL32;RPL31;MRPS14;RPL34;RPLP1;RPL8;APEH;RPL10A;MRPL35;RPL6;MRPL32;RPL7;RPS14;MRPL42;RPL7A;MRPL2;RPS16;RPS19;RPL18A;RPS18;RPL36;RPL35;RPL38;RPL37;RPS11;RPS10;RPS9;RPL21;MRPS24;RPS7;RPS8;RPL23;PABPC4;RPS5;RPL22;RPS6;MRPS18A;MRPS21;SARS;RPL13A;MRPL47;RPSA;GTPBP1;FTSJ1;TUFM;MRPL52;LARS2;MRPL51;RPL37A;RPL24;RPL27;RPL26;EEF1E1;RPL28;MRRF;RPL10;RPL12;MRPS33;RPL11;MRPL57;MRPL55;R…
peptide biosynthetic process (GO:0043043)	77/174	7.64983e-26	2.01382e-23	0	0	5.79671	335.238	RPL4;HBS1L;RPL30;RPL32;RPL31;MRPS14;RPL34;RPLP1;RPL8;RPL10A;MRPL35;RPL6;MRPL32;RPL7;RPS14;MRPL42;RPL7A;RPS16;RPS19;RPL18A;RPS18;RPL36;RPL35;RPL38;RPL37;RPS11;RPS10;RPS9;RPL21;RPS7;MRPS24;RPS8;RPL23;RPS5;PABPC4;RPL22;RPS6;SARS;MRPS18A;RPL13A;MRPS21;RPSA;MRPL52;MRPL51;RPL37A;RPL24;RPL27;RPL26;RPL28;MRRF;RPL10;RPL12;MRPS33;RPL11;MRPL55;RPS15A;RPL14;RPL13;RPL15;RPL18;RPS27A;RPL19;RPL41;MRPL27;RPL35A;…
mRNA splicing, via spliceosome (GO:0000398)	98/261	9.58779e-26	2.37552e-23	0	0	4.41255	254.193	GEMIN2;EIF4A3;HNRNPR;CCAR1;PNN;SNRPD2;SNRPD1;MAGOH;PAPOLA;TXNL4A;SRRM2;DDX17;SCAF11;PRPF4B;WBP11;WDR77;SRRM1;DHX40;PRPF6;HNRNPUL1;PSPC1;PRPF3;SRSF2;SNRNP27;SNRPF;SRSF5;GEMIN7;SNRNP200;SRSF7;SNRPB;SRSF9;DDX5;DHX9;DDX1;PCBP2;CPSF1;RBPMS;FUS;NONO;CPSF2;UPF3B;MAGOHB;SNUPN;HNRNPM;LSM8;LSM7;HNRNPK;LSM6;HNRNPD;HNRNPC;PQBP1;SYNCRIP;PCF11;RSRC1;SNRNP70;DHX15;DHX16;CTNNBL1;BCAS2;RBM5;RBM17;NCBP1;PRPF40B;PR…
RNA splicing, via transesterification reactions with bulged adenosine as nucleophile (GO:0000377)	91/236	5.75595e-25	1.34689e-22	0	0	4.59719	256.589	EIF4A3;HNRNPR;CCAR1;PQBP1;PNN;SYNCRIP;SNRPD2;SNRPD1;PCF11;RSRC1;SNRNP70;MAGOH;DHX15;PAPOLA;DHX16;TXNL4A;CTNNBL1;BCAS2;RBM5;SRRM2;RBM17;NCBP1;PRPF40B;PRPF40A;PRPF4B;WBP11;SRRM1;WDR33;DHX40;PRPF6;HNRNPUL1;HNRNPH1;PSPC1;SYF2;PRPF3;FRG1;SRSF2;SNRNP27;NAA38;PABPC1;HNRNPH3;SNRPF;SRSF5;GEMIN7;DNAJC8;SNRNP200;SRSF7;SNRPB;SRSF9;RBM22;DDX5;SF3B3;DHX9;SF3B6;SRRT;WBP4;SRSF1;PABPN1;POLR2A;PUF60;PCBP2;TRA2A;PO…
cellular macromolecule biosynthetic process (GO:0034645)	114/367	9.55604e-22	2.11842e-19	0	0	3.31227	160.313	RPL4;RPL30;RPL32;RPL31;RPL34;RPL8;RPL10A;RPL6;RPL7;RPS14;RPS16;RPS19;RPL18A;RPS18;RPL36;RPL35;RPL38;RPL37;RPS11;RPS10;TIPIN;RPS9;RPL21;RPS7;RPS8;RPL23;RPS5;RPL22;RPS6;MRPS18A;SARS;RPSA;GTPBP1;TUFM;RPL24;RPL27;NUP98;RPL26;RPL28;RHNO1;BLM;RNASEH2A;BAZ2B;ORC6;ORC3;RPL41;MRPL27;IGF1;RPS26;FAM111A;RPS25;RPS28;RPS27;NASP;RPS29;CDK2;ATM;RPS21;RSL24D1;RPS24;EIF4G2;FARSB;RPS23;HBS1L;ALAS2;MRPS14;RPLP1;TNF…
cellular protein metabolic process (GO:0044267)	130/484	1.55266e-18	3.26989e-16	0	0	2.7021	110.804	RPL4;APP;RPL30;RPL32;RPL31;RPL34;UBE2D3;SPPL2A;PLAT;RPL8;RPL10A;FBXO22;RPL6;RPL7;RPS14;RPS16;LGALS1;RPS19;RPL18A;RPS18;NPPA;RPL36;RPL35;RPL38;RPL37;RPS11;B2M;RPS10;RPS9;RPL21;RPS7;IGFBP5;RPS8;IGFBP4;RPL23;RPS5;IGFBP3;APLP2;RPL22;RPS6;SARS;MRPS18A;ADAM10;RPSA;PDIA6;ADAM17;RPL24;SPARCL1;RPL27;RPL26;RPL28;UBA52;RPN1;PSEN1;HSP90B1;STK38;UBC;APOE;RPL41;YES1;FN1;MRPL27;IGF2;IGF1;RPS26;RPS25;RPS28;RPS27…
cytoplasmic translation (GO:0002181)	32/54	3.31173e-16	6.64239e-14	0	0	10.47	373.191	RPL4;RPL30;RPL32;RPL31;RPLP1;RPL11;RPL10A;RPL8;RPL6;RPL7;MRPL2;RPL18A;RPL36;RPL38;RPL15;RPL18;EIF4B;ZC3H15;RPL19;RPL41;RPS7;RPL22;RPL35A;FTSJ1;RPS26;RPS28;EIF3M;RPS29;RPL24;RPL26;RPS21;RPS23
mitochondrial ATP synthesis coupled electron transport (GO:0042775)	41/85	4.85047e-16	9.28645e-14	0	0	6.72378	237.096	MT-ND6;MT-ND4L;COX7B;MT-ND4;MT-ND5;NDUFB7;NDUFA11;NDUFB6;NDUFB10;UQCRB;NDUFA12;NDUFB4;NDUFA10;NDUFB3;AFG1L;UQCR11;TAZ;MT-ND2;COX5B;COX7C;COX6A2;MT-ND3;UQCRH;CYC1;NDUFA7;NDUFA5;NDUFA4;NDUFA3;NDUFA2;NDUFC2;NDUFC1;SDHC;COX6C;COX6B1;NDUFS6;UQCRQ;NDUFS5;NDUFS4;NDUFAB1;NDUFS2;CYCS
RNA processing (GO:0006396)	67/193	5.31323e-16	9.73014e-14	0	0	3.86037	135.774	CELF1;GEMIN2;CELF2;EIF4A3;HNRNPR;DUSP11;SYNCRIP;SNRPD2;SNRPD1;RSRC1;SNRNP70;DHX57;KHSRP;MAGOH;DHX15;DHX16;BCAS2;RBM5;DDX17;MBNL1;NCBP1;SCAF11;PABPC4;PRPF4B;DICER1;SRRM1;DHX40;PRPF6;HNRNPUL1;HNRNPH1;DKC1;PRPF3;XRN2;SRSF2;RBMS1;LUC7L3;HNRNPH3;PPIG;SNRPF;SRSF5;AURKAIP1;SRSF7;SNRPB;SRSF9;SF3B3;DHX9;SRSF1;DHX30;PABPN1;DHX36;SRSF11;RBM39;SF3A1;CPSF6;RBPMS;NONO;MTERF4;MAGOHB;LSM7;HNRNPK;LSM6;SON;HNRNPA2…
respiratory electron transport chain (GO:0022904)	43/94	1.08052e-15	1.89631e-13	0	0	6.08646	209.748	MT-ND6;MT-ND4L;COX7B;MT-ND4;MT-ND5;NDUFB7;NDUFA11;NDUFB6;NDUFB10;UQCRB;NDUFA12;NDUFB4;NDUFA10;NDUFB3;AFG1L;UQCR11;ETFB;MT-ND2;COX5B;COX7C;COX6A2;MT-ND3;UQCRH;ETFRF1;CYC1;NDUFA7;NDUFA5;NDUFA4;NDUFA3;NDUFA2;NDUFC2;NDUFC1;SDHC;COX6C;COX6B1;NDUFS6;UQCRQ;NDUFS5;NDUFS4;NDUFAB1;NDUFS2;CYCS;SLC25A12
ribonucleoprotein complex assembly (GO:0022618)	57/156	6.16725e-15	1.03906e-12	0	0	4.16898	136.407	HSP90AB1;CELF1;GEMIN2;CELF2;LIMD1;RPL6;RPS14;SNRPD2;RPS19;SNRPD1;LUC7L;RPL38;TXNL4A;RPS10;RBM5;HSP90AA1;NCBP1;SCAF11;RPS5;RPSA;DICER1;WDR77;PRPF6;RPL24;LUC7L3;STRAP;SNRPF;SRSF5;GEMIN7;SNRNP200;SNRPB;SRSF9;RBM22;DDX6;RPL10;DHX9;DDX1;RPL12;RPL11;SRSF1;RPS27L;C9ORF72;MRPL20;ATXN2;EIF4B;DYNC1H1;NPM1;MTERF4;RPL23A;SNUPN;XAB2;RPS28;RPS27;LSM14A;RSL24D1;NOP53;RPS23
mitochondrial electron transport, NADH to ubiquinone (GO:0006120)	26/46	9.41392e-13	1.52506e-10	0	0	9.33559	258.516	MT-ND6;MT-ND4L;MT-ND4;MT-ND5;NDUFB7;NDUFB6;NDUFB10;NDUFA11;NDUFA12;NDUFB4;NDUFA10;NDUFB3;MT-ND2;MT-ND3;NDUFA7;NDUFA5;NDUFA4;NDUFA3;NDUFA2;NDUFC2;NDUFC1;NDUFS6;NDUFS5;NDUFAB1;NDUFS4;NDUFS2
NADH dehydrogenase complex assembly (GO:0010257)	29/64	6.44583e-11	9.36201e-09	0	0	5.95238	139.673	MT-ND6;MT-ND4;MT-ND5;NDUFB7;NDUFA11;NDUFB6;NDUFB10;NDUFA12;NDUFB4;NDUFA10;NDUFB3;TAZ;MT-ND2;MT-ND3;NDUFA7;NDUFA5;NDUFA3;NDUFA2;NDUFC2;NDUFC1;OXA1L;NDUFAF6;NDUFS6;NDUFS5;NDUFS4;NDUFAB1;NDUFAF5;NDUFAF2;NDUFS2
mitochondrial respiratory chain complex I biogenesis (GO:0097031)	29/64	6.44583e-11	9.36201e-09	0	0	5.95238	139.673	MT-ND6;MT-ND4;MT-ND5;NDUFB7;NDUFA11;NDUFB6;NDUFB10;NDUFA12;NDUFB4;NDUFA10;NDUFB3;TAZ;MT-ND2;MT-ND3;NDUFA7;NDUFA5;NDUFA3;NDUFA2;NDUFC2;NDUFC1;OXA1L;NDUFAF6;NDUFS6;NDUFS5;NDUFS4;NDUFAB1;NDUFAF5;NDUFAF2;NDUFS2
mitochondrial respiratory chain complex I assembly (GO:0032981)	29/64	6.44583e-11	9.36201e-09	0	0	5.95238	139.673	MT-ND6;MT-ND4;MT-ND5;NDUFB7;NDUFA11;NDUFB6;NDUFB10;NDUFA12;NDUFB4;NDUFA10;NDUFB3;TAZ;MT-ND2;MT-ND3;NDUFA7;NDUFA5;NDUFA3;NDUFA2;NDUFC2;NDUFC1;OXA1L;NDUFAF6;NDUFS6;NDUFS5;NDUFS4;NDUFAB1;NDUFAF5;NDUFAF2;NDUFS2
mitochondrial respiratory chain complex assembly (GO:0033108)	37/97	7.96884e-11	1.11883e-08	0	0	4.43832	103.204	MT-ND6;MT-ND4;MT-ND5;NDUFB7;NDUFA11;NDUFB10;UQCRB;NDUFB6;NDUFA12;NDUFB4;NDUFA10;COX17;NDUFB3;MT-ND2;TAZ;MT-ND3;COA5;NDUFA7;NDUFA5;PET100;UQCC2;NDUFA3;NDUFA2;NDUFC2;NDUFC1;OXA1L;IMMP1L;NDUFAF6;NDUFS6;NDUFS5;NDUFAF5;NDUFS4;NDUFAB1;NDUFAF2;NDUFS2;SDHAF4;COX20
RNA metabolic process (GO:0016070)	57/191	8.61891e-11	1.17106e-08	0	0	3.07389	71.2357	EIF4A2;DDX3Y;CELF2;EIF4A3;DIS3L;HNRNPR;DUSP11;SYNCRIP;DHX57;PAPOLA;DHX15;DHX16;RBM5;DDX17;RBFOX2;NCBP1;PABPC4;DICER1;DDX52;SND1;DHX40;HNRNPUL1;DKC1;HNRNPH1;XRN2;RBMS1;HNRNPH3;SIDT2;DDX6;DDX5;RNASEH2A;PCNA;DDX24;DHX9;DDX1;DHX30;ATXN2;PABPN1;POLR2A;DHX36;PCBP2;POLR2E;POLR2F;POLR2H;HNRNPA1;POLR2J;RBM39;RBPMS;WTAP;HNRNPM;LSM8;LSM7;HNRNPK;HNRNPA2B1;HNRNPD;HNRNPC;RBMX
DNA-templated transcription, termination (GO:0006353)	37/106	1.49312e-09	1.96532e-07	0	0	3.85742	78.3921	EIF4A3;SRSF1;TAF1D;TAF1B;PABPN1;POLR2A;PCF11;MAGOH;PAPOLA;POLR2E;POLR2F;POLR2H;SRSF11;CHTOP;CPSF1;NCBP1;CAVIN1;CPSF2;SSU72;UPF3B;GTF2H1;THOC2;GTF2H2;MAGOHB;THOC7;SRRM1;WDR33;CDK7;DMTF1;SARNP;ZC3H11A;SRSF2;SNRPF;SRSF5;SRSF7;SNRPB;SRSF9
RNA splicing (GO:0008380)	36/106	5.75438e-09	7.34468e-07	0	0	3.69782	70.1598	SF3B3;GEMIN2;EIF4A3;SYNCRIP;SNRPD2;SNRPD1;SNRNP70;RSRC1;KHSRP;MAGOH;DHX15;DHX16;TXNL4A;BCAS2;SRSF11;MBNL1;NCBP1;SCAF11;NONO;MTERF4;PRPF4B;MAGOHB;SRRM1;PRPF6;LSM6;PRPF3;SRSF2;LUC7L3;SNRNP48;PPIG;SNRPF;HNRNPC;HNRNPH3;TARDBP;SRSF7;SNRPB
ribosomal small subunit biogenesis (GO:0042274)	21/44	8.72962e-09	1.08145e-06	0	0	6.54223	121.401	LTV1;NPM1;UTP11;RPS7;RIOK3;RPS5;RPS6;RPS27L;RPSA;RPS14;EMG1;RPS28;RPS16;LSM6;RPS27;NOB1;RPS19;RRP36;RIOK1;RPS10;RPS24
termination of RNA polymerase II transcription (GO:0006369)	26/68	4.75742e-08	5.72522e-06	0	0	4.43993	74.8616	EIF4A3;SRSF1;PABPN1;PCF11;MAGOH;PAPOLA;SRSF11;CHTOP;NCBP1;CPSF1;CPSF2;SSU72;UPF3B;THOC2;MAGOHB;THOC7;SRRM1;WDR33;SARNP;ZC3H11A;SRSF2;SNRPF;SRSF5;SRSF7;SNRPB;SRSF9
regulation of transcription from RNA polymerase II promoter in response to hypoxia (GO:0061418)	28/78	7.20804e-08	8.43341e-06	0	0	4.01789	66.0762	EPAS1;UBE2D3;HIF3A;LIMD1;HIF1A;PSMB6;PSMB7;PSMB4;PSMB2;PSMD2;UBC;EP300;ELOB;ELOC;RPS27A;EGLN1;RBX1;VEGFA;PSMA5;PSMA4;PSMC3;PSMA2;PSMC4;PSME4;PSME1;PSME2;UBA52;NFE2L2
mRNA 3'-end processing (GO:0031124)	27/74	8.31316e-08	9.46352e-06	0	0	4.12071	67.1793	APP;EIF4A3;SRSF1;PABPN1;PCF11;MAGOH;PAPOLA;SRSF11;CHTOP;CPSF6;NCBP1;CPSF1;CPSF2;SSU72;UPF3B;THOC2;MAGOHB;THOC7;SRRM1;WDR33;SARNP;ZC3H11A;SRSF2;PABPC1;SRSF5;SRSF7;SRSF9
protein stabilization (GO:0050821)	43/152	9.50096e-08	1.05311e-05	0	0	2.83835	45.8941	STX12;HSP90AB1;RPL11;PTEN;WIZ;PARK7;PHB;NLK;CLU;RTN4;STK3;HSPD1;BAG6;SUMO1;LAMP2;CDC37L1;EP300;FLNA;CCT7;SOX4;CCT5;CCT3;EPHA4;CCT2;CRTAP;HSP90AA1;RPS7;FBXW7;RPL23;ATP1B3;IGF1;HYPK;EFNA1;CDK7;PRKRA;GNAQ;MDM4;PPIB;PLPP3;IFT46;CRYAB;NOP53;HSPA1B
mRNA metabolic process (GO:0016071)	31/97	3.06435e-07	3.2641e-05	0	0	3.37105	50.5599	DDX5;SF3B3;CELF1;GEMIN2;SRSF1;HNRNPR;SNRNP70;PCF11;PCBP2;DHX15;SRSF11;SF3A1;CPSF6;SSB;CPSF1;NCBP1;SCAF11;NONO;CNOT10;WDR33;SON;PRPF3;HNRNPA2B1;SRSF2;SNRPF;SRSF5;AURKAIP1;SRSF7;HSPA1B;SNRPB;SRSF9
regulation of ATPase activity (GO:0043462)	18/40	3.09981e-07	3.2641e-05	0	0	5.85567	87.7575	MYBPC3;CHTOP;TPM2;ATPIF1;PAM16;TPM1;TOR1AIP2;DNAJC24;ATP1B3;MYL4;DNAJB1;OXA1L;PLN;SNRNP70;DNAJC10;MYL3;DNAJB11;TNNI3
regulated exocytosis (GO:0045055)	41/148	3.47715e-07	3.57214e-05	0	0	2.75496	40.9714	APP;CD63;SPARC;WDR1;PDGFA;CLU;THBS1;TMSB4X;LAMP2;CDC37L1;TIMP3;PHACTR2;SDF4;FLNA;FAM3C;VTI1B;RAB11FIP5;APLP2;ACTN1;ANXA5;IGF2;FN1;VEGFB;VEGFC;ACTN4;IGF1;MANF;VEGFA;SOD1;RAB11B;RAB31;TMX3;DNAJC5;SELENOP;PECAM1;CD9;TAGLN2;MAGED2;CALM1;ALDOA;VAMP2
RNA 3'-end processing (GO:0031123)	23/61	3.76493e-07	3.6932e-05	0	0	4.33673	64.1505	CHTOP;NCBP1;CPSF1;EIF4A3;SRSF1;CPSF2;UPF3B;THOC2;MAGOHB;THOC7;SRRM1;WDR33;PABPN1;PCF11;SARNP;ZC3H11A;MAGOH;PAPOLA;SRSF2;SRSF5;SRSF7;SRSF11;SRSF9
regulation of transcription from RNA polymerase II promoter in response to stress (GO:0043618)	30/93	3.77036e-07	3.6932e-05	0	0	3.41684	50.5382	EPAS1;UBE2D3;HIF3A;LIMD1;HIF1A;PSMB6;DNAJB1;PSMB7;PSMB4;PSMB2;PSMD2;UBC;EP300;ELOB;ELOC;RPS27A;EGLN1;RBX1;VEGFA;PSMA5;PSMA4;PSMC3;PSMA2;PSMC4;PSME4;PSME1;PSME2;UBA52;ATF4;NFE2L2
vascular endothelial growth factor receptor signaling pathway (GO:0048010)	25/70	3.99487e-07	3.82418e-05	0	0	3.98224	58.6707	CYFIP1;NRP1;NCKAP1;BMPR2;FLT1;ROCK1;ROCK2;PXN;BRK1;ACTB;ACTG1;CDC42;KDR;NCK2;ITGAV;FYN;RAC1;HSP90AA1;VEGFB;VEGFC;MAPK14;RHOA;VEGFA;ABI1;DOCK1
nucleic acid metabolic process (GO:0090304)	27/80	5.16716e-07	4.79e-05	0	0	3.65296	52.8795	DDX24;DDX1;HNRNPR;DUSP11;ATXN2;POLR2A;PCBP2;POLR2E;POLR2F;POLR2H;HNRNPA1;POLR2J;POLG;RBFOX2;NCBP1;WTAP;IGFBP4;HNRNPM;LSM8;RAD50;HNRNPK;HNRNPH1;XRN2;HNRNPA2B1;HNRNPD;HNRNPC;RBMX
RNA export from nucleus (GO:0006405)	35/119	5.23124e-07	4.79e-05	0	0	2.99228	43.2787	FYTTD1;SMG1;EIF4A3;SRSF1;SMG7;NOL6;NXF1;MAGOH;HNRNPA1;RAE1;SRSF11;EIF5A;RANBP2;CHTOP;NPM1;SSB;CPSF1;NCBP1;CPSF2;UPF3B;RPSA;THOC2;MAGOHB;THOC7;SRRM1;WDR33;NUP93;SARNP;ZC3H11A;HNRNPA2B1;SRSF2;NUP98;SRSF5;SRSF7;SRSF9
negative regulation of ubiquitin protein ligase activity (GO:1904667)	26/77	8.26524e-07	7.40707e-05	0	0	3.65454	51.1856	RPL11;PSMB6;PSMB7;PSMB4;PSMB2;PSMD2;CDC27;UBC;FBXO5;BUB3;RPS27A;RPS7;ANAPC7;RPL23;UBE2E1;PSMA5;PSMA4;PSMC3;PSMA2;PSMC4;CDC16;CDK2;PSME1;PSME2;ANAPC5;UBA52
ribosome assembly (GO:0042255)	21/56	1.33295e-06	0.000115448	0	0	4.29624	58.12	NPM1;RPL10;RPS5;RPL12;RPL11;MTERF4;RPS27L;RPSA;RPL23A;RPL6;RPS14;MRPL20;RPS28;RPS27;RPS19;C1QBP;SBDS;RPL24;RPS10;NOP53;RSL24D1
transmembrane receptor protein tyrosine kinase signaling pathway (GO:0007169)	82/396	1.34305e-06	0.000115448	0	0	1.8872	25.516	CEP57;CYFIP1;NCKAP1;NRP1;BMPR2;FLT1;ARPC1A;BRK1;PLAT;AP2A2;ACTB;PTPRG;ACTG1;IGF1R;TIAL1;NCK2;KDR;ITGAV;RAC1;ATP6V1E1;EPHB4;JAK1;ACTR2;EPHA4;HSP90AA1;RBFOX2;NCBP1;MMP2;NRG1;RHOA;HNRNPH1;RASA1;ATP6V1B2;ATP6V0D1;UBA52;DOCK1;ATP6V1A;ROCK1;ROCK2;PXN;PDGFA;PIK3R3;PSEN1;MYL12A;SOCS2;CDC42;EFNB2;SDCBP;FLRT2;POLR2A;CHN1;UBC;POLR2E;POLR2F;FYN;POLR2H;RPS27A;HNRNPA1;POLR2J;ATP6V1C1;MPZL1;ATP6V1F;MAPK3;YES1;C…
platelet degranulation (GO:0002576)	35/124	1.52031e-06	0.000128071	0	0	2.82337	37.8235	APP;CD63;SPARC;WDR1;PDGFA;CLU;THBS1;TMSB4X;LAMP2;CDC37L1;TIMP3;PHACTR2;FLNA;FAM3C;VTI1B;APLP2;ACTN1;ANXA5;IGF2;FN1;VEGFB;VEGFC;ACTN4;IGF1;MANF;VEGFA;SOD1;TMX3;SELENOP;PECAM1;CD9;TAGLN2;MAGED2;CALM1;ALDOA
mRNA transport (GO:0051028)	31/104	1.67172e-06	0.000138064	0	0	3.04658	40.5245	FYTTD1;SMG1;EIF4A3;SRSF1;SMG7;ZFP36L1;NXF1;MAGOH;RAE1;SRSF11;EIF5A;RANBP2;CHTOP;CPSF1;NCBP1;CPSF2;UPF3B;THOC2;MAGOHB;THOC7;SRRM1;WDR33;NUP93;SARNP;ZC3H11A;HNRNPA2B1;SRSF2;NUP98;SRSF5;SRSF7;SRSF9
RNA transport (GO:0050658)	26/80	1.88848e-06	0.000151921	0	0	3.45091	45.4821	EIF4A3;SRSF1;ZFP36L1;NXF1;ATXN2;MAGOH;HNRNPA1;RAE1;SRSF11;RANBP2;CHTOP;NCBP1;UPF3B;THOC2;MAGOHB;THOC7;SRRM1;SARNP;ZC3H11A;HNRNPA2B1;SRSF2;NUP98;SRSF5;SRSF7;SIDT2;SRSF9
regulation of translation (GO:0006417)	51/213	1.91164e-06	0.000151921	0	0	2.26565	29.833	EIF4A2;APP;CYFIP1;EIF4A3;SYNCRIP;RACK1;SOX4;EIF5B;IGFBP5;NCBP1;RPL13A;LARP4B;NUP93;NEMF;NCL;NUP98;RPL26;DDX6;MTPN;CDC123;RPL10;DHX9;DDX1;RPS27L;MTIF2;MALSU1;FOXO3;THBS1;ATXN2;POLR2A;POLR2E;POLR2F;POLR2H;RAE1;POLR2J;EIF4B;RANBP2;NPM1;YTHDF3;UPF3B;CNOT10;PUM1;PUM2;EIF5;HNRNPD;EIF3E;VIM;EIF4G2;METAP1;TNRC6A;EIF3B
mRNA export from nucleus (GO:0006406)	31/105	2.09465e-06	0.000161476	0	0	3.00524	39.2968	FYTTD1;SMG1;EIF4A3;SRSF1;SMG7;NXF1;PABPN1;MAGOH;RAE1;SRSF11;EIF5A;RANBP2;CHTOP;CPSF1;NCBP1;CPSF2;UPF3B;THOC2;MAGOHB;THOC7;SRRM1;WDR33;NUP93;SARNP;ZC3H11A;HNRNPA2B1;SRSF2;NUP98;SRSF5;SRSF7;SRSF9
mRNA-containing ribonucleoprotein complex export from nucleus (GO:0071427)	30/100	2.10854e-06	0.000161476	0	0	3.07392	40.1747	FYTTD1;SMG1;EIF4A3;SRSF1;SMG7;NXF1;MAGOH;RAE1;SRSF11;EIF5A;RANBP2;CHTOP;CPSF1;NCBP1;CPSF2;UPF3B;THOC2;MAGOHB;THOC7;SRRM1;WDR33;NUP93;SARNP;ZC3H11A;HNRNPA2B1;SRSF2;NUP98;SRSF5;SRSF7;SRSF9
DNA damage response, signal transduction by p53 class mediator resulting in cell cycle arrest (GO:0006977)	22/62	2.22238e-06	0.000167155	0	0	3.9387	51.2698	NPM1;CNOT6L;PCNA;PRMT1;GADD45A;PLK2;CNOT10;TRIAP1;RBL2;RGCC;TFDP2;PLAGL1;UBC;CDK2;CASP2;EP300;ATM;MDM4;RPL26;RPS27A;UBA52;SOX4
proteasome-mediated ubiquitin-dependent protein catabolic process (GO:0043161)	64/291	2.39275e-06	0.000176812	0	0	2.0324	26.3055	FAF2;UBE2D3;TNFAIP1;PTTG1;PSMD2;CDC27;SKP2;UBXN4;RNF111;ANAPC7;FBXW7;UBE2E1;RBX1;PSMA5;PSMA4;SELENOS;NEMF;KCTD10;PSMA2;TBL1XR1;PSME4;PSME1;PSME2;ANAPC5;UBA52;CLOCK;VCP;CUL3;UBR3;UBR1;RNF4;HSP90B1;PSMB6;BAG6;PSMB7;PSMB4;MTA1;PSMB2;PCBP2;BTBD2;UBC;SPOP;BUB3;RPS27A;CRBN;AMFR;BFAR;ERLIN2;UBE2A;ABTB2;CUL4A;ITCH;NPLOC4;PSMC3;PSMC4;NEDD4;JKAMP;CDC16;DNAJC10;CTNNB1;FBXL3;UBE2K;DZIP3;NFE2L2
cellular response to hypoxia (GO:0071456)	36/132	2.62743e-06	0.000190806	0	0	2.69231	34.5949	EPAS1;UBE2D3;HP1BP3;HIF3A;LIMD1;HIF1A;ZFP36L1;PSMB6;PSMB7;PSMB4;PSMB2;FAM162A;PSMD2;UBC;LMNA;PGK1;EP300;ELOB;ELOC;RPS27A;EGLN1;BMP7;RBX1;VEGFA;PSMA5;RGCC;PSMA4;PSMC3;PSMA2;PSMC4;PSME4;PSME1;PSME2;MDM4;UBA52;NOP53
signal transduction involved in mitotic G1 DNA damage checkpoint (GO:0072431)	22/63	3.01968e-06	0.000215574	0	0	3.84242	48.8385	NPM1;CNOT6L;PCNA;PRMT1;GADD45A;PLK2;CNOT10;TRIAP1;RBL2;RGCC;TFDP2;PLAGL1;UBC;CDK2;CASP2;EP300;ATM;MDM4;RPL26;RPS27A;UBA52;SOX4
ephrin receptor signaling pathway (GO:0048013)	26/82	3.17989e-06	0.000219569	0	0	3.32729	42.119	ROCK1;ROCK2;ARPC1A;PSEN1;AP2A2;ACTB;MYL12A;ACTG1;EFNB2;CDC42;SDCBP;CHN1;NCK2;FYN;RAC1;EPHB4;ACTR2;EPHA4;YES1;MMP2;ARPC4;AP2B1;RHOA;EFNA1;ARPC3;RASA1
positive regulation of cell cycle arrest (GO:0071158)	26/82	3.17989e-06	0.000219569	0	0	3.32729	42.119	PCNA;TRIAP1;PLAGL1;UBC;CASP2;EP300;RPS27A;SOX4;NPM1;CNOT6L;PRMT1;GADD45A;RPL23;PLK2;HMGA2;CNOT10;RBL2;RGCC;TFDP2;ID2;CDK2;ATM;MDM4;RPL26;CRLF3;UBA52
transcription from RNA polymerase II promoter (GO:0006366)	94/485	4.70056e-06	0.000319335	0	0	1.73833	21.3255	INTS13;BMPR2;CCNT1;ICE1;GTF2B;EIF4A3;ZC3H8;ETS1;SNAPC5;TRIM28;CCND1;PTTG1;PCF11;MED10;MAGOH;NPPA;PAPOLA;TRIM24;ELOB;ELOC;TEAD2;GTF2I;PBRM1;TSC22D1;NCBP1;LMO4;SSU72;VEZF1;THOC2;THOC7;WDR33;SRRM1;KAT2B;NCOR1;MAF;IRF3;THRAP3;SARNP;ZC3H11A;SRSF2;TBPL1;SNRPF;SRSF5;SRSF7;ATF4;SNRPB;SRSF9;NFAT5;GTF2A2;DDX5;NFIX;TMF1;KMT2A;RNMT;EPAS1;SRRT;SRSF1;WDR61;MLLT3;NR2C2;HIF1A;POLR2A;PABPN1;MED31;POLR2E;POLR2F;RP…
anaphase-promoting complex-dependent catabolic process (GO:0031145)	25/79	5.08254e-06	0.000339804	0	0	3.31683	40.4311	CUL3;PSMB6;PSMB7;PSMB4;PTTG1;PSMB2;PSMD2;CDC27;UBC;BUB3;SKP2;RPS27A;ANAPC7;UBE2E1;PSMA5;PSMA4;PSMC3;PSMA2;PSMC4;PSME4;CDC16;PSME1;PSME2;ANAPC5;UBA52
positive regulation of ATPase activity (GO:0032781)	15/35	6.34033e-06	0.000417273	0	0	5.36173	64.1723	MYBPC3;CHTOP;DHX9;UHRF1;TPM1;TOR1AIP2;DNAJC24;ATP1B3;DYNLL1;MYL4;DNAJB1;TMSB4X;DNAJC10;MYL3;DNAJB11
negative regulation of ubiquitin-protein ligase activity involved in mitotic cell cycle (GO:0051436)	23/71	7.7506e-06	0.000502239	0	0	3.43128	40.3784	ANAPC7;UBE2E1;PSMA5;PSMB6;PSMB7;PSMB4;PSMA4;PSMB2;PSMC3;PSMA2;PSMC4;PSMD2;CDC27;UBC;CDC16;CDK2;PSME1;PSME2;ANAPC5;FBXO5;BUB3;RPS27A;UBA52
regulation of G2/M transition of mitotic cell cycle (GO:0010389)	38/149	7.99075e-06	0.000509955	0	0	2.45776	28.8472	CEP57;DCTN2;SSNA1;VPS4B;FHL1;DCTN3;PSMB6;PSMB7;PSMB4;TUBA1A;CCND1;PSMB2;HAUS7;PSMD2;UBC;CNTRL;RPS27A;BRD4;PLK4;USP47;DYNC1H1;HSP90AA1;DYNLL1;RBX1;PSMA5;CDK6;PSMA4;PSMC3;PSMA2;PSMC4;AKAP9;PSME4;CDK2;PSME1;PSME2;MAPRE1;UBA52;PAFAH1B1
negative regulation of G2/M transition of mitotic cell cycle (GO:0010972)	21/62	8.72674e-06	0.000548612	0	0	3.66626	42.7087	USP47;FHL1;VPS4A;RBX1;PSMA5;PSMB6;PSMB7;PSMB4;PSMA4;PSMB2;PSMC3;PSMA2;PSMC4;PSMD2;PSME4;UBC;PSME1;PSME2;ATM;RPS27A;UBA52
regulation of ubiquitin-protein ligase activity involved in mitotic cell cycle (GO:0051439)	23/72	1.00706e-05	0.000623783	0	0	3.36106	38.672	ANAPC7;UBE2E1;PSMA5;PSMB6;PSMB7;PSMB4;PSMA4;PSMB2;PSMC3;PSMA2;PSMC4;PSMD2;CDC27;UBC;CDC16;CDK2;PSME1;PSME2;ANAPC5;FBXO5;BUB3;RPS27A;UBA52
ubiquitin-dependent protein catabolic process (GO:0006511)	70/341	1.05687e-05	0.000631616	0	0	1.86194	21.3333	UBE2D3;TNFAIP1;PTPN23;FBXO22;PSMD2;CDC27;ELOC;RNF111;ANAPC7;UBE2E1;RBX1;PSMA5;PSMA4;RNF128;KCTD10;PSMA2;TBL1XR1;PSME4;PSME1;PSME2;ANAPC5;UBA52;CLOCK;SQSTM1;VCP;TSG101;UHRF1;CUL3;VPS4B;VPS4A;UBR4;UBR3;NEDD8;RNF4;PSMB6;BAG6;PSMB7;PSMB4;RNF213;MTA1;PSMB2;PCBP2;BTBD2;UBC;SPOP;RBBP6;BUB3;RPS27A;RANBP2;ATE1;XBP1;ANKIB1;CRBN;AMFR;HUWE1;BFAR;UBE2A;ABTB2;CUL4A;COPS3;ITCH;NPLOC4;PSMC3;PSMC4;NEDD4;CDC16;TTC…
positive regulation of ubiquitin protein ligase activity (GO:1904668)	25/82	1.0624e-05	0.000631616	0	0	3.14172	35.9802	RAB1A;PTEN;PSMB6;PSMB7;PSMB4;PSMB2;PSMD2;CDC27;UBC;FBXO5;BUB3;RPS27A;ANAPC7;UBE2E1;PSMA5;PSMA4;PSMC3;PSMA2;PSMC4;PSME4;CDC16;PSME1;PSME2;ANAPC5;UBA52
positive regulation of protein ubiquitination involved in ubiquitin-dependent protein catabolic process (GO:2000060)	26/87	1.06469e-05	0.000631616	0	0	3.05368	34.9654	PTEN;CLU;PSMB6;PSMB7;PSMB4;PSMB2;PSMD2;CDC27;UBC;FBXO5;BUB3;RPS27A;ANAPC7;FBXW7;UBE2E1;PSMA5;PSMA4;PSMC3;PSMA2;PSMC4;PSME4;CDC16;PSME1;PSME2;ANAPC5;UBA52
ribosomal large subunit biogenesis (GO:0042273)	21/63	1.15803e-05	0.000677447	0	0	3.57876	40.677	NPM1;WDR37;RPL10;RPL12;RPL11;RPL35A;RPL23A;MALSU1;RPL10A;NOC2L;RPL6;RPL7;RPL7A;MRPL20;RSL1D1;RPL14;RPL24;RPL26;NOP53;RSL24D1;RRP15
regulation of cell communication by electrical coupling involved in cardiac conduction (GO:1901844)	7/9	1.22964e-05	0.000709485	0	0	24.9656	282.266	CAMK2D;CAV1;CALM3;SRI;CALM1;CALM2;TRDN
spliceosomal complex assembly (GO:0000245)	16/41	1.33137e-05	0.000757799	0	0	4.57591	51.3724	NCBP1;CELF1;SCAF11;CELF2;DDX1;SRSF1;PRPF6;SNRPD2;SNRPD1;LUC7L;LUC7L3;SRSF5;TXNL4A;SNRNP200;RBM5;SRSF9
negative regulation of cell cycle G2/M phase transition (GO:1902750)	22/69	1.61334e-05	0.00090605	0	0	3.35075	36.9742	USP47;ABRAXAS1;FHL1;RBX1;PSMA5;PSMB6;BABAM2;PSMB7;PSMB4;PSMA4;PSMB2;PSMC3;PSMA2;PSMC4;PSMD2;UIMC1;PSME4;UBC;PSME1;PSME2;RPS27A;UBA52
negative regulation of mitotic cell cycle phase transition (GO:1901991)	24/79	1.69312e-05	0.000938345	0	0	3.1248	34.3302	USP47;PRMT2;FHL1;PTEN;RBX1;ZFP36L1;RBL2;PSMA5;PSMB6;PSMB7;PSMB4;PSMA4;RGCC;PSMB2;PSMC3;PSMA2;PSMC4;PSMD2;PSME4;UBC;PSME1;PSME2;RPS27A;UBA52
regulation of mRNA splicing, via spliceosome (GO:0048024)	20/60	1.85994e-05	0.00101741	0	0	3.57771	38.9698	DDX17;RBM25;MBNL1;DDX5;SF3A1;RBFOX2;NCBP1;WTAP;SFSWAP;SON;THRAP3;C1QBP;MAGOH;NUP98;NSRP1;HNRNPA1;SRSF7;RBMX;RBM5;SRSF9
cellular response to transforming growth factor beta stimulus (GO:0071560)	28/100	1.92698e-05	0.00104057	0	0	2.78669	30.255	USP15;PDCD5;PXN;NEDD8;F11R;NLK;ZFP36L1;CDH5;HYAL2;STK16;UBC;RPS27A;ACVR1;MEF2C;SMAD4;USP9X;FOS;RHOA;TGFBR3;SKI;FKBP1A;TWSG1;COL3A1;COL1A2;ZYX;UBA52;FERMT2;LIMS1
regulation of mitotic cell cycle phase transition (GO:1901990)	43/184	2.23137e-05	0.00118969	0	0	2.19015	23.4572	CEP57;DCTN2;SSNA1;DCTN3;ZFP36L1;PSMB6;PSMB7;PSMB4;TUBA1A;PSMB2;HAUS7;PSMD2;CDC27;UBC;CNTRL;FBXO5;BUB3;RPS27A;PLK4;DYNC1H1;HSP90AA1;ANAPC7;NEK6;UBE2E1;DYNLL1;PSMA5;RGCC;CDK6;PSMA4;PSMC3;PSMA2;PSMC4;ID2;AKAP9;PSME4;CDC16;CDK2;PSME1;PSME2;ANAPC5;MAPRE1;UBA52;PAFAH1B1
negative regulation of endothelial cell proliferation (GO:0001937)	13/30	2.28329e-05	0.00120215	0	0	5.46334	58.3884	MEF2C;FLT1;SPARC;STAT1;CAV2;CAV1;ATPIF1;PTPRM;NR2F2;THBS1;RGCC;KRIT1;APOE
positive regulation of binding (GO:0051099)	24/81	2.68744e-05	0.00137315	0	0	3.01481	31.7289	APP;TCF7L2;RALB;NCBP1;DHX9;AKTIP;CAV1;AMFR;RPL11;CEBPG;HMGB2;PLAUR;HMGB1;PSEN1;IGF1;NME1;STK3;SKI;FKBP1A;BAMBI;DPH3;HES1;APOE;B2M
positive regulation of ubiquitin-protein ligase activity involved in regulation of mitotic cell cycle transition (GO:0051437)	23/76	2.69892e-05	0.00137315	0	0	3.10669	32.6826	ANAPC7;UBE2E1;PSMA5;PSMB6;PSMB7;PSMB4;PSMA4;PSMB2;PSMC3;PSMA2;PSMC4;PSMD2;CDC27;PSME4;UBC;CDC16;PSME1;PSME2;ANAPC5;FBXO5;BUB3;RPS27A;UBA52
viral life cycle (GO:0019058)	29/107	2.70587e-05	0.00137315	0	0	2.66438	28.0226	RAB1A;VCP;TSG101;HSP90AB1;CD81;VPS4B;VPS4A;XPO1;HYAL2;UBC;CCL2;ITGAV;APOE;RPS27A;KPNA3;RAE1;RANBP2;IST1;DEK;NUP93;ITCH;NFIA;CHMP2B;CHMP2A;CHMP4B;NMT2;NUP98;UBA52;CHMP5
neutrophil mediated immunity (GO:0002446)	91/487	2.90906e-05	0.00145869	0	0	1.65902	17.3286	CDA;CYFIP1;HSP90AB1;B4GALT1;HEXB;SNAP23;CTSZ;FAF2;CXCL1;HMGB1;APEH;SRP14;AP2A2;ALAD;PNP;PSMD2;LAMP2;SIRPA;ITGAV;CPNE3;RAC1;GUSB;B2M;CTSD;CTSB;KCMF1;ACTR2;CCT2;HSP90AA1;ANXA2;CD93;ANXA3;IST1;GAA;NME2;PLAUR;NDUFC2;ADAM10;SCAMP1;DYNLL1;RHOA;CKAP4;APRT;PSMA5;ACLY;CEACAM1;ADAM17;RAB31;PSMA2;NPC2;DNAJC5;TMBIM1;CSNK2B;PECAM1;CD47;ALDOA;CD44;KMT2E;CSTB;CD63;VCP;ROCK1;STXBP3;UBR4;MGST1;PRCP;IQGAP1;PSEN1;G…
nuclear export (GO:0051168)	26/92	3.16127e-05	0.0015665	0	0	2.82154	29.2366	EIF4A3;SRSF1;NXF1;XPO1;XPO6;MAGOH;HNRNPA1;RAE1;SRSF11;EIF5A;RANBP2;CHTOP;NCBP1;UPF3B;THOC2;MAGOHB;THOC7;SRRM1;NEMF;SARNP;ZC3H11A;SRSF2;NUP98;SRSF5;SRSF7;SRSF9
positive regulation of transcription from RNA polymerase II promoter (GO:0045944)	144/848	3.3064e-05	0.00161937	0	0	1.48329	15.3031	ATF2;APP;CCNT1;PLXND1;CD81;GTF2B;PRDM2;YEATS4;PARK7;GABPB1;ETS1;ABRA;DCAF6;CHCHD2;ZMIZ1;NAMPT;EP300;CCNL2;RNF111;SOX4;ACVR1;DDX17;MEF2C;RPL23;EBF1;EBF2;SOX11;MITF;SOX12;PRPF6;TBL1XR1;SUB1;TBPL1;TFAM;CCNQ;CLOCK;SQSTM1;UBA52;ATF4;KMT2A;EPAS1;DHX9;INSIG2;TNKS;WDR61;FOXO3;HIF1A;PPP3R1;DDRGK1;DHX36;PRDM16;UBC;RPRD1B;FADD;WWTR1;EGR1;XBP1;XRCC6;SMAD4;AUTS2;SS18L2;MICAL2;HMGA2;ERLIN2;IGF1;SMARCA2;PBX1;CD…
DNA damage response, signal transduction by p53 class mediator (GO:0030330)	24/82	3.35988e-05	0.00162665	0	0	2.96266	30.5185	NPM1;CNOT6L;PCNA;PRMT1;GADD45A;PLK2;ATRX;RPS27L;CNOT10;TRIAP1;RBL2;RGCC;TFDP2;PLAGL1;UBC;CDK2;CASP2;EP300;ATM;MDM4;RPL26;RPS27A;UBA52;SOX4
positive regulation of viral process (GO:0048524)	16/44	3.74518e-05	0.00179258	0	0	4.08493	41.6355	TSG101;CCNT1;DHX9;CAV2;VPS4B;GTF2B;VPS4A;CDK9;POLR2A;CFL1;POLR2E;POLR2F;APOE;POLR2H;PPIB;POLR2J
transcription-coupled nucleotide-excision repair (GO:0006283)	22/73	4.3033e-05	0.00203657	0	0	3.08724	31.0377	PCNA;GPS1;COPS7A;GTF2H1;GTF2H2;RBX1;CUL4A;COPS3;XAB2;CDK7;POLR2A;RPA3;UBC;POLR2E;EP300;POLR2F;TCEA1;POLR2H;RPS27A;COPS8;UBA52;POLR2J
neutrophil degranulation (GO:0043312)	89/479	4.39597e-05	0.00205732	0	0	1.64671	16.5202	CDA;CYFIP1;HSP90AB1;B4GALT1;HEXB;SNAP23;CTSZ;FAF2;CXCL1;HMGB1;APEH;SRP14;AP2A2;ALAD;PNP;PSMD2;LAMP2;SIRPA;ITGAV;CPNE3;RAC1;GUSB;B2M;CTSD;CTSB;KCMF1;ACTR2;CCT2;HSP90AA1;ANXA2;CD93;ANXA3;IST1;GAA;NME2;PLAUR;NDUFC2;ADAM10;SCAMP1;DYNLL1;RHOA;CKAP4;APRT;PSMA5;ACLY;CEACAM1;RAB31;PSMA2;NPC2;DNAJC5;TMBIM1;CSNK2B;PECAM1;CD47;ALDOA;CD44;CSTB;CD63;VCP;ROCK1;STXBP3;UBR4;MGST1;PRCP;IQGAP1;PSEN1;GNS;CST3;CNN2;…
macroautophagy (GO:0016236)	29/110	4.7227e-05	0.00218593	0	0	2.56526	25.5513	VCP;TSG101;MTMR14;VPS4B;VPS4A;TOMM22;MAP1LC3A;LAMP2;UBC;MFN2;RPS27A;VPS36;ATG5;CSNK2A1;VPS33A;CSNK2A2;SNF8;DYNLL1;ATG13;CSNK2B;CHMP2B;CHMP2A;TOMM7;CHMP4B;VPS25;SQSTM1;UBA52;TECPR1;TOMM5
post-translational protein modification (GO:0043687)	70/357	5.0402e-05	0.00230754	0	0	1.7565	17.3815	APP;CHM;HIF3A;FBXO22;DCAF6;LGALS1;PSMD2;ELOB;ELOC;SKP2;WSB2;IGFBP5;FBXW7;IGFBP4;APLP2;IGFBP3;FN3KRP;ADAM10;RABGGTB;PDIA6;CKAP4;RBX1;PSMA5;RCN1;PSMA4;PSMA2;PSME4;PSME1;SPARCL1;PSME2;MFGE8;OBSL1;RAB1A;CUL7;EPAS1;GPS1;CUL3;COPS7A;NEDD8;KLHL13;HIF1A;FSTL1;HSP90B1;CST3;PSMB6;SOCS2;PSMB7;PSMB4;PSMB2;GPC3;APOE;CHML;RBBP7;ATG5;FN1;LAMB1;FBXO30;KTN1;RAB11B;CUL4A;COPS3;PSMC3;PSMC4;CALU;UBA3;STT3A;NUCB1;FBX…
neutrophil activation involved in immune response (GO:0002283)	89/483	6.01089e-05	0.00272235	0	0	1.62961	15.8387	CDA;CYFIP1;HSP90AB1;B4GALT1;HEXB;SNAP23;CTSZ;FAF2;CXCL1;HMGB1;APEH;SRP14;AP2A2;ALAD;PNP;PSMD2;LAMP2;SIRPA;ITGAV;CPNE3;RAC1;GUSB;B2M;CTSD;CTSB;KCMF1;ACTR2;CCT2;HSP90AA1;ANXA2;CD93;ANXA3;IST1;GAA;NME2;PLAUR;NDUFC2;ADAM10;SCAMP1;DYNLL1;RHOA;CKAP4;APRT;PSMA5;ACLY;CEACAM1;RAB31;PSMA2;NPC2;DNAJC5;TMBIM1;CSNK2B;PECAM1;CD47;ALDOA;CD44;CSTB;CD63;VCP;ROCK1;STXBP3;UBR4;MGST1;PRCP;IQGAP1;PSEN1;GNS;CST3;CNN2;…
maturation of SSU-rRNA (GO:0030490)	16/46	6.99993e-05	0.00310355	0	0	3.81217	36.4711	RPS8;UTP3;RIOK3;NGDN;FCF1;RPS14;EMG1;RPS28;RPS16;LSM6;NOB1;RPS19;RRP36;UTP20;RIOK1;RPS24
nucleocytoplasmic transport (GO:0006913)	16/46	6.99993e-05	0.00310355	0	0	3.81217	36.4711	EIF5A;NPM1;NCBP1;GEMIN2;SNUPN;XPO1;SNRPD2;NEMF;RSRC1;SNRPD1;NUP98;GEMIN7;SNRPF;HNRNPA1;NSRP1;SNRPB
endosomal transport (GO:0016197)	49/229	7.23549e-05	0.00317457	0	0	1.95547	18.6433	CLTC;ARHGAP1;GCC2;PTPN23;LAPTM4B;KIF13A;VPS35;DENND5A;VPS36;VPS33A;AKTIP;DENND2A;CHMP4B;TBC1D23;VPS25;UBA52;SQSTM1;VAMP3;ARF6;CHMP5;TMEM87A;TSG101;VPS4B;GOSR2;VPS4A;ARL1;C9ORF72;SNX4;SNX27;VPS53;MICALL1;UBC;RPS27A;ANKRD50;YKT6;SNX5;VTI1B;SNX6;SPAG9;SNF8;HOOK3;RAB11B;EHD2;EHD4;RAB14;SNX17;CHMP2B;CHMP2A;PICALM
mitochondrial ATP synthesis coupled proton transport (GO:0042776)	10/21	7.69012e-05	0.00333926	0	0	6.48917	61.4718	STOML2;ATP5E;ATP5D;ATP5J;ATP5H;CYC1;COX5B;ATP5F1;ATP5G2;ATP5J2
positive regulation of canonical Wnt signaling pathway (GO:0090263)	29/113	8.00974e-05	0.00344256	0	0	2.47321	23.328	VCP;TNKS;USP34;ILK;PSMB6;PSMB7;PSMB4;PSMB2;PSMD2;UBC;RPS27A;SOX4;WLS;USP47;CAV1;COL1A1;PSMA5;PSMA4;PSMC3;TBL1XR1;BAMBI;WNK1;PSMA2;PSMC4;PSME4;PSME1;PSME2;UBA52;FGFR2
regulation of spindle assembly (GO:0090169)	11/25	8.27628e-05	0.00352118	0	0	5.60982	52.7297	SENP6;DYNC1H1;STAG2;VPS4B;CHMP2B;CHMP2A;CHMP4B;RNF4;SMC3;HSPA1B;CHMP5
transforming growth factor beta receptor signaling pathway (GO:0007179)	22/76	8.44795e-05	0.00355828	0	0	2.91522	27.3419	ACVR1;USP15;SMAD4;USP9X;PXN;NEDD8;FOS;F11R;NLK;RHOA;TGFBR3;SKI;FKBP1A;CDH5;TWSG1;COL3A1;COL1A2;UBC;ZYX;RPS27A;UBA52;FERMT2
positive regulation of cellular amide metabolic process (GO:0034250)	19/61	8.568e-05	0.00357311	0	0	3.23528	30.2981	APP;EPHA4;NPM1;YTHDF3;ROCK2;EIF4A3;RPS27L;UPF3B;LARP4B;CLU;THBS1;EFNA1;RACK1;HNRNPD;EIF3E;RPL26;VIM;SOX4;PICALM
nucleotide-excision repair (GO:0006289)	28/108	8.71079e-05	0.00359704	0	0	2.50687	23.4352	PCNA;GPS1;COPS7A;SUMO1;POLR2A;SUMO3;UBC;RBBP8;POLR2E;EP300;POLR2F;POLR2H;RPS27A;POLR2J;RNF111;RAD23A;GTF2H1;GTF2H2;RBX1;CUL4A;COPS3;XAB2;CDK7;RPA3;UBE2N;TCEA1;COPS8;UBA52
regulation of canonical Wnt signaling pathway (GO:0060828)	46/213	9.39997e-05	0.00384395	0	0	1.97768	18.3375	VCP;TNKS;CUL3;CTNND1;USP34;ILK;PRICKLE1;PSEN1;LIMD1;MLLT3;STK3;PSMB6;PSMB7;PSMB4;PSMB2;PSMD2;UBC;APOE;RPS27A;SOX7;SOX4;WLS;WWTR1;USP47;TCF7L2;IGFBP4;CAV1;TMEM64;AES;RBX1;COL1A1;PSMA5;LATS1;PSMA4;CCNY;PSMC3;WNK1;PSMA2;PSMC4;TBL1XR1;BAMBI;PSME4;PSME1;PSME2;UBA52;FGFR2
positive regulation of hydrolase activity (GO:0051345)	39/172	0.000105397	0.00426858	0	0	2.1034	19.2624	VCP;HMGB2;TOR1AIP2;DNAJC24;F11R;DNAJB1;CCL7;CCL4;RACK1;CCL2;RSU1;SRGAP2;S100A10;MYBPC3;RALBP1;CHTOP;CAV2;TPM1;F2R;ATP1B3;RHOC;RHOA;ARHGAP23;MYL4;NET1;AFDN;MYL3;DNAJB11;DNAJC10;PKP4;PLXNB1;CALM3;ITGA6;GNB5;CALM1;AGRN;CALM2;PICALM;LIMS1
proteolysis involved in cellular protein catabolic process (GO:0051603)	25/93	0.000109077	0.00437554	0	0	2.63184	24.0115	VCP;VPS4B;CTSZ;VPS4A;NEDD8;ADAMTS12;PSMB6;BAG6;PSMB7;PSMB4;PSMB2;CTSL;UBC;CAPN2;RPS27A;CTSB;UBL4A;ATE1;CLPX;PSMA5;PSMA4;PSMA2;CLPP;CHMP4B;UBA52
non-canonical Wnt signaling pathway (GO:0035567)	31/127	0.000127119	0.00505119	0	0	2.31362	20.754	CLTC;PRICKLE1;NLK;AP2A2;CDC42;PSMB6;PPP3CA;PSMB7;PPP3R1;PSMB4;PSMB2;PSMD2;UBC;RAC1;RPS27A;TCF7L2;AP2B1;RHOA;PSMA5;PSMA4;PSMC3;PSMA2;PSMC4;PSME4;GNB1;PSME1;PSME2;CTNNB1;CALM1;UBA52;TNRC6A
regulation of mRNA stability (GO:0043488)	31/128	0.000148232	0.00583509	0	0	2.28963	20.1871	YWHAB;ZFP36L1;PSMB6;PSMB7;EXOSC5;PSMB4;XPO1;PSMB2;KHSRP;PSMD2;UBC;EXOSC8;RPS27A;NPM1;YTHDF3;PUM1;YWHAZ;PUM2;PSMA5;PSMA4;PSMC3;THRAP3;PSMA2;PSMC4;PSME4;PSME1;HNRNPD;PSME2;PABPC1;VIM;UBA52
positive regulation of viral release from host cell (GO:1902188)	8/15	0.000151541	0.00588515	0	0	8.15303	71.7031	TSG101;CAV2;VPS4B;VPS4A;CHMP2B;CHMP2A;CHMP4B;SMC3
regulation of oxidative stress-induced neuron intrinsic apoptotic signaling pathway (GO:1903376)	5/6	0.000152597	0.00588515	0	0	35.6382	313.178	FBXW7;NONO;PARK7;HIF1A;MCL1
maturation of SSU-rRNA from tricistronic rRNA transcript (SSU-rRNA, 5.8S rRNA, LSU-rRNA) (GO:0000462)	13/35	0.000155093	0.00588515	0	0	4.22047	37.0198	RPS8;UTP3;NGDN;FCF1;RPSA;RPS14;EMG1;RPS16;RPS19;RRP36;UTP20;RPS21;RPS24
regulation of cardiac muscle contraction (GO:0055117)	13/35	0.000155093	0.00588515	0	0	4.22047	37.0198	STC1;ATP2A2;SRI;RGS2;PLN;GJA5;RNF207;NPPA;PDE4B;TNNI3;CALM3;CALM1;CALM2
positive regulation of Wnt signaling pathway (GO:0030177)	33/140	0.000160429	0.00603327	0	0	2.21011	19.3112	MACF1;KANK1;VCP;TNKS;USP34;ILK;PSMB6;PSMB7;PSMB4;PSMB2;PSMD2;UBC;RPS27A;SOX4;WLS;USP47;CSNK2A1;CAV1;COL1A1;PSMA5;SKI;PSMA4;PSMC3;TBL1XR1;BAMBI;WNK1;PSMA2;PSMC4;PSME4;PSME1;PSME2;UBA52;FGFR2
positive regulation of gene expression (GO:0010628)	129/771	0.000162312	0.00605007	0	0	1.45308	12.6795	ATF2;APP;PDCD5;EIF4A3;YEATS4;PARK7;ETS1;CLU;ACTB;ABRA;TRIM28;EP300;VPS35;UBAP2L;RNF111;SOX4;ACVR1;DDX17;MAP2K3;MEF2C;MAP2K1;RPS7;DIMT1;RPL23;F2R;SOX11;MITF;LARP4B;PIAS1;KAT6B;TBL1XR1;KAT6A;TFAM;RPL26;CLOCK;ATF4;KMT2E;BLM;DDX5;KMT2A;PSEN1;PHB;FOXO3;HNRNPLL;HIF1A;DDRGK1;PRDM16;ZKSCAN3;EGR1;XRCC6;SMAD4;SS18L2;FN1;MSN;HMGA2;UPF3B;ESRRG;NR2F2;SNF8;FOXN3;IGF1;SMARCA2;BMP7;FLI1;COL1A1;CDK7;RGCC;BAMBI;ID…
proteasomal protein catabolic process (GO:0010498)	49/237	0.000175133	0.00647069	0	0	1.8714	16.1875	UBE2D3;TNFAIP1;PSMD2;CDC27;RNF111;ANAPC7;UBE2E1;RBX1;PSMA5;PSMA4;KCTD10;PSMA2;TBL1XR1;PSME4;PSME1;PSME2;ANAPC5;UBA52;CLOCK;VCP;CUL3;RNF4;PSMB6;BAG6;PSMB7;PSMB4;MTA1;PSMB2;PCBP2;BTBD2;UBC;SPOP;BUB3;RPS27A;ATE1;CRBN;AMFR;BFAR;UBE2A;ABTB2;CUL4A;ITCH;PSMC3;PSMC4;NEDD4;CDC16;CTNNB1;UBE2K;NFE2L2
regulation of apoptotic process (GO:0042981)	135/815	0.00018118	0.00663593	0	0	1.43614	12.3738	MTCH1;MTCH2;ZFAND6;NRK;PDCD5;PARK7;CLU;IGF1R;LGALS1;CCND2;FAM162A;ARHGDIA;CFL1;TRIM24;KDR;ARL6IP5;SKP2;EPHB4;SOX4;MAP2K3;EPHA4;MEF2C;MAP2K1;ACTN1;IGFBP3;RPS6;ACTN4;SQSTM1;UBA52;ATF4;VCP;PSEN1;PHB;FOXO3;RTN4;HSP90B1;STK3;SOCS2;PRDX2;PRDX5;DDRGK1;UBC;FADD;IP6K2;MCL1;XBP1;PRELID1;GADD45A;PLK2;IGF2;HMGA2;BFAR;IGF1;BMP7;HIGD2A;NET1;NFKBIA;AHI1;SON;HNRNPK;STK24;ATM;NF2;ANP32B;FGFR2;AVEN;RBM25;FLT1;PPP1…
mitochondrial translation (GO:0032543)	27/107	0.000188124	0.00683087	0	0	2.41635	20.7284	MRPS14;MRPS33;MRPS31;MTIF2;MRPS30;MRPL35;MRPL57;MRPL32;MRPL54;MRPL55;MRPL20;MRPL42;MRPL2;NDUFA7;MRPS24;MTERF4;MRPL27;MRPS18A;MRPS21;MRPL47;TUFM;MRPL30;MRPL52;LARS2;MRPL51;AURKAIP1;MRRF
alternative mRNA splicing, via spliceosome (GO:0000380)	7/12	0.000192676	0.00687755	0	0	9.98454	85.4128	DDX17;RBM17;HNRNPM;DDX5;DHX9;SRSF1;PQBP1
regulation of cell communication by electrical coupling (GO:0010649)	7/12	0.000192676	0.00687755	0	0	9.98454	85.4128	CAMK2D;CAV1;CALM3;SRI;CALM1;CALM2;TRDN
positive regulation of cellular protein metabolic process (GO:0032270)	24/91	0.000204079	0.00722335	0	0	2.56337	21.781	HSP90AA1;NPM1;YTHDF3;IST1;UHRF1;UQCC2;EIF4A3;RPS27L;MSN;UPF3B;LARP4B;THBS1;NFKBIA;ASPH;PERP;HNRNPD;VPS35;EIF3E;RPL26;FADD;VIM;AURKAIP1;OGT;SOX4
histone H3-K4 trimethylation (GO:0080182)	6/9	0.000209846	0.00736559	0	0	14.2595	120.765	KMT2A;WDR82;TET3;TET2;WDR61;OGT
inner mitochondrial membrane organization (GO:0007007)	13/36	0.000215545	0.00750311	0	0	4.03674	34.0795	TIMM13;ATP5J;TIMM10;ATP5H;TAZ;ATP5G2;ATP5F1;MAIP1;ATP5J2;CHCHD3;CHCHD6;ATP5E;ATP5D
vasculogenesis (GO:0001570)	12/32	0.000249441	0.00861185	0	0	4.28414	35.5425	TGFBR3;RAMP2;CUL7;EGFL7;FLT1;CAV1;RASA1;GLMN;KDR;TNNI3;CCM2;VEGFA
regulation of cellular component movement (GO:0051270)	15/46	0.000266073	0.00911137	0	0	3.45701	28.4572	IGBP1;ROCK1;ROCK2;ACTN1;NRG1;ACTN4;ETS1;RHOA;VEGFA;TGFBR3;ADAM17;CDK6;RPS19;ZSWIM8;CD9
mRNA splice site selection (GO:0006376)	10/24	0.000301289	0.0102341	0	0	5.09776	41.3298	SF3A1;CELF1;SFSWAP;CELF2;SRSF1;PSIP1;LUC7L3;LUC7L;SRSF5;SRSF9
Wnt signaling pathway, planar cell polarity pathway (GO:0060071)	23/88	0.000316434	0.0106625	0	0	2.53141	20.3991	CLTC;PRICKLE1;AP2B1;AP2A2;RHOA;PSMA5;CDC42;PSMB6;PSMB7;PSMB4;PSMA4;PSMB2;PSMC3;PSMA2;PSMC4;PSMD2;PSME4;UBC;PSME1;PSME2;RAC1;RPS27A;UBA52
regulation of cardiac conduction (GO:1903779)	19/67	0.000336387	0.0112449	0	0	2.8299	22.6314	CAMK2D;CXADR;DMPK;CAV1;ATP2A2;ATP1B3;ATP1A1;SRI;TRDN;PLN;ASPH;GJA5;NPPA;TNNI3;FXYD6;CALM3;CALM1;CALM2;CORIN
cellular response to fibroblast growth factor stimulus (GO:0044344)	24/94	0.00034612	0.0113731	0	0	2.45309	19.548	CEP57;RBFOX2;NCBP1;ZFP36L1;TIAL1;HNRNPM;FIBP;FLRT2;POLR2A;RAB14;HNRNPH1;HYAL2;UBC;POLR2E;POLR2F;CCL2;POLR2H;RPS27A;HNRNPA1;UBA52;POLR2J;CD44;FGFR2;MAPK3
transcription initiation from RNA polymerase I promoter (GO:0006361)	12/33	0.000348323	0.0113731	0	0	4.0799	32.4857	TAF1D;CDK7;RRN3;TAF1B;CAVIN1;DMTF1;POLR2E;POLR2F;GTF2H1;POLR2H;GTF2H2;MAPK3
transcription from RNA polymerase I promoter (GO:0006360)	12/33	0.000348323	0.0113731	0	0	4.0799	32.4857	TAF1D;CDK7;RRN3;TAF1B;CAVIN1;DMTF1;POLR2E;POLR2F;GTF2H1;POLR2H;GTF2H2;MAPK3
regulation of DNA binding (GO:0051101)	16/52	0.000355362	0.0115137	0	0	3.17572	25.2227	DOT1L;CEBPG;HMGB2;PLAUR;HMGA2;HMGB1;IGF1;NME1;SKI;NFKBIA;SUMO1;SUMO3;ID2;CSNK2B;ID3;HES1
antigen processing and presentation of exogenous peptide antigen via MHC class I (GO:0042590)	21/78	0.000367215	0.0118069	0	0	2.63472	20.8395	CHUK;SNAP23;LNPEP;TAPBP;PSMA5;PSMB6;PSMB7;PSMB4;PSMA4;PSMB2;PSMC3;PSMA2;PSMC4;PSMD2;PSME4;PSME1;PSME2;ITGAV;SEC22B;B2M;VAMP3
regulation of establishment of planar polarity (GO:0090175)	23/89	0.000377641	0.0120502	0	0	2.49291	19.648	CLTC;PRICKLE1;AP2B1;AP2A2;RHOA;PSMA5;CDC42;PSMB6;PSMB7;PSMB4;PSMA4;PSMB2;PSMC3;PSMA2;PSMC4;PSMD2;PSME4;UBC;PSME1;PSME2;RAC1;RPS27A;UBA52
mitochondrial transport (GO:0006839)	31/135	0.000406868	0.012881	0	0	2.13467	16.6654	STOML2;TIMM13;ATP5J;ATP5H;TIMM10;ATP5G2;COX5B;TOMM22;HSPD1;CHCHD4;ATP5E;ATP5D;UCP2;TIMM17A;TIMM17B;MFN2;VPS35;CYC1;STARD3;HSP90AA1;MTX2;PAM16;TOMM34;ATP5F1;ATP5J2;SLC25A37;SLC25A19;TOMM7;SLC25A12;SLC25A36;TOMM5
interleukin-1-mediated signaling pathway (GO:0070498)	24/95	0.000409795	0.012881	0	0	2.4184	18.8632	EGR1;CHUK;RBX1;PSMA5;PSMB6;NFKBIA;PSMB7;PSMB4;PSMA4;PSMB2;PSMC3;PSMA2;PSMC4;PSMD2;PSME4;UBC;PSME1;UBE2N;PSME2;TAB2;RPS27A;SQSTM1;UBA52;MAPK3
regulation of angiogenesis (GO:0045765)	38/177	0.000412984	0.0128851	0	0	1.95951	15.2687	ATF2;RAMP2;SPARC;FLT1;PLXND1;HSPB6;ROCK1;ROCK2;ECSCR;PTPRM;ETS1;HIF1A;THBS1;NPPB;CDH5;RRAS;KDR;PGK1;KRIT1;CD34;SASH1;GTF2I;EGLN1;XBP1;ANXA3;STAT1;VASH2;VEGFB;SARS;HMGA2;VEGFC;HIPK1;DCN;VEGFA;CEACAM1;RGCC;COL4A2;CTNNB1
substantia nigra development (GO:0021762)	14/43	0.000430661	0.0131908	0	0	3.44805	26.723	S100A1;ATP5J;DYNLL1;ATP5F1;ACTB;RHOA;COX6B1;CDC42;GLUD1;YWHAQ;CALM3;CALM1;CALM2;YWHAH
iron ion homeostasis (GO:0055072)	18/63	0.000432177	0.0131908	0	0	2.85901	22.1478	ATP6V1A;ALAS2;SMAD4;TFRC;ABCB7;IREB2;NEDD8;SOD1;SLC25A37;UBC;ATP6V0D1;RPS27A;B2M;FXN;UBA52;HMOX2;ABCG2;PICALM
regulation of proteolysis (GO:0030162)	18/63	0.000432177	0.0131908	0	0	2.85901	22.1478	CSTB;IST1;CAV1;PLAUR;LTBP4;PLAT;NEDD8;CST3;BAG6;ABTB2;ITCH;ASPH;PERP;BTBD2;SPOP;FADD;AURKAIP1;OGT
regulation of endothelial cell proliferation (GO:0001936)	21/79	0.000442885	0.0133522	0	0	2.58915	19.9939	NRP1;EGFL7;BMPR2;SPARC;CAV2;STAT1;CAV1;ATPIF1;HMGB2;VASH2;VEGFB;PTPRM;VEGFC;NR2F2;THBS1;HIF1A;VEGFA;RGCC;KDR;KRIT1;APOE
positive regulation of cell morphogenesis involved in differentiation (GO:0010770)	17/58	0.000445519	0.0133522	0	0	2.96308	22.8639	NRP1;CUL7;PLXND1;RHOA;CRKL;CDC42;PTPRD;C1QBP;ARHGDIA;MYADM;FLNA;PLXNB1;RAC1;OBSL1;DOCK1;S100A10;LIMS1
organophosphate ester transport (GO:0015748)	10/25	0.000446974	0.0133522	0	0	4.75764	36.6957	OSBPL8;PRELID1;SCP2;OSBPL5;SLC25A19;NPC2;PITPNB;PITPNA;TRIAP1;PRELID3B
positive regulation of cellular protein catabolic process (GO:1903364)	8/17	0.000455572	0.0133755	0	0	6.34052	48.7837	HSP90AA1;RNF128;CD81;UQCC2;ATPIF1;MSN;VPS35;APOE
virion assembly (GO:0019068)	8/17	0.000455572	0.0133755	0	0	6.34052	48.7837	RAB1A;TSG101;UBC;CHMP4B;APOE;RPS27A;UBA52;CHMP5
positive regulation of amyloid-beta formation (GO:1902004)	6/10	0.000469723	0.0133755	0	0	10.694	81.9519	EFNA1;APP;EPHA4;ROCK2;CLU;PICALM
ESCRT complex disassembly (GO:1904896)	6/10	0.000469723	0.0133755	0	0	10.694	81.9519	IST1;VPS4B;VPS4A;CHMP2B;CHMP2A;CHMP5
ESCRT III complex disassembly (GO:1904903)	6/10	0.000469723	0.0133755	0	0	10.694	81.9519	IST1;VPS4B;VPS4A;CHMP2B;CHMP2A;CHMP5
mitochondrial electron transport, cytochrome c to oxygen (GO:0006123)	9/21	0.000471722	0.0133755	0	0	5.35108	40.9846	COX7B;NDUFA4;AFG1L;CYCS;COX5B;COX6C;COX7C;COX6A2;COX6B1
negative regulation of endothelial cell migration (GO:0010596)	12/34	0.000478424	0.0133755	0	0	3.89423	29.7714	MEF2C;RGCC;SVBP;CSNK2B;KRIT1;STC1;PTPRM;HMGB1;APOE;NR2F2;THBS1;DCN
regulation of cyclic-nucleotide phosphodiesterase activity (GO:0051342)	5/7	0.000479512	0.0133755	0	0	17.8181	136.179	EGLN1;RACK1;CALM3;CALM1;CALM2
mitral valve development (GO:0003174)	5/7	0.000479512	0.0133755	0	0	17.8181	136.179	ACVR1;EFNA1;BMPR2;GJA5;SOX4
regulation of cyclic nucleotide metabolic process (GO:0030799)	5/7	0.000479512	0.0133755	0	0	17.8181	136.179	CALM3;CALM1;THBS1;CALM2;VEGFA
translational termination (GO:0006415)	24/96	0.000483508	0.0133983	0	0	2.38468	18.2057	N6AMT1;MRPS24;MRPS14;MRPS33;MRPS31;MRPL27;MRPS18A;MRPS21;MRPL47;MRPS30;APEH;MRPL35;MRPL57;MRPL32;MRPL54;MRPL55;MRPL52;MRPL30;MRPL42;MRPL20;MRPL2;MRPL51;AURKAIP1;MRRF
regulation of alternative mRNA splicing, via spliceosome (GO:0000381)	13/39	0.000530733	0.0145444	0	0	3.57035	26.9249	DDX17;RBM25;DDX5;MBNL1;SF3A1;RBFOX2;WTAP;THRAP3;MAGOH;HNRNPA1;NSRP1;RBMX;RBM5
NIK/NF-kappaB signaling (GO:0038061)	21/80	0.000531776	0.0145444	0	0	2.54512	19.1884	CARD10;CHUK;ZFP91;PSMA5;PSMB6;PSMB7;PSMB4;PSMA4;PSMB2;PSMC3;PSMA2;PSMC4;PSMD2;PSME4;UBC;PSME1;UBA3;PSME2;RPS27A;COPS8;UBA52
regulation of focal adhesion assembly (GO:0051893)	14/44	0.000560737	0.0152238	0	0	3.33293	24.9511	NRP1;MACF1;ROCK1;ROCK2;PTEN;THBS1;ARHGAP6;RHOA;VEGFA;KDR;RAC1;PHLDB2;S100A10;LIMS1
multivesicular body assembly (GO:0036258)	11/30	0.000563845	0.0152238	0	0	4.13237	30.9132	TSG101;IST1;VPS4B;VPS4A;CHMP2B;CHMP2A;CHMP4B;SNF8;VPS36;VPS25;CHMP5
antigen processing and presentation of exogenous peptide antigen via MHC class I, TAP-dependent (GO:0002479)	20/75	0.000573897	0.0153965	0	0	2.59974	19.402	CHUK;SNAP23;TAPBP;PSMA5;PSMB6;PSMB7;PSMB4;PSMA4;PSMB2;PSMC3;PSMA2;PSMC4;PSMD2;PSME4;PSME1;PSME2;ITGAV;SEC22B;B2M;VAMP3
cytoskeleton-dependent cytokinesis (GO:0061640)	19/70	0.000614956	0.0163936	0	0	2.66298	19.69	SEPT10;CUL7;SEPT11;IST1;VPS4A;DCTN3;RHOC;RHOA;SEPT2;SEPT9;SEPT6;SEPT7;BIN3;SON;RASA1;CHMP4B;MITD1;MYH10;SPTBN1
positive regulation of transcription, DNA-templated (GO:0045893)	174/1120	0.000631866	0.0167385	0	0	1.33184	9.81147	ATF2;APP;CCNT1;ICE1;CD81;PRDM2;YEATS4;PARK7;GABPB1;ETS1;ABRA;DCAF6;CHCHD2;TRIM28;ZMIZ1;NAMPT;EP300;CCNL2;RNF111;SOX4;ACVR1;DDX17;MAP2K3;MEF2C;MAP2K1;RPL23;F2R;EBF1;EBF2;SOX11;MITF;SOX12;PIAS1;PRPF6;KAT6B;TBL1XR1;KAT6A;TBPL1;TFAM;CCNQ;CLOCK;SQSTM1;UBA52;ATF4;KMT2E;BLM;DDX5;KMT2A;EPAS1;DHX9;TNKS;WDR61;PSEN1;PHB;FOXO3;HIF1A;PPP3R1;DDRGK1;DHX36;PRDM16;UBC;ZKSCAN3;RPRD1B;FADD;WWTR1;EGR1;XBP1;XRCC6;SMA…
negative regulation of epithelial cell migration (GO:0010633)	12/35	0.000647119	0.0169296	0	0	3.7247	27.3504	SVBP;PTEN;KRIT1;STC1;PTPRM;STRAP;PTPN23;NR2F2;ADIPOR1;THBS1;DCN;PTPRG
regulation of mitotic spindle organization (GO:0060236)	12/35	0.000647119	0.0169296	0	0	3.7247	27.3504	DYNC1H1;STAG2;VPS4B;CLTC;CHMP2B;CHMP2A;TACC3;CHMP4B;SMC3;RAE1;HSPA1B;CHMP5
regulation of hematopoietic stem cell differentiation (GO:1902036)	20/76	0.000689946	0.0178454	0	0	2.55317	18.5843	KMT2A;TCF12;N4BP2L2;PSMA5;PSMB6;PSMB7;PSMB4;ITCH;PSMA4;PSMB2;PSMC3;PSMA2;PSMC4;PSMD2;PSME4;UBC;PSME1;PSME2;RPS27A;UBA52
mitochondrial translational elongation (GO:0070125)	22/87	0.000690597	0.0178454	0	0	2.42035	17.6152	MRPS24;MRPS14;MRPS33;MRPS31;MRPL27;MRPS18A;MRPS21;MRPL47;MRPS30;MRPL35;MRPL57;MRPL32;MRPL54;TUFM;MRPL55;MRPL52;MRPL30;MRPL42;MRPL20;MRPL2;MRPL51;AURKAIP1
negative regulation of response to endoplasmic reticulum stress (GO:1903573)	9/22	0.000711459	0.0182723	0	0	4.93918	35.8001	USP25;XBP1;SELENOS;RACK1;NCK2;TXNDC12;TMBIM6;PARK7;CLU
regulation of amyloid-beta formation (GO:1902003)	8/18	0.000731749	0.018567	0	0	5.70615	41.1988	EFNA1;APP;EPHA4;ROCK1;ROCK2;APOE;CLU;PICALM
ubiquitin-dependent protein catabolic process via the multivesicular body sorting pathway (GO:0043162)	8/18	0.000731749	0.018567	0	0	5.70615	41.1988	TSG101;VPS4B;NEDD4;VPS4A;PTPN23;SNF8;VPS36;VPS25
multivesicular body organization (GO:0036257)	11/31	0.000777457	0.0196087	0	0	3.92553	28.1048	TSG101;IST1;VPS4B;VPS4A;CHMP2B;CHMP2A;CHMP4B;SNF8;VPS36;VPS25;CHMP5
negative regulation of epithelial cell proliferation (GO:0050680)	18/66	0.0007962	0.0199619	0	0	2.67986	19.1226	CDKN1C;SPARC;FBXW7;CAV2;STAT1;CAV1;ATPIF1;PTPRM;PEX2;NR2F2;THBS1;TGFBR3;CEACAM1;CDK6;RGCC;KRIT1;STRAP;APOE
translational elongation (GO:0006414)	25/105	0.000811811	0.0202007	0	0	2.23553	15.9086	MRPS14;MRPS33;MRPS31;MRPS30;MRPL35;MRPL57;MRPL32;MRPL54;MRPL55;MRPL20;MRPL42;MRPL2;RACK1;MRPS24;MRPL27;MRPS18A;MRPS21;MRPL47;GTPBP1;TUFM;MRPL30;MRPL52;MRPL51;NEMF;AURKAIP1
regulation of proteasomal ubiquitin-dependent protein catabolic process (GO:0032434)	22/88	0.000815318	0.0202007	0	0	2.38354	16.9516	VCP;HSP90AB1;ANKIB1;RPL11;GLMN;RAD23A;PARK7;PRICKLE1;CLU;HSPBP1;RBX1;PIAS1;BAG6;SDCBP;SUMO1;DDRGK1;GIPC1;GNA12;RACK1;OGT;NOP53;HSPA1B
regulation of ubiquitin protein ligase activity (GO:1904666)	12/36	0.000862906	0.0212547	0	0	3.5693	25.1822	RAB1A;RPS7;ANAPC7;RPL23;RPL11;CDC27;CDC16;CDK2;PTEN;UBE2E1;ANAPC5;FBXO5
tumor necrosis factor-mediated signaling pathway (GO:0033209)	28/123	0.000873607	0.0213932	0	0	2.10924	14.8551	PLVAP;ILK;FOXO3;TXNDC17;PSMB6;PSMB7;PSMB4;PSMB2;PSMD2;TMSB4X;UBC;RPS27A;CHUK;STAT1;NFKBIA;PSMA5;ADAM17;PSMA4;PSMC3;PSMA2;PSMC4;PSME4;PSME1;PSME2;TNFSF9;TNFRSF25;UBA52;LIMS1
SCF-dependent proteasomal ubiquitin-dependent protein catabolic process (GO:0031146)	19/72	0.000895721	0.0214197	0	0	2.5622	17.9812	FBXW7;RBX1;PSMA5;PSMB6;PSMB7;PSMB4;PSMA4;PSMB2;PSMC3;PSMA2;PSMC4;PSMD2;PSME4;UBC;PSME1;PSME2;FBXL3;RPS27A;UBA52
regulation of cellular amine metabolic process (GO:0033238)	15/51	0.000912013	0.0214197	0	0	2.97602	20.8317	ODC1;OAZ1;PSMA5;PSMB6;PSMB7;PSMB4;PSMA4;PSMB2;PSMC3;PSMA2;PSMC4;PSMD2;PSME4;PSME1;PSME2
regulation of cellular amino acid metabolic process (GO:0006521)	15/51	0.000912013	0.0214197	0	0	2.97602	20.8317	ODC1;OAZ1;PSMA5;PSMB6;PSMB7;PSMB4;PSMA4;PSMB2;PSMC3;PSMA2;PSMC4;PSMD2;PSME4;PSME1;PSME2
ATP synthesis coupled proton transport (GO:0015986)	10/27	0.000914456	0.0214197	0	0	4.19744	29.3702	STOML2;ATP5E;ATP5D;ATP5J;ATP5H;CYC1;COX5B;ATP5G2;ATP5F1;ATP5J2
cristae formation (GO:0042407)	10/27	0.000914456	0.0214197	0	0	4.19744	29.3702	CHCHD3;CHCHD6;ATP5E;ATP5D;ATP5J;ATP5H;TAZ;ATP5G2;ATP5F1;ATP5J2
positive regulation of substrate adhesion-dependent cell spreading (GO:1900026)	10/27	0.000914456	0.0214197	0	0	4.19744	29.3702	CDC42;NRP1;C1QBP;MYADM;FLNA;RAC1;DOCK1;CRKL;S100A10;LIMS1
protein transport (GO:0015031)	60/326	0.000916485	0.0214197	0	0	1.61965	11.3294	TFRC;CLTC;ARHGAP1;VLDLR;CLU;IPO4;KIF13A;LAMP2;TMED3;ARFIP1;VPS35;ATP6V1E1;ABCD1;WLS;TMED4;YWHAH;TMED9;STX7;TBC1D8;COPZ2;AP3B1;SCAMP1;TBC1D1;RAB31;RABL3;ATP6V1B2;MYH9;KDELR2;ATP6V0D1;VAMP2;NAPA;ATP6V1A;MACF1;STX12;RAB1A;RAMP2;RABGAP1;CALCRL;REP15;TIMM13;TIMM10;HSP90B1;RAB21;SNX4;GGA3;SNX27;APOE;ATP6V1C1;SPTBN1;SEC31A;SNX6;ATP6V1F;NPM1;RAB4A;ARCN1;RAB11B;IFT22;RAB14;SNX17;RAB18
negative regulation of ryanodine-sensitive calcium-release channel activity (GO:0060315)	6/11	0.000925544	0.0214197	0	0	8.5547	59.7557	GSTO1;CALM3;SRI;CALM1;CALM2;TRDN
positive regulation by host of viral process (GO:0044794)	6/11	0.000925544	0.0214197	0	0	8.5547	59.7557	CAV2;CFL1;NUCKS1;APOE;PPIB;SMC3
negative regulation of release of sequestered calcium ion into cytosol (GO:0051280)	6/11	0.000925544	0.0214197	0	0	8.5547	59.7557	GSTO1;CALM3;SRI;CALM1;CALM2;TRDN
mitochondrial translational termination (GO:0070126)	22/89	0.000959033	0.0220044	0	0	2.34784	16.3165	MRPS24;MRPS14;MRPS33;MRPS31;MRPL27;MRPS18A;MRPS21;MRPL47;MRPS30;MRPL35;MRPL57;MRPL32;MRPL54;MRPL55;MRPL52;MRPL30;MRPL42;MRPL20;MRPL2;MRPL51;AURKAIP1;MRRF
protein modification by small protein removal (GO:0070646)	50/261	0.000961255	0.0220044	0	0	1.69988	11.8095	USP34;PTEN;ACTB;SENP6;BABAM2;PSMD2;UIMC1;EP300;SKP2;USP47;USP48;RAD23A;JOSD2;UCHL5;RHOA;PSMA5;KAT2B;PSMA4;RNF128;PSMA2;PSME4;PSME1;PSME2;UBA52;OTUB1;VCP;USP15;TNKS;ABRAXAS1;GPS1;COPS7A;NEDD8;HIF1A;PSMB6;PSMB7;PSMB4;PSMB2;UBC;RPS27A;USP25;SMAD4;USP9X;NFKBIA;COPS3;PSMC3;PSMC4;MDM4;EIF3F;COPS8;OGT
fibroblast growth factor receptor signaling pathway (GO:0008543)	20/78	0.000983783	0.0223984	0	0	2.46485	17.0669	CEP57;RBFOX2;NCBP1;TIAL1;HNRNPM;FIBP;FLRT2;POLR2A;RAB14;HNRNPH1;UBC;POLR2E;POLR2F;POLR2H;RPS27A;HNRNPA1;UBA52;POLR2J;FGFR2;MAPK3
negative regulation of canonical Wnt signaling pathway (GO:0090090)	32/148	0.000998468	0.0226105	0	0	1.97503	13.646	CUL3;CTNND1;PRICKLE1;LIMD1;MLLT3;STK3;PSMB6;PSMB7;PSMB4;PSMB2;PSMD2;UBC;APOE;RPS27A;WWTR1;TCF7L2;IGFBP4;CAV1;TMEM64;TBX18;RBX1;AES;LATS1;PSMA5;PSMA4;PSMC3;PSMA2;PSMC4;PSME4;PSME1;PSME2;UBA52
regulation of transcription from RNA polymerase II promoter (GO:0006357)	221/1478	0.00103302	0.023219	0	0	1.27537	8.76849	ATF2;APP;NOC2L;GABPB1;ABRA;DCAF6;UXT;TIAL1;RPS14;EDNRB;ZMIZ1;NAMPT;CCNL2;RNF111;SOX4;ACVR1;DDX17;MEF2C;RPL23;EBF1;EBF2;SOX11;DICER1;SOX12;HCFC2;EID1;SUB1;TBPL1;TFAM;CCNQ;CLOCK;UBA52;CGGBP1;ATF4;EPAS1;DHX9;WDR61;HIF1A;PPP3R1;DHX36;PRDM16;APOE;FADD;ZBED6;LYAR;EGR1;WWTR1;XBP1;XRCC6;SS18L2;IGF2;NR2F2;SNF8;IGF1;SMARCA2;FLI1;HNRNPK;CC2D1B;CSRNP2;SETD3;TCF25;CITED4;HIF3A;VLDLR;LITAF;N4BP2L2;PPP3CA;CSRP3…
regulation of proteolysis involved in cellular protein catabolic process (GO:1903050)	9/23	0.00104188	0.023219	0	0	4.58612	31.4916	EFNA1;LATS1;EPHA4;GPX1;TMF1;ATPIF1;PSME1;PSME2;UCHL5
nucleotide-excision repair, DNA damage recognition (GO:0000715)	9/23	0.00104188	0.023219	0	0	4.58612	31.4916	CUL4A;COPS3;GPS1;UBC;COPS7A;COPS8;RPS27A;UBA52;RBX1
negative regulation of receptor activity (GO:2000272)	11/32	0.00105404	0.023244	0	0	3.73839	25.6271	TSG101;GPRC5A;GSTO1;CAV1;CALM3;SRI;CALM1;VPS25;CALM2;SNX6;TRDN
global genome nucleotide-excision repair (GO:0070911)	11/32	0.00105404	0.023244	0	0	3.73839	25.6271	CUL4A;SUMO1;SUMO3;UBC;UBE2N;GTF2H1;GTF2H2;RPS27A;UBA52;RNF111;RBX1
positive regulation of exosomal secretion (GO:1903543)	7/15	0.00111745	0.0239471	0	0	6.23927	42.4065	SDCBP;TSG101;SDC4;VPS4B;VPS4A;CHMP2A;SNF8
regulation of mitotic spindle assembly (GO:1901673)	8/19	0.00112811	0.0239471	0	0	5.18711	35.206	STAG2;VPS4B;CHMP2B;CHMP2A;CHMP4B;SMC3;HSPA1B;CHMP5
positive regulation of transforming growth factor beta receptor signaling pathway (GO:0030511)	8/19	0.00112811	0.0239471	0	0	5.18711	35.206	CDKN1C;SDCBP;SMAD4;ADAM17;HSP90AB1;GIPC1;THBS1;RNF111
ribosomal small subunit assembly (GO:0000028)	8/19	0.00112811	0.0239471	0	0	5.18711	35.206	RPS14;RPS28;RPS27;RPS19;RPS5;RPS27L;RPSA;RPS10
positive regulation of adherens junction organization (GO:1903393)	8/19	0.00112811	0.0239471	0	0	5.18711	35.206	NRP1;ROCK1;KDR;PTPN23;RAC1;VEGFA;S100A10;LIMS1
positive regulation of cellular response to transforming growth factor beta stimulus (GO:1903846)	8/19	0.00112811	0.0239471	0	0	5.18711	35.206	CDKN1C;SDCBP;SMAD4;ADAM17;HSP90AB1;GIPC1;THBS1;RNF111
spliceosomal snRNP assembly (GO:0000387)	12/37	0.00113546	0.0239471	0	0	3.42634	23.233	PRPF6;SNRPD2;SNRPD1;GEMIN2;PRPF3;STRAP;GEMIN7;SNRPF;SNUPN;WDR77;SNRPB;RBM22
positive regulation of ryanodine-sensitive calcium-release channel activity (GO:0060316)	5/8	0.00114846	0.0239471	0	0	11.878	80.4065	GSTO1;CALM3;CALM1;CALM2;TRDN
late endosome to vacuole transport via multivesicular body sorting pathway (GO:0032511)	5/8	0.00114846	0.0239471	0	0	11.878	80.4065	TMEM50A;LEPROTL1;SNF8;VPS36;VPS25
basement membrane organization (GO:0071711)	5/8	0.00114846	0.0239471	0	0	11.878	80.4065	RAMP2;FLRT2;COL4A1;NID1;NID2
regulation of amyloid fibril formation (GO:1905906)	5/8	0.00114846	0.0239471	0	0	11.878	80.4065	APP;APOE;PSEN1;CLU;CRYAB
regulation of transforming growth factor beta receptor signaling pathway (GO:0017015)	20/79	0.00116714	0.0242167	0	0	2.42293	16.3625	CDKN1C;SMAD4;HSP90AB1;CAV1;LTBP4;SOX11;THBS1;SKI;SDCBP;ADAM17;BAMBI;GIPC1;PRDM16;UBC;STRAP;RPS27A;UBA52;SKIL;RNF111;SNX6
regulation of NIK/NF-kappaB signaling (GO:1901222)	10/28	0.00126682	0.0259021	0	0	3.96402	26.445	APP;PTP4A3;TMSB4X;TSPAN6;ILK;ACTN4;ADIPOR1;SASH1;HDAC7;LIMS1
neuron projection extension (GO:1990138)	10/28	0.00126682	0.0259021	0	0	3.96402	26.445	NRP1;CYFIP1;ALCAM;AUTS2;USP9X;TMEM108;CTNNB1;PLXNB1;IQGAP1;C9ORF72
negative regulation of proteasomal protein catabolic process (GO:1901799)	10/28	0.00126682	0.0259021	0	0	3.96402	26.445	ALAD;BAG6;SDCBP;USP25;HSP90AB1;GIPC1;RPL11;PARK7;OGT;NOP53
cellular protein complex assembly (GO:0043623)	31/144	0.00127825	0.0260097	0	0	1.96363	13.0822	AHCTF1;HSP90AB1;PXN;CLTC;POMP;CLU;RTN4;HSPD1;SEPT9;SEPT6;SEPT7;FCHO2;NCK2;EIF4B;CENPT;CCT2;SEPT10;SMAD4;HSP90AA1;SEPT11;GPX4;NRG1;SEPT2;RBX1;NUP93;FKBP1A;IMMP1L;CHMP2A;NUP98;PSMG2;PICALM
integrin-mediated signaling pathway (GO:0007229)	16/58	0.00133603	0.0270545	0	0	2.72111	18.0085	NRP1;DST;CUL3;NME2;ILK;ADAM10;CDC42;CEACAM1;COL3A1;ZYX;MYH9;ITGAV;CCM2;CD47;DOCK1;FERMT2
regulation of endothelial cell migration (GO:0010594)	18/69	0.00139591	0.0279979	0	0	2.52179	16.5788	NRP1;BMPR2;SPARC;ANXA3;ROCK2;PTPRM;STC1;PRCP;NR2F2;ETS1;THBS1;DCN;VEGFA;CEACAM1;SVBP;KDR;KRIT1;SASH1
negative regulation of angiogenesis (GO:0016525)	18/69	0.00139591	0.0279979	0	0	2.52179	16.5788	ATF2;SPARC;ROCK1;ROCK2;STAT1;ECSCR;PTPRM;SARS;THBS1;DCN;EPN2;NPPB;RGCC;COL4A2;PGK1;KRIT1;CTNNB1;GTF2I
proteasomal ubiquitin-independent protein catabolic process (GO:0010499)	9/24	0.00148623	0.0295283	0	0	4.28013	27.8701	PSMA5;PSMB6;PSMB7;PSMB4;PSMA4;PSMB2;PSMA2;PSME4;NFE2L2
cellular senescence (GO:0090398)	9/24	0.00148623	0.0295283	0	0	4.28013	27.8701	MAP2K1;ID2;KAT6A;NSMCE2;HMGA2;SMC5;SMC6;MAPK14;TERF2
positive regulation of amyloid precursor protein catabolic process (GO:1902993)	6/12	0.00165841	0.0324916	0	0	7.12851	45.6359	EFNA1;APP;EPHA4;ROCK2;CLU;PICALM
endosome transport via multivesicular body sorting pathway (GO:0032509)	6/12	0.00165841	0.0324916	0	0	7.12851	45.6359	LAPTM4B;VCP;TMEM50A;VPS4B;LEPROTL1;SNF8
snRNA transcription (GO:0009301)	18/70	0.00166624	0.0324916	0	0	2.47315	15.8212	INTS13;GTF2A2;CCNT1;ICE1;NCBP1;GTF2B;SRRT;INTS2;ZC3H8;SNAPC5;CDK9;CDK7;POLR2A;POLR2E;POLR2F;RPRD1B;POLR2H;POLR2J
snRNA transcription from RNA polymerase II promoter (GO:0042795)	18/70	0.00166624	0.0324916	0	0	2.47315	15.8212	INTS13;GTF2A2;CCNT1;ICE1;NCBP1;GTF2B;SRRT;INTS2;ZC3H8;SNAPC5;CDK9;CDK7;POLR2A;POLR2E;POLR2F;RPRD1B;POLR2H;POLR2J
regulation of exosomal secretion (GO:1903541)	7/16	0.00177632	0.0341986	0	0	5.5457	35.1221	SDCBP;TSG101;SDC4;VPS4B;VPS4A;CHMP2A;SNF8
myoblast differentiation (GO:0045445)	7/16	0.00177632	0.0341986	0	0	5.5457	35.1221	DDX17;TCF7L2;MBNL1;DDX5;EPAS1;NRG1;IGF1
negative regulation of cellular process (GO:0048523)	89/534	0.00177813	0.0341986	0	0	1.43855	9.10919	CDA;APP;COL18A1;BMPR2;PPP1R13B;PLXND1;PDCD5;FHL1;SNX12;ARHGAP1;PTEN;TXNDC12;CXCL1;PARK7;ING1;CLU;ETS1;NPPB;TCHP;HYAL2;ARHGDIA;ARHGDIB;RACK1;NCK2;VPS35;ARID2;SOX7;CD34;SOX4;RBM5;MAP2K1;PBRM1;IGFBP3;ACTN1;F2R;ADAM10;SOX11;P3H3;CGRRF1;NME1;TGFBR3;KAT2B;RASA1;ALDH1A2;CSNK2B;CHMP4B;MYH9;TMBIM6;EEF1E1;PLPP1;VAMP3;BLM;VPS4B;PHB;MALSU1;PDS5B;RTN4;SERTAD3;ORC6;LMNA;UTP20;RBBP7;SKIL;S100A11;ATG5;IP6K2;FKTN…
negative regulation of blood vessel morphogenesis (GO:2000181)	17/65	0.00181736	0.0346368	0	0	2.52995	15.9649	ATF2;SPARC;ROCK1;ROCK2;STAT1;ECSCR;PTPRM;SARS;THBS1;DCN;NPPB;RGCC;COL4A2;PGK1;KRIT1;CTNNB1;GTF2I
negative regulation of apoptotic signaling pathway (GO:2001234)	17/65	0.00181736	0.0346368	0	0	2.52995	15.9649	ACVR1;TCF7L2;PRELID1;GPX1;PLAUR;PARK7;TRIAP1;IGF1;NOC2L;CLU;THBS1;ITGAV;ITGA6;TMBIM6;BIRC6;FXN;MCL1
positive regulation of DNA binding (GO:0043388)	11/34	0.00185095	0.035118	0	0	3.41292	21.4743	SKI;MAU2;CEBPG;HMGB2;PLAUR;HMGA2;HES1;PARK7;HMGB1;IGF1;NME1
regulation of proteasomal protein catabolic process (GO:0061136)	12/39	0.00189564	0.0358046	0	0	3.17217	19.8838	ALAD;TMF1;GPX1;DDRGK1;FBXW7;GNA12;GLMN;ECSCR;PSME1;PSME2;RAD23A;UCHL5
regulation of stem cell differentiation (GO:2000736)	21/88	0.00198621	0.0373479	0	0	2.2402	13.9375	KMT2A;TCF12;PSMA5;PSMB6;PSMB7;PSMB4;ITCH;PSMA4;PSMB2;PSMC3;PSMA2;PSMC4;PSMD2;PSME4;UBC;PSME1;OCIAD1;PSME2;HES1;RPS27A;UBA52
protein polyubiquitination (GO:0000209)	52/283	0.0020031	0.0374981	0	0	1.61429	10.0297	UBE2D3;FBXO22;UBE2Q2;PSMD2;CDC27;SKP2;RNF111;ANAPC7;FBXW7;UBE2E1;ZFP91;RBX1;PSMA5;PSMA4;PSMA2;PSME4;PSME1;PSME2;ANAPC5;UBA52;ANAPC13;TNKS;CUL3;RNF4;PSMB6;PSMB7;PSMB4;RNF213;HECTD1;PSMB2;UBC;RBBP6;RPS27A;SASH1;ANKIB1;PPIL2;AMFR;HUWE1;LNPEP;BFAR;UBE2A;FBXO30;ITCH;PSMC3;PSMC4;NEDD4;CDC16;TTC3;UBE2N;FBXL3;UBE2K;DZIP3
RNA splicing, via transesterification reactions (GO:0000375)	9/25	0.00207081	0.0382556	0	0	4.01239	24.7958	SF3B3;PRPF6;SCAF11;GEMIN2;KHSRP;PRPF3;TXNL4A;BCAS2;SRRM1
cellular response to vascular endothelial growth factor stimulus (GO:0035924)	9/25	0.00207081	0.0382556	0	0	4.01239	24.7958	MAP2K3;NRP1;RAMP2;FLT1;ANXA1;KDR;GAS1;MAPK14;VEGFA
regulation of ryanodine-sensitive calcium-release channel activity (GO:0060314)	9/25	0.00207081	0.0382556	0	0	4.01239	24.7958	FKBP1A;SELENON;CAMK2D;GSTO1;CALM3;SRI;CALM1;CALM2;TRDN
regulation of hematopoietic progenitor cell differentiation (GO:1901532)	19/77	0.0021134	0.0388717	0	0	2.34065	14.4171	KMT2A;TCF12;PSMA5;PSMB6;PSMB7;PSMB4;ITCH;PSMA4;PSMB2;PSMC3;PSMA2;PSMC4;PSMD2;PSME4;UBC;PSME1;PSME2;RPS27A;UBA52
Golgi vesicle transport (GO:0048193)	50/271	0.00220965	0.0404653	0	0	1.62203	9.91857	PITPNB;CTSZ;SNAP23;GCC2;BICD2;CAPZB;TMED3;MYO18A;TRAPPC11;TMED4;TMED9;COPZ2;SCAMP1;DYNLL1;TAPBP;DYNC1LI2;TRAPPC6A;KIF2A;RER1;PREB;KDELR2;EXOC5;SEC22B;ERGIC2;VAMP2;ERGIC1;ARF5;NAPA;RAB1A;DCTN2;CUL3;GOSR2;DCTN3;KIF3A;BNIP1;YKT6;SPTBN1;VTI1B;SEC31A;BCAP31;DYNC1H1;TRAPPC1;TRAPPC5;DDHD2;ARCN1;MYO1B;GOLGB1;SEC24C;CNIH4;COPE
regulation of blood vessel endothelial cell migration (GO:0043535)	14/50	0.00224457	0.0406613	0	0	2.77649	16.9345	MAP2K3;MEF2C;PRCP;HMGB1;ETS1;THBS1;HIF1A;VEGFA;ADAM17;RGCC;TMSB4X;CSNK2B;KDR;APOE
regulation of cellular protein metabolic process (GO:0032268)	14/50	0.00224457	0.0406613	0	0	2.77649	16.9345	APP;CYFIP1;MTPN;DDX6;CDC123;RPL10;UHRF1;FOXO3;NFKBIA;ATXN2;EDNRB;VPS35;APOE;METAP1
negative regulation of Wnt signaling pathway (GO:0030178)	35/174	0.00224931	0.0406613	0	0	1.80259	10.9906	CUL3;CTNND1;PRICKLE1;NLK;LIMD1;MLLT3;STK3;PSMB6;PSMB7;PSMB4;RNF213;PSMB2;PSMD2;UBC;RACK1;APOE;RPS27A;WWTR1;TCF7L2;IGFBP4;CAV1;TMEM64;RBX1;AES;LATS1;PSMA5;PSMA4;PSMC3;PSMA2;PSMC4;PSME4;PSME1;PSME2;TAX1BP3;UBA52
ribosomal large subunit assembly (GO:0000027)	10/30	0.00230146	0.04125	0	0	3.56721	21.668	DHX30;MRPL20;RPL10;RPL12;RPL11;RPL24;RPL23A;NOP53;RSL24D1;RPL6
regulation of cell migration involved in sprouting angiogenesis (GO:0090049)	10/30	0.00230146	0.04125	0	0	3.56721	21.668	HDAC5;CARD10;ANXA1;MMRN2;RHOJ;KDR;THBS1;RHOA;HDAC7;VEGFA
regulation of endothelial cell differentiation (GO:0045601)	5/9	0.00232173	0.041437	0	0	8.90803	54.0311	TMEM100;CEACAM1;ZEB1;VEZF1;APOLD1
mitochondrial gene expression (GO:0140053)	13/45	0.00234847	0.0417373	0	0	2.89992	17.5561	NDUFA7;MRPS24;MTERF4;MRPS21;MRPS18A;MRPL47;FOXO3;POLRMT;MRPL57;LARS2;MRPL2;MRPL51;TFAM
regulation of cellular ketone metabolic process (GO:0010565)	16/61	0.00236843	0.0419152	0	0	2.53927	15.3512	CAV1;ODC1;OAZ1;PSMA5;PSMB6;PSMB7;PSMB4;PSMA4;PSMB2;PSMC3;PSMA2;PSMC4;PSMD2;PSME4;PSME1;PSME2
positive regulation of transcription from RNA polymerase II promoter involved in cellular response to chemical stimulus (GO:1901522)	8/21	0.00242115	0.0426689	0	0	4.38859	26.4347	XBP1;SMAD4;CHD6;EP300;HIF1A;VEGFA;NFE2L2;ATF4
positive regulation of translation (GO:0045727)	19/78	0.00247717	0.0434743	0	0	2.30084	13.8065	EIF5A;RPS9;CDC123;NPM1;YTHDF3;IMP3;DHX9;UQCC2;EIF4A3;RPS27L;UPF3B;LARP4B;THBS1;C1QBP;HNRNPD;EIF3E;RPL26;VIM;SOX4
negative regulation of programmed cell death (GO:0043069)	70/408	0.00250878	0.0438463	0	0	1.48706	8.90446	AVEN;FLT1;ZFAND6;APIP;PARK7;TRIAP1;TM7SF3;IGF1R;BABAM2;CCND2;ARHGDIA;CFL1;KDR;MYO18A;CD38;CASP2;EPHB4;EPHA4;USP47;ANXA1;ANXA5;NME2;PLAUR;YWHAZ;DDAH2;RASA1;BIRC6;TMBIM6;NAA38;UBA52;CRYAB;SQSTM1;FXN;CD44;RPL10;PSEN1;THBS1;HSP90B1;HSPD1;SOCS2;PRDX2;PRDX5;MIEN1;DDRGK1;UBC;BNIP1;FLNA;BNIP2;RPS27A;MCL1;PRELID1;XBP1;NPM1;PLK2;IGF2;HMGA2;BFAR;IGF1;HYPK;VEGFA;HIGD2A;NFKBIA;AHI1;ITCH;HNRNPK;SON;CIAPIN1;HSP…
cellular response to interleukin-1 (GO:0071347)	31/150	0.00251937	0.0438495	0	0	1.86399	11.1536	ADAMTS12;HIF1A;PSMB6;PSMB7;PSMB4;CCL7;PSMB2;PSMD2;HYAL2;UBC;CCL4;CCL2;RPS27A;MAPK3;EGR1;CHUK;RBX1;NFKBIA;PSMA5;PSMA4;PSMC3;PSMA2;PSMC4;PSME4;PSME1;UBE2N;PSME2;TAB2;SQSTM1;UBA52;RBMX
chromosome organization (GO:0051276)	15/56	0.0025638	0.0442571	0	0	2.61234	15.5859	CENPT;TCF7L2;GPS1;DOT1L;HMGA2;COPS7A;RBX1;LATS1;CUL4A;COPS3;UBC;RPS27A;COPS8;UBA52;RAE1
cellular iron ion homeostasis (GO:0006879)	15/56	0.0025638	0.0442571	0	0	2.61234	15.5859	ATP6V1A;ALAS2;SMAD4;TFRC;ABCB7;IREB2;NEDD8;SOD1;UBC;ATP6V0D1;RPS27A;FXN;UBA52;HMOX2;ABCG2
transmembrane receptor protein serine/threonine kinase signaling pathway (GO:0007178)	30/144	0.00257825	0.0443249	0	0	1.88274	11.2223	DDX5;USP15;BMPR2;UBE2D3;PXN;NEDD8;F11R;NLK;FSTL1;TMEM100;CDH5;UBC;RPS27A;RNF111;MAPK3;ACVR1;SMAD4;USP9X;FOS;BMP7;RHOA;TGFBR3;SKI;FKBP1A;TWSG1;COL3A1;COL1A2;ZYX;UBA52;FERMT2
negative regulation of apoptotic process (GO:0043066)	81/485	0.00262458	0.044876	0	0	1.44072	8.56197	AVEN;FLT1;ZFAND6;APIP;PARK7;TRIAP1;IGF1R;BABAM2;CCND2;ARHGDIA;CFL1;KDR;MYO18A;CD38;CASP2;EPHB4;EPHA4;USP47;MEF2C;ANXA1;GPX1;CSNK2A1;KDM2B;ANXA5;F2R;NME2;PLAUR;YWHAZ;DDAH2;PTRH2;RASA1;BIRC6;TMBIM6;NAA38;UBA52;CRYAB;SQSTM1;FXN;CD44;RPL10;PSEN1;THBS1;HSP90B1;HSPD1;SOCS2;PRDX2;PRDX5;MIEN1;DDRGK1;UBC;BNIP1;FLNA;CCL2;BNIP2;APOE;RPS27A;MCL1;IGBP1;PRELID1;XBP1;NPM1;PLK2;CAV1;IGF2;HMGA2;BFAR;IGF1;HYPK;VEG…
regulation of signal transduction by p53 class mediator (GO:1901796)	29/138	0.00263162	0.044876	0	0	1.90323	11.3055	BLM;PPP1R13B;MEAF6;PHF20;RPL11;CHD3;NOC2L;UBC;RBBP8;EP300;KMT5A;RBBP7;RPS27A;BANP;CSNK2A1;RPL23;CSNK2A2;HIPK1;MAPK14;RAD50;KAT6A;RPA3;CSNK2B;CDK2;MDM4;ATM;UBA52;NOP53;RHNO1
mRNA cis splicing, via spliceosome (GO:0045292)	7/17	0.00270085	0.0455039	0	0	4.99085	29.5168	SFSWAP;WBP4;SRSF1;PSIP1;WBP11;SNRNP200;RBM22
peptidyl-lysine trimethylation (GO:0018023)	7/17	0.00270085	0.0455039	0	0	4.99085	29.5168	SETD3;KMT2A;WDR82;TET3;TET2;WDR61;OGT
positive regulation of focal adhesion assembly (GO:0051894)	7/17	0.00270085	0.0455039	0	0	4.99085	29.5168	NRP1;ROCK1;KDR;RAC1;VEGFA;LIMS1;S100A10
positive regulation of histone H3-K4 methylation (GO:0051571)	6/13	0.00276021	0.0461165	0	0	6.1098	36.0017	KMT2E;SMAD4;AUTS2;KMT2A;CTNNB1;WDR61
positive regulation of aspartic-type peptidase activity (GO:1905247)	4/6	0.00280859	0.0461165	0	0	14.2487	83.712	EFNA1;EPHA4;ROCK2;PICALM
positive regulation of RNA export from nucleus (GO:0046833)	4/6	0.00280859	0.0461165	0	0	14.2487	83.712	RBM27;CPSF6;RBM26;DHX9
negative regulation of glial cell proliferation (GO:0060253)	4/6	0.00280859	0.0461165	0	0	14.2487	83.712	SKI;HES1;SOX11;DICER1
positive regulation of aspartic-type endopeptidase activity involved in amyloid precursor protein catabolic process (GO:1902961)	4/6	0.00280859	0.0461165	0	0	14.2487	83.712	EFNA1;EPHA4;ROCK2;PICALM
positive regulation of nucleobase-containing compound transport (GO:0032241)	4/6	0.00280859	0.0461165	0	0	14.2487	83.712	RBM27;CPSF6;RBM26;DHX9
internal peptidyl-lysine acetylation (GO:0018393)	9/26	0.0028248	0.0461165	0	0	3.77615	22.1635	BAG6;NAA50;MORF4L1;KAT2B;KAT6B;MORF4L2;KANSL3;KAT6A;EP300
regulation of cardiac muscle cell contraction (GO:0086004)	9/26	0.0028248	0.0461165	0	0	3.77615	22.1635	CAMK2D;PLN;GJA5;CAV1;AKAP9;PDE4B;STC1;ATP2A2;SRI
cellular response to growth factor stimulus (GO:0071363)	29/139	0.00294222	0.0478481	0	0	1.88582	10.9917	NRP1;RAMP2;BMPR2;FLT1;PDCD5;IQGAP1;ADAMTS12;ZFP36L1;TMEM100;HYAL2;STK16;KDR;RACK1;CCL2;CPNE3;ACVR1;MAP2K3;MEF2C;SMAD4;ANXA1;KIDINS220;PTPN12;MAPK14;BMP7;VEGFA;GAS1;CTNNB1;CD44;LIMS1
termination of RNA polymerase I transcription (GO:0006363)	10/31	0.00302718	0.048517	0	0	3.39715	19.7039	TAF1D;CDK7;TAF1B;CAVIN1;DMTF1;POLR2E;POLR2F;GTF2H1;POLR2H;GTF2H2
negative regulation of blood vessel endothelial cell migration (GO:0043537)	10/31	0.00302718	0.048517	0	0	3.39715	19.7039	HDAC5;CARD10;MEF2C;RGCC;MMRN2;CSNK2B;HMGB1;APOE;THBS1;RHOA
mesenchymal cell differentiation (GO:0048762)	12/41	0.00302943	0.048517	0	0	2.95306	17.1259	DDX17;TGFBR3;DDX5;CUL7;MEF2C;TRIM28;HMGA2;CTNNB1;HIF1A;HNRNPAB;BMP7;FGFR2
regulation of substrate adhesion-dependent cell spreading (GO:1900024)	12/41	0.00302943	0.048517	0	0	2.95306	17.1259	CDC42;NRP1;KANK1;C1QBP;MYADM;FLNA;RAC1;ACTN4;DOCK1;CRKL;S100A10;LIMS1
ferric iron transport (GO:0015682)	11/36	0.00308022	0.0489293	0	0	3.13953	18.1551	ATP6V1A;TFRC;REP15;CLTC;ARHGAP1;ATP6V1B2;ATP6V1E1;ATP6V0D1;ATP6V1C1;ATP6V1F;RAB11B
transferrin transport (GO:0033572)	11/36	0.00308022	0.0489293	0	0	3.13953	18.1551	ATP6V1A;TFRC;REP15;CLTC;ARHGAP1;ATP6V1B2;ATP6V1E1;ATP6V0D1;ATP6V1C1;ATP6V1F;RAB11B
IRE1-mediated unfolded protein response (GO:0036498)	15/57	0.00309003	0.0489293	0	0	2.55	14.7379	KLHDC3;CUL7;XBP1;GOSR2;PDIA6;SEC61G;CTDSP2;DNAJB11;LMNA;PREB;TPP1;SEC62;ATP6V0D1;SEC63;SEC31A
positive regulation of macromolecule metabolic process (GO:0010604)	50/276	0.00324878	0.0512504	0	0	1.58568	9.08513	ATF2;APP;PDCD5;HMGB2;ECE1;PARK7;CLU;ETS1;UBAP2L;VPS35;CD34;MEF2C;MAP2K1;ANXA2;RPS7;RPL23;SOX11;MITF;TERF2;RNF207;ATF4;VAMP3;CD63;MTPN;RAMP2;ROCK1;ROCK2;RPL11;PHB;HIF1A;DDRGK1;MAPK3;EGR1;FN1;DTNBP1;MSN;HMGA2;IGF1;SNF8;MAPK14;VEGFA;AHI1;ITCH;RGCC;FUBP1;ID2;KRAS;HSPA1B;LIMS1;NFE2L2
positive regulation of cell-substrate adhesion (GO:0010811)	14/52	0.00334234	0.0525296	0	0	2.63005	14.9942	NRP1;FN1;CRKL;CDC42;CDK6;C1QBP;MYADM;FLNA;RAC1;RSU1;UTRN;DOCK1;S100A10;LIMS1
positive regulation of erythrocyte differentiation (GO:0045648)	8/22	0.00339811	0.0530106	0	0	4.07489	23.1638	STAT1;PRMT1;HMGB2;FOXO3;MAPK14;ETS1;HIF1A;HSPA1B
viral genome replication (GO:0019079)	8/22	0.00339811	0.0530106	0	0	4.07489	23.1638	CDC42;VCP;NFIA;ROCK2;PCBP2;PI4KA;CCL2;DEK
histone modification (GO:0016570)	22/98	0.00355679	0.055186	0	0	2.06874	11.6654	NAA50;HDAC5;PRMT2;PRMT1;UHRF1;PRDM5;HUWE1;PHB;UBE2A;BAZ1B;NSD3;MORF4L1;TBL1XR1;KAT6B;SIN3A;MORF4L2;KAT6A;NSD1;KANSL3;CDK2;UBE2N;EP300
regulation of cellular response to stress (GO:0080135)	23/104	0.00356646	0.055186	0	0	2.02951	11.4387	RANBP2;SMG1;HSP90AA1;CAMK2D;NPM1;HSP90AB1;HSBP1;NEK6;NUP93;DNAJB1;RSL1D1;CHCHD2;DNAJC7;RPA3;EP300;ATM;NUP98;CRYAB;RAE1;HSPA1B;IER3;MCL1;MAPK3
regulation of organelle assembly (GO:1902115)	13/47	0.00357687	0.055186	0	0	2.72902	15.3733	NPM1;TSG101;PLK2;SPICE1;MSN;RNF4;C9ORF72;SENP6;IFT20;AKAP13;ATXN2;TCTEX1D2;ATG5
modification-dependent protein catabolic process (GO:0019941)	29/141	0.00365771	0.0562273	0	0	1.85193	10.3911	UHRF1;CUL3;UBE2D3;UBR4;UBR3;NEDD8;FBXO22;BAG6;RNF213;UBC;RBBP6;RPS27A;UBL4A;RANBP2;XBP1;AMFR;UBE2E1;BFAR;UBE2A;COPS3;ITCH;NPLOC4;RNF128;KCTD10;NEDD4;TTC3;SQSTM1;UBA52;UBE2K
MAPK cascade (GO:0000165)	50/278	0.00376972	0.0574774	0	0	1.57159	8.77067	PLVAP;YWHAB;NRK;ILK;PSMD2;KDR;ITGAV;JAK1;MEF2C;MAP2K1;CHUK;NRG1;RBX1;PSMA5;PSMA4;PSMA2;RASA1;AKAP9;PSME4;RASA2;PSME1;PSME2;UBA52;CAMK2D;CUL3;PDGFA;ZFP36L1;RASGRP3;PSMB6;PSMB7;PSMB4;PSMB2;PABPN1;UBC;CCL2;NCAM1;FYN;RPS27A;MARK3;SPTBN1;MAPK3;IGF1;PSMC3;STK24;PSMC4;PTPRA;CCM2;KRAS;CALM1;FGFR2
purine ribonucleoside triphosphate biosynthetic process (GO:0009206)	9/27	0.00377997	0.0574774	0	0	3.56616	19.8922	ATP5E;ATP5D;ATP5J;ATP5H;ATP5G2;ATP5F1;ALDOA;NIPSNAP2;ATP5J2
endocytic recycling (GO:0032456)	9/27	0.00377997	0.0574774	0	0	3.56616	19.8922	SNX4;EHD2;EHD4;RAB14;VPS53;MICALL1;PTPN23;SNF8;ARF6
negative regulation of cell cycle process (GO:0010948)	19/81	0.00389675	0.0584033	0	0	2.18914	12.1445	HSP90AB1;CBX5;FBXW7;CBX3;RPL23;MGA;PCGF2;VPS4A;SMC3;BMP7;UXT;CDK9;STAG2;CCND1;TFDP2;RBBP8;FBXO5;RBBP7;AURKAIP1
protein peptidyl-prolyl isomerization (GO:0000413)	11/37	0.00390301	0.0584033	0	0	3.0186	16.7412	FKBP11;FKBP1A;PPIL1;PPIL2;FKBP7;PPIG;FKBP9;PPIB;PPIL4;FKBP3;NKTR
7-methylguanosine RNA capping (GO:0009452)	10/32	0.00392406	0.0584033	0	0	3.24255	17.9658	CDK7;POLR2A;NCBP1;RNMT;POLR2E;POLR2F;GTF2H1;POLR2H;GTF2H2;POLR2J
substrate adhesion-dependent cell spreading (GO:0034446)	10/32	0.00392406	0.0584033	0	0	3.24255	17.9658	EFNA1;NRP1;FN1;ILK;ITGAV;LAMB1;RAC1;SRGAP2;FERMT2;VAMP3
regulation of erythrocyte differentiation (GO:0045646)	10/32	0.00392406	0.0584033	0	0	3.24255	17.9658	CDK6;STAT1;PRMT1;HMGB2;FOXO3;MAPK14;ETS1;HIF1A;HSPA1B;ZFP36L1
7-methylguanosine mRNA capping (GO:0006370)	10/32	0.00392406	0.0584033	0	0	3.24255	17.9658	CDK7;POLR2A;NCBP1;RNMT;POLR2E;POLR2F;GTF2H1;POLR2H;GTF2H2;POLR2J
negative regulation of RNA splicing (GO:0033119)	7/18	0.00395391	0.0586404	0	0	4.53687	25.1027	RPS26;SFSWAP;C1QBP;TMBIM6;RBMX;SRSF7;SRSF9
negative regulation of oxidative stress-induced neuron death (GO:1903204)	5/10	0.00417375	0.061468	0	0	7.12602	39.043	NONO;RACK1;PARK7;HIF1A;ATF4
regulation of actin filament-based movement (GO:1903115)	5/10	0.00417375	0.061468	0	0	7.12602	39.043	MYBPC3;PLN;PDE4B;STC1;SRI
retrograde transport, endosome to plasma membrane (GO:1990126)	6/14	0.00433035	0.0628946	0	0	5.34577	29.0923	SNX27;SNX17;MICALL1;VPS35;ANKRD50;RAB11B
regulation of defense response to virus (GO:0050688)	6/14	0.00433035	0.0628946	0	0	5.34577	29.0923	ITCH;PPM1B;DHX9;ELMOD2;C1QBP;PCBP2
regulation of response to interferon-gamma (GO:0060330)	6/14	0.00433035	0.0628946	0	0	5.34577	29.0923	HSP90AB1;SUMO1;STAT1;IFNGR2;PIAS1;JAK1
mitochondrial electron transport, ubiquinol to cytochrome c (GO:0006122)	6/14	0.00433035	0.0628946	0	0	5.34577	29.0923	UQCRB;UQCRQ;CYCS;UQCR11;CYC1;UQCRH
cell junction assembly (GO:0034329)	15/59	0.00440935	0.0636904	0	0	2.43381	13.2011	RAMP2;FBLIM1;ILK;ACTB;RHOA;ACTG1;CDC42;TJP1;CDH5;FLNA;CTNNB1;PKP4;ITGA6;FERMT2;LIMS1
cellular response to tumor necrosis factor (GO:0071356)	37/194	0.00441539	0.0636904	0	0	1.68676	9.14672	PLVAP;DHX9;ZFAND6;ILK;ADAMTS12;FOXO3;TXNDC17;ZFP36L1;PSMB6;PSMB7;PSMB4;PSMB2;CCL7;PSMD2;TMSB4X;HYAL2;UBC;CCL4;CCL2;RPS27A;CHUK;STAT1;PSMA5;NFKBIA;ADAM17;PSMA4;PSMC3;PSMA2;PSMC4;PSME4;PSME1;PSME2;TNFSF9;TNFRSF25;UBA52;LIMS1;NFE2L2
muscle contraction (GO:0006936)	28/137	0.00464947	0.0664608	0	0	1.83685	9.86573	ROCK1;ROCK2;PXN;TAZ;MYL12A;LMOD3;MYL12B;PABPN1;CALD1;TNNI1;TNNI3;MYBPC3;DTNA;TPM2;TMOD3;TPM1;TRDN;MYL4;MYL6;SMTN;ASPH;MYL3;VIM;UTRN;CALM1;ALDOA;OBSL1;CRYAB
histone H3-K4 methylation (GO:0051568)	8/23	0.00465478	0.0664608	0	0	3.80301	20.4216	SETD3;KMT2A;WDR82;TET3;TET2;DYDC2;WDR61;OGT
positive regulation of cell junction assembly (GO:1901890)	8/23	0.00465478	0.0664608	0	0	3.80301	20.4216	NRP1;ROCK1;CAV1;KDR;RAC1;VEGFA;S100A10;LIMS1
transcription, DNA-templated (GO:0006351)	61/356	0.00468209	0.0666249	0	0	1.4829	7.95427	BMPR2;CCNT1;GTF2B;SNAPC5;PTTG1;TRIM24;ELOB;ELOC;GTF2I;TSC22D1;NCBP1;LMO4;VEZF1;BAZ1B;POLRMT;NCOR1;MAF;IRF3;TBPL1;TFAM;PTMA;ATF4;GTF3C1;NFAT5;DDX5;GTF3C3;GTF2A2;NFIX;TMF1;SMARCD3;KMT2A;EPAS1;RNMT;WDR61;BAZ2B;FOXO3;MLLT3;HIF1A;TAF1B;POLR2A;POLR2E;POLR2F;POLR2H;POLR2J;EGR1;XBP1;MTERF4;GTF2H1;GTF2H2;DEK;CDK9;XAB2;CDK7;FUBP1;MAFF;TRIP11;TCEA1;TCF4;TARDBP;RBMX;NFE2L2
mitotic cell cycle phase transition (GO:0044772)	41/221	0.00471938	0.0669294	0	0	1.63081	8.73474	CEP57;DCTN2;SSNA1;CUL3;DCTN3;ARPP19;PPP1CB;TUBA1A;ORC6;CCND1;HAUS7;ORC3;CDC27;CNTRL;UBC;RPS27A;ACVR1;PLK4;RANBP2;DYNC1H1;HSP90AA1;PPP1R12A;PLK2;DYNLL1;LATS1;CUL4A;CDK7;CDK6;CCNY;NASP;RPA3;AKAP9;CDK2;TACC3;CHMP2A;MCM3;CHMP4B;MAPRE1;CRLF3;UBA52;PAFAH1B1
protein targeting to mitochondrion (GO:0006626)	14/54	0.00484328	0.068456	0	0	2.49827	13.3162	HSP90AA1;PAM16;TOMM34;TIMM13;TIMM10;TOMM22;HSPD1;CHCHD4;IMMP1L;TIMM17A;TOMM7;TIMM17B;MFN2;TOMM5
homotypic cell-cell adhesion (GO:0034109)	11/38	0.00489193	0.0689123	0	0	2.90664	15.4638	FIBP;STXBP3;GNAS;ILK;FLNA;MYH9;PLPP3;MYL12A;ACTB;METAP1;ACTG1
nuclear import (GO:0051170)	17/71	0.00492028	0.0690807	0	0	2.24807	11.9471	IPO13;RANBP2;IPO11;GEMIN2;PRICKLE1;SNUPN;NUP93;IPO9;SNRPD2;SNRPD1;NUP98;SNRPF;GEMIN7;HNRNPA1;RAE1;TNPO3;SNRPB
platelet aggregation (GO:0070527)	10/33	0.00501848	0.0699929	0	0	3.10139	16.4207	FIBP;STXBP3;GNAS;ILK;FLNA;MYH9;MYL12A;ACTB;METAP1;ACTG1
positive regulation of catalytic activity (GO:0043085)	10/33	0.00501848	0.0699929	0	0	3.10139	16.4207	XRCC4;YWHAB;CAV1;IGF2;PSEN1;MAPK14;FXN;PHACTR4;MAPK3;SOD1
positive regulation of protein binding (GO:0032092)	15/60	0.00522294	0.0719764	0	0	2.37959	12.504	APP;TCF7L2;MEF2C;RALB;AKTIP;CAV1;AMFR;RPL11;PARK7;PSEN1;STK3;FKBP1A;BAMBI;APOE;B2M
response to reactive oxygen species (GO:0000302)	15/60	0.00522294	0.0719764	0	0	2.37959	12.504	EGLN1;GPX1;CHUK;TXNRD1;TPM1;PXN;FOS;GLRX2;SOD1;PRDX5;STK24;HYAL2;MPV17;APOE;MAPK3
regulation of heart contraction (GO:0008016)	21/95	0.00523825	0.0719764	0	0	2.02747	10.6478	CAMK2D;DMPK;S100A1;CELF2;TPM1;ATP2A2;ATP1B3;ATP1A1;SRI;TRDN;PLN;ASPH;GJA5;RNF207;NPPA;TNNI3;FXYD6;CALM3;CALM1;CALM2;CORIN
extracellular matrix organization (GO:0030198)	42/229	0.00526884	0.0719764	0	0	1.60807	8.43582	APP;COL18A1;SPARC;LAMA4;ICAM2;PDGFA;F11R;NID1;NID2;THBS1;CAPNS1;FLRT2;CTSL;KDR;SERPINH1;CAPN2;ITGAV;POSTN;VCAM1;LUM;MMP2;FN1;ADAM10;LAMB1;DCN;COL1A1;MMP11;COL3A1;COL1A2;BMP1;COL4A2;COL4A1;COL6A2;PXDN;COL5A2;COL6A1;PECAM1;COL4A5;ITGA6;CD47;AGRN;CD44
establishment of protein localization to mitochondrion (GO:0072655)	13/49	0.00528032	0.0719764	0	0	2.57711	13.5138	PAM16;TOMM34;TIMM13;TIMM10;MAIP1;TOMM22;HSPD1;CHCHD4;TIMM17A;TOMM7;TIMM17B;MFN2;TOMM5
positive regulation of response to DNA damage stimulus (GO:2001022)	13/49	0.00528032	0.0719764	0	0	2.57711	13.5138	DDX5;PCNA;DHX9;ABRAXAS1;CEBPG;HMGA2;BABAM2;BCLAF1;TRIM28;UIMC1;UBE2N;ATM;EEF1E1
protein heterooligomerization (GO:0051291)	13/49	0.00528032	0.0719764	0	0	2.57711	13.5138	SEPT11;XRCC6;CPSF6;ANXA2;WIZ;SEPT9;SEPT7;MAT2A;COL6A2;COL6A1;CHMP2A;S100A10;FARSB
protein ubiquitination (GO:0016567)	82/506	0.00558469	0.0756311	0	0	1.38867	7.20404	UBE2D3;HIF3A;TNFAIP1;FBXO22;UBE2Q2;PSMD2;RACK1;TRIM24;ELOB;ELOC;SKP2;RNF111;TRIM23;FBXW7;UBE2E1;NOSIP;PEX2;CCNB1IP1;RBX1;PSMA5;PSMA4;SELENOS;PSMA2;KCTD10;PSME4;PSME1;PSME2;BIRC6;UBA52;HIST1H2BC;CUL7;VCP;PCNA;TNKS;UHRF1;EPAS1;CUL3;UBR4;UBR3;WDR61;NEDD8;UBR1;KLHL13;RNF4;HIF1A;PSMB6;PSMB7;PSMB4;RNF213;HECTD1;PSMB2;BTBD2;UBC;SPOP;RBBP6;RPS27A;SASH1;UBL4A;ANKIB1;PPIL2;CRBN;USP9X;AMFR;HUWE1;LNPEP;BFAR;…
actin filament organization (GO:0007015)	25/120	0.00559601	0.0756311	0	0	1.88093	9.75395	INPPL1;FRY;PPP1R9A;LMOD3;CDC42;DPYSL3;PLS3;FLNA;RAC1;MYBPC3;NEBL;TPM2;ACTN1;TMOD3;TPM1;ARPC4;RHOC;RHOA;CD2AP;MYO1B;BIN3;RHOJ;ABI1;ALDOA;OBSL1
error-free translesion synthesis (GO:0070987)	7/19	0.0056023	0.0756311	0	0	4.15856	21.5604	VCP;PCNA;NPLOC4;RPA3;UBC;RPS27A;UBA52
heart contraction (GO:0060047)	12/44	0.00569974	0.0762137	0	0	2.67575	13.8265	MYBPC3;MYL4;CSRP3;GPX1;GAA;TPM1;MYL3;TNNI1;TNNI3;TAZ;TRDN;SOD1
posttranscriptional regulation of gene expression (GO:0010608)	12/44	0.00569974	0.0762137	0	0	2.67575	13.8265	MTPN;APP;CYFIP1;DDX6;CDC123;ATXN2;RPL10;ZC3H7A;FOXO3;PUM1;METAP1;PUM2
cholesterol transport (GO:0030301)	12/44	0.00569974	0.0762137	0	0	2.67575	13.8265	STX12;STARD3;STARD5;OSBPL5;ABCA5;SOAT1;NPC2;CAV1;VPS4A;APOE;CLU;ABCG2
regulation of primary metabolic process (GO:0080090)	28/139	0.00572333	0.0762869	0	0	1.80355	9.31208	SMARCD3;ROCK2;ODC1;HMGCR;ADIPOR1;OAZ1;PSMB6;PSMB7;PSMB4;CPT2;PSMB2;SIN3A;PSMD2;APOE;TXNRD1;CACYBP;PSMA5;NCOR1;PSMA4;PSMC3;TBL1XR1;PSMA2;PSMC4;ID2;PSME4;PSME1;PSME2;PLPP1
protein targeting (GO:0006605)	27/133	0.00590631	0.0778435	0	0	1.82094	9.3446	ZDHHC20;ZFAND6;GOSR2;RPL11;TIMM13;CHM;TIMM10;SRP14;TOMM22;ZDHHC4;SDCBP;SEC61G;LAMP2;MICALL1;TIMM17A;KIF13B;TIMM17B;MFN2;SEC63;VTI1B;TMEM50A;TOMM34;SRP68;SPCS1;GIPC1;TOMM7;TOMM5
gas homeostasis (GO:0033483)	4/7	0.00591404	0.0778435	0	0	9.49858	48.7318	EGLN1;ALAS2;CAV1;HIF1A
regulation of high voltage-gated calcium channel activity (GO:1901841)	4/7	0.00591404	0.0778435	0	0	9.49858	48.7318	NPPA;PDE4B;SRI;NIPSNAP2
retrograde axonal transport (GO:0008090)	4/7	0.00591404	0.0778435	0	0	9.49858	48.7318	DST;TMEM108;PAFAH1B1;SOD1
positive regulation of protein metabolic process (GO:0051247)	21/96	0.00594426	0.0779495	0	0	2.00033	10.2523	APP;MTPN;RAB1A;VCP;CSNK2A1;PRMT1;ROCK2;UHRF1;TIPARP;PLK2;CNPY2;PSEN1;SNF8;CLU;OAZ1;NFKBIA;ITCH;HNRNPK;NEDD4;APOE;SEC22B
regulation of cell cycle process (GO:0010564)	20/90	0.0059591	0.0779495	0	0	2.0409	10.4552	DYNC1H1;AHCTF1;TIPIN;CUL7;CSNK2A1;CAV2;CSNK2A2;HMGA2;PRPF40A;KLHL13;CDC42;KIF13A;CDC16;BIRC6;RPRD1B;CALM3;FBXO5;CALM1;OBSL1;CALM2
purine ribonucleoside monophosphate biosynthetic process (GO:0009168)	11/39	0.00606904	0.0791418	0	0	2.80267	14.3064	ATP5E;ATP5D;ATP5J;ATP5H;ATP5G2;ATP5F1;ALDOA;PFAS;ADSS;NIPSNAP2;ATP5J2
regulation of epidermal growth factor-activated receptor activity (GO:0007176)	8/24	0.00623906	0.0804712	0	0	3.56512	18.0999	APP;ADAM17;TSG101;GPRC5A;FBXW7;NCK2;VPS25;SNX6
positive regulation of endopeptidase activity (GO:0010950)	8/24	0.00623906	0.0804712	0	0	3.56512	18.0999	EFNA1;EPHA4;PRELID1;ROCK2;PSME1;PSME2;FYN;PICALM
negative regulation of proteasomal ubiquitin-dependent protein catabolic process (GO:0032435)	8/24	0.00623906	0.0804712	0	0	3.56512	18.0999	BAG6;SDCBP;HSP90AB1;GIPC1;RPL11;PARK7;OGT;NOP53
stimulatory C-type lectin receptor signaling pathway (GO:0002223)	25/121	0.00624741	0.0804712	0	0	1.86123	9.44685	ICAM2;PSMB6;PSMB7;PSMB4;PSMB2;PSMD2;UBC;EP300;FYN;RPS27A;PRKACB;CHUK;NFKBIA;PSMA5;PSMA4;PSMC3;PSMA2;PSMC4;PSME4;PSME1;UBE2N;PSME2;TAB2;KRAS;UBA52
receptor internalization (GO:0031623)	13/50	0.00634694	0.0806546	0	0	2.50732	12.6865	RAMP2;CALCRL;TFRC;CD81;CAV1;CLTC;GTF2H2;CEACAM1;RAB31;NEDD4;CD9;ACKR3;PICALM
regulation of striated muscle contraction (GO:0006942)	9/29	0.00643209	0.0806546	0	0	3.20918	16.195	MYBPC3;GJA5;RNF207;MYL3;TNNI1;CALM3;SRI;CALM1;CALM2
nucleotide-excision repair, preincision complex assembly (GO:0006294)	9/29	0.00643209	0.0806546	0	0	3.20918	16.195	CUL4A;CDK7;RPA3;UBC;GTF2H1;GTF2H2;RPS27A;UBA52;RBX1
vesicle-mediated transport (GO:0016192)	68/410	0.00644685	0.0806546	0	0	1.42615	7.19375	APP;WIPF1;CLTC;SNAP23;INPPL1;SNX10;GCC2;PTPN23;DPYSL2;KIF13A;VPS35;CPNE3;DENND5A;RAC1;RALBP1;JAGN1;ANXA2;VPS33A;APLP2;AKTIP;DENND2A;STX7;RABEP1;RHOJ;TBC1D23;SFT2D2;SEC22B;VAMP5;SFT2D1;VAMP2;VAMP3;ARF6;CHMP5;NAPA;RAB1A;TMEM87A;STX12;GOSR2;VPS4A;ARL1;ASAP1;C9ORF72;CDC42;SNX4;VPS53;MICALL1;YKT6;SNX5;VTI1B;S100A10;SNX6;SPAG9;GIT2;CAV2;CACFD1;CCZ1;SNF8;TVP23B;HSPA2;HOOK3;RAB11B;EHD2;AHI1;EHD4;RAB14;OS…
regulation of protein homooligomerization (GO:0032462)	6/15	0.00647229	0.0806546	0	0	4.75153	23.9488	RIOK3;RACK1;APOE;RHOC;CLU;CRYAB
regulation of establishment of cell polarity (GO:2000114)	6/15	0.00647229	0.0806546	0	0	4.75153	23.9488	KANK1;CDH5;ROCK1;ROCK2;KRIT1;RACK1
positive regulation of telomerase RNA localization to Cajal body (GO:1904874)	6/15	0.00647229	0.0806546	0	0	4.75153	23.9488	CCT3;CCT2;DKC1;CCT7;NOP10;CCT5
regulation of centriole replication (GO:0046599)	6/15	0.00647229	0.0806546	0	0	4.75153	23.9488	PLK4;KAT2B;NPM1;PLK2;SPICE1;MDM1
negative regulation of release of cytochrome c from mitochondria (GO:0090201)	6/15	0.00647229	0.0806546	0	0	4.75153	23.9488	PRELID1;GPX1;TRIAP1;IGF1;CLU;FXN
negative regulation of mRNA processing (GO:0050686)	6/15	0.00647229	0.0806546	0	0	4.75153	23.9488	SFSWAP;C1QBP;TMBIM6;RBMX;SRSF7;SRSF9
septin ring assembly (GO:0000921)	6/15	0.00647229	0.0806546	0	0	4.75153	23.9488	SEPT10;SEPT9;SEPT11;SEPT6;SEPT7;SEPT2
negative regulation of defense response to virus (GO:0050687)	5/11	0.0068806	0.0842204	0	0	5.93801	29.5656	PPM1B;ITCH;C1QBP;TSPAN6;PCBP2
regulation of phosphorylation of RNA polymerase II C-terminal domain (GO:1901407)	5/11	0.0068806	0.0842204	0	0	5.93801	29.5656	CCNT1;CCNL2;CCNQ;PPIL4;BRD4
cytoplasmic mRNA processing body assembly (GO:0033962)	5/11	0.0068806	0.0842204	0	0	5.93801	29.5656	DDX6;DYNC1H1;ATXN2;LIMD1;LSM14A
positive regulation of protein localization to chromosome, telomeric region (GO:1904816)	5/11	0.0068806	0.0842204	0	0	5.93801	29.5656	CCT2;DKC1;CCT7;CCT5;GNL3
morphogenesis of an epithelial sheet (GO:0002011)	5/11	0.0068806	0.0842204	0	0	5.93801	29.5656	SOX11;MPP5;LIN7C;BMP7;PHACTR4
DNA metabolic process (GO:0006259)	54/314	0.00691515	0.0842204	0	0	1.48813	7.40202	SMG1;HMGB2;PARK7;HMGB1;TNFAIP1;TRIM28;SUMO1;POLG;HELLS;TIPIN;IGFBP4;ATRX;GLRX2;TERF2;INIP;PSME4;MCM3;RBMS1;NUP98;TOP1;UBA52;RHNO1;BLM;VCP;PCNA;RNASEH2A;UHRF1;DOT1L;PDS5B;PDS5A;ORC6;ORC3;UBC;RBBP8;RAD54L;RPS27A;TCF7L2;XRCC6;NPM1;GADD45A;MBD2;GTF2H1;NAP1L1;IGF1;UBE2A;LRWD1;FAM111A;RAD50;NASP;RPA3;CDK2;UBE2N;ATM;NOP53
positive regulation of blood vessel endothelial cell migration (GO:0043536)	12/45	0.00691839	0.0842204	0	0	2.59452	12.904	MAP2K3;ADAM17;ANXA1;TMSB4X;RHOJ;KDR;HMGB1;THBS1;ETS1;HIF1A;HDAC7;VEGFA
nucleus organization (GO:0006997)	12/45	0.00691839	0.0842204	0	0	2.59452	12.904	NUP93;RPS19;DMPK;VPS4B;PITPNB;REEP3;VPS4A;CHMP2B;CHMP2A;CHMP4B;NUP98;CHMP5
peptidyl-proline modification (GO:0018208)	11/40	0.00745744	0.0900022	0	0	2.70587	13.2548	FKBP11;FKBP1A;PPIL1;PPIL2;FKBP7;PPIG;FKBP9;PPIB;PPIL4;FKBP3;NKTR
regulation of release of cytochrome c from mitochondria (GO:0090199)	11/40	0.00745744	0.0900022	0	0	2.70587	13.2548	PRELID1;GPX1;FAM162A;PDCD5;PLAUR;APOPT1;TRIAP1;IGF1;DNM1L;CLU;FXN
regulation of viral transcription (GO:0046782)	11/40	0.00745744	0.0900022	0	0	2.70587	13.2548	IFITM3;CDK9;CCNT1;POLR2A;PSMC3;DHX9;GTF2B;POLR2E;POLR2F;POLR2H;POLR2J
positive regulation of cellular process (GO:0048522)	83/519	0.007495	0.090197	0	0	1.36653	6.68716	N6AMT1;FLT1;HSP90AB1;CD81;PTEN;SMC5;SMC6;PTPN23;ETS1;CCAR1;CRKL;IGF1R;CCND2;CAPNS1;RPS19;CCND1;NAMPT;RACK1;KDR;ITGAV;SOX4;EIF5A;USP47;RPS9;TIPIN;CNOT6L;CSNK2A1;NCBP1;PRMT1;RPL23;F2R;TBC1D8;ADAM10;SOX11;NRG1;RAD23A;DICER1;ACTN4;ACLY;ADAM17;CD47;FXN;MTPN;CDC123;KMT2A;CUL3;DOT1L;COX17;PDGFA;PHB;PTN;THBS1;RAB21;CDC42;EFNB2;SDCBP;BCLAF1;RPS15A;DDRGK1;LMNA;FLNA;RPRD1B;HES1;WWTR1;CHTOP;XBP1;NPM1;CAV1;FN…
regulation of gene expression, epigenetic (GO:0040029)	17/74	0.00762697	0.0915236	0	0	2.12939	10.383	HDAC5;GPX1;GLMN;IGF2;DEK;BAZ1B;ACTB;KAT2B;TAF1D;MTA1;ZFP57;TAF1B;POLR2E;EP300;POLR2F;RBBP7;POLR2H
retrograde vesicle-mediated transport, Golgi to ER (GO:0006890)	18/80	0.00770587	0.0915444	0	0	2.07307	10.0871	NAPA;RAB1A;TMED9;PITPNB;COPZ2;BICD2;TAPBP;ARCN1;RER1;KIF2A;KIF3A;TMED3;BNIP1;KDELR2;SEC22B;ERGIC2;ARF5;COPE
hydrogen peroxide metabolic process (GO:0042743)	7/20	0.00771512	0.0915444	0	0	3.83846	18.6724	PRDX2;PRDX5;GPX1;PRDX1;PXDN;PARK7;SOD1
axon extension (GO:0048675)	7/20	0.00771512	0.0915444	0	0	3.83846	18.6724	NRP1;CYFIP1;ALCAM;AUTS2;USP9X;PLXNB1;C9ORF72
positive regulation of macromolecule biosynthetic process (GO:0010557)	28/142	0.00771564	0.0915444	0	0	1.75578	8.54102	MTPN;PCNA;DHX9;EIF4A3;PDGFA;RPS27L;HIF1A;THBS1;IGF1R;NAMPT;KDR;CCL2;SOX4;XBP1;NPM1;YTHDF3;PRMT1;F2R;IGF2;UPF3B;SUCO;LARP4B;IGF1;RGCC;HNRNPD;EIF3E;RPL26;VIM
regulation of programmed cell death (GO:0043067)	47/268	0.00782181	0.0925434	0	0	1.52281	7.38692	VCP;RBM25;PPP1R13B;NRK;CHM;PHB;TRIAP1;TM7SF3;CLU;RTN4;STK3;PRDX2;LGALS1;PERP;UBC;TRIM24;CASP2;FYN;SKP2;RPS27A;IFT57;CTSB;MAP2K3;USP47;PRELID1;MAP2K1;MAP3K1;DUSP1;STAT1;ACTN1;IGFBP3;NME2;ACTN4;RABGGTB;BMP7;NME1;RSL1D1;STK24;GAS1;ATM;TNFRSF25;ANP32B;NF2;TARDBP;UBA52;NOP53;TPT1
regulation of phosphoprotein phosphatase activity (GO:0043666)	10/35	0.00791253	0.0930938	0	0	2.85295	13.8063	FKBP1A;PPP1R2;HSP90AB1;PPP1R12A;PPP6R3;TIPRL;CALM3;CALM1;CALM2;HSP90B1
erythrocyte differentiation (GO:0030218)	10/35	0.00791253	0.0930938	0	0	2.85295	13.8063	KMT2E;TGFBR3;RPS14;ALAS2;RPS19;CEBPG;ATPIF1;LYAR;KLF1;VEGFA
regulation of Rho protein signal transduction (GO:0035023)	14/57	0.00806857	0.0946653	0	0	2.32357	11.1991	NRP1;KANK1;CUL3;F2R;TNFAIP1;LPAR4;ABRA;AKAP13;COL3A1;LPAR6;ARHGDIA;ARHGDIB;RAC1;APOE
regulation of centrosome duplication (GO:0010824)	8/25	0.00820059	0.0957018	0	0	3.35522	16.1169	NPM1;VPS4B;PLK2;CHMP2B;SPICE1;CHMP2A;CHMP4B;CHMP5
positive regulation of cyclin-dependent protein serine/threonine kinase activity (GO:0045737)	9/30	0.00820237	0.0957018	0	0	3.05619	14.6799	CCND3;ADAM17;CCND2;RGCC;CCNT1;CCND1;CCNY;CCNL2;CCNQ
cellular response to interleukin-12 (GO:0071349)	12/46	0.00833304	0.0964252	0	0	2.51807	12.0553	CDC42;CNN2;RALA;ANXA2;GSTO1;PITPNA;CFL1;HNRNPA2B1;MSN;PSME2;JAK1;SOD1
cellular response to ionizing radiation (GO:0071479)	12/46	0.00833304	0.0964252	0	0	2.51807	12.0553	NET1;BLM;XRCC6;GADD45A;SWI5;NUCKS1;ATM;RPL26;MAPK14;CRYAB;CLOCK;RHNO1
interleukin-12-mediated signaling pathway (GO:0035722)	12/46	0.00833304	0.0964252	0	0	2.51807	12.0553	CDC42;CNN2;RALA;ANXA2;GSTO1;PITPNA;CFL1;HNRNPA2B1;MSN;PSME2;JAK1;SOD1
innate immune response activating cell surface receptor signaling pathway (GO:0002220)	25/124	0.00858721	0.0988233	0	0	1.80452	8.58497	ICAM2;PSMB6;PSMB7;PSMB4;PSMB2;PSMD2;UBC;EP300;FYN;RPS27A;PRKACB;CHUK;NFKBIA;PSMA5;PSMA4;PSMC3;PSMA2;PSMC4;PSME4;PSME1;UBE2N;PSME2;TAB2;KRAS;UBA52
negative regulation of macromolecule metabolic process (GO:0010605)	25/124	0.00858721	0.0988233	0	0	1.80452	8.58497	APP;SNX12;PARK7;HIF1A;SDCBP;ATXN2;DDRGK1;KDR;RACK1;CD34;MAP2K1;MEF2C;NDFIP2;TIPARP;SOX11;CNPY2;TERF2;AES;VEGFA;RBL2;ID2;PTRH2;MYADM;TARDBP;PICALM
protein catabolic process (GO:0030163)	18/81	0.00879419	0.10093	0	0	2.04005	9.65691	ATE1;HSP90AA1;VCP;CLPX;PSMA5;BAG6;PSMB6;PSMB7;CEACAM1;PSMB4;PSMA4;PSMB2;PSMA2;LAMP2;TRIM24;TPP1;APOE;CTSD
positive regulation of viral transcription (GO:0050434)	11/41	0.00908105	0.103377	0	0	2.61553	12.2971	CDK9;CCNT1;POLR2A;DHX9;GTF2B;POLR2E;EP300;POLR2F;NUCKS1;POLR2H;POLR2J
negative regulation of proteolysis (GO:0045861)	11/41	0.00908105	0.103377	0	0	2.61553	12.2971	CST3;BAG6;EFNA1;CSTB;EPHA4;TMEM59;ROCK1;SNX12;TIMP3;GAS1;PLAT
DNA duplex unwinding (GO:0032508)	11/41	0.00908105	0.103377	0	0	2.61553	12.2971	CUL4A;BLM;RAD50;DHX9;DDX1;UBC;GTF2H1;GTF2H2;RPS27A;UBA52;RBX1
cellular response to dsRNA (GO:0071359)	6/16	0.00928987	0.105185	0	0	4.27613	20.0073	NPM1;RALB;DHX9;RIOK3;CAV1;PQBP1
heme biosynthetic process (GO:0006783)	6/16	0.00928987	0.105185	0	0	4.27613	20.0073	ALAD;ALAS2;UROS;ATPIF1;HMBS;FXN
protein deubiquitination (GO:0016579)	45/257	0.00935343	0.105621	0	0	1.51944	7.09886	VCP;USP15;TNKS;ABRAXAS1;USP34;PTEN;NEDD8;HIF1A;ACTB;PSMB6;BABAM2;PSMB7;PSMB4;PSMB2;PSMD2;UIMC1;UBC;EP300;SKP2;RPS27A;USP47;USP25;SMAD4;USP48;USP9X;RAD23A;JOSD2;UCHL5;RHOA;PSMA5;NFKBIA;KAT2B;PSMA4;RNF128;PSMC3;PSMA2;PSMC4;PSME4;PSME1;PSME2;MDM4;EIF3F;UBA52;OGT;OTUB1
ubiquitin-dependent ERAD pathway (GO:0030433)	14/58	0.00945797	0.106516	0	0	2.27063	10.5832	VCP;AMFR;FAF2;ERLIN2;HSP90B1;BAG6;NPLOC4;SELENOS;PSMC3;PSMC4;JKAMP;DNAJC10;UBXN4;DZIP3
intracellular protein transport (GO:0006886)	58/347	0.00956238	0.107405	0	0	1.43795	6.68633	IPO13;CEP57;IPO11;CLTC;ABRA;IPO4;XPO1;IPO9;XPO6;KIF13A;LAMP2;TMED3;KIF13B;ARFIP1;VPS35;VPS36;TNPO3;WLS;TMED4;YWHAH;EIF5A;TMED9;STX7;TBC1D8;COPZ2;AP3B1;NUP93;TBC1D1;RAB31;RABL3;PREB;KDELR2;NUP98;VPS25;RBM22;NAPA;STX12;RAB1A;RABGAP1;RPL11;PRICKLE1;RAB21;GGA3;SNX27;RAE1;SEC31A;SNX6;RANBP2;NPM1;RAB4A;SNF8;ARCN1;RAB11B;IFT22;RAB14;SNX17;GIPC1;RAB18
cardiac muscle contraction (GO:0060048)	10/36	0.00977111	0.108878	0	0	2.74307	12.6958	MYBPC3;MYL4;CAMK2D;CSRP3;GAA;TPM1;MYL3;TNNI1;TNNI3;TAZ
regulation of muscle cell differentiation (GO:0051147)	10/36	0.00977111	0.108878	0	0	2.74307	12.6958	CDC42;SPAG9;CDK9;MEF2C;IGF2;BNIP2;CTNNB1;MAPK14;FGFR2;ZFP36L1
regulation of nitric-oxide synthase activity (GO:0050999)	10/36	0.00977111	0.108878	0	0	2.74307	12.6958	HSP90AA1;S100A1;DDAH2;CAV1;NOSTRIN;NOSIP;APOE;CALM1;HIF1A;TERF2
positive regulation of endothelial cell migration (GO:0010595)	16/70	0.00994649	0.110249	0	0	2.11497	9.75113	MAP2K3;NRP1;BMPR2;SPARC;ANXA3;ROCK2;HMGB1;ETS1;THBS1;HIF1A;VEGFA;ADAM17;TMSB4X;KDR;PLPP3;SASH1
positive regulation of proteasomal ubiquitin-dependent protein catabolic process (GO:0032436)	16/70	0.00994649	0.110249	0	0	2.11497	9.75113	BCAP31;VCP;ANKIB1;CAV1;RAD23A;PRICKLE1;CLU;HSPBP1;RBX1;PIAS1;SUMO1;DDRGK1;RACK1;NOP53;HSPA1B;NFE2L2
positive regulation of DNA metabolic process (GO:0051054)	18/82	0.0100024	0.110578	0	0	2.00806	9.24697	PCNA;DHX9;ABRAXAS1;USP9X;ATRX;CEBPG;PDGFA;HMGB1;IGF1;IGF1R;GNL3;BABAM2;RAD50;RGCC;TRIM28;UIMC1;DHX36;UBE2N
regulation of cardiac muscle contraction by calcium ion signaling (GO:0010882)	7/21	0.0103621	0.111619	0	0	3.56408	16.2864	CAMK2D;GSTO1;ATP2A2;TNNI3;CALM3;CALM1;CALM2
ventricular cardiac muscle tissue development (GO:0003229)	7/21	0.0103621	0.111619	0	0	3.56408	16.2864	MYBPC3;TGFBR3;FKBP1A;TPM1;MYL3;TNNI3;FGFR2
branched-chain amino acid catabolic process (GO:0009083)	7/21	0.0103621	0.111619	0	0	3.56408	16.2864	BCKDK;HMGCL;HIBADH;AUH;IVD;ACADSB;HSD17B10
ventricular septum morphogenesis (GO:0060412)	7/21	0.0103621	0.111619	0	0	3.56408	16.2864	ACVR1;TGFBR3;SMAD4;BMPR2;SOX11;HES1;SOX4
positive regulation of establishment of protein localization (GO:1904951)	5/12	0.0106107	0.111619	0	0	5.08943	23.136	CCT2;PTP4A3;DKC1;CCT7;CCT5
polyamine metabolic process (GO:0006595)	5/12	0.0106107	0.111619	0	0	5.08943	23.136	SMOX;ODC1;SAT1;OAZ1;SRM
establishment of protein localization to mitochondrial membrane (GO:0090151)	5/12	0.0106107	0.111619	0	0	5.08943	23.136	HSP90AA1;TIMM13;TOMM7;TIMM10;TOMM22
negative regulation of ATPase activity (GO:0032780)	5/12	0.0106107	0.111619	0	0	5.08943	23.136	OXA1L;PLN;ATPIF1;PAM16;TNNI3
modification-dependent macromolecule catabolic process (GO:0043632)	5/12	0.0106107	0.111619	0	0	5.08943	23.136	UBL4A;UBC;NEDD8;RPS27A;UBA52
entry of bacterium into host cell (GO:0035635)	5/12	0.0106107	0.111619	0	0	5.08943	23.136	CTNND1;UBC;CTNNB1;RPS27A;UBA52
regulation of actomyosin structure organization (GO:0110020)	5/12	0.0106107	0.111619	0	0	5.08943	23.136	CDC42;AKAP13;ROCK1;ROCK2;RAC1
protein modification by small protein conjugation (GO:0032446)	65/398	0.0106134	0.111619	0	0	1.39906	6.35963	UBE2D3;HIF3A;TNFAIP1;SUMO1;TRIM28;UBE2Q2;SUMO3;RACK1;TRIM24;ELOB;ELOC;RNF111;TRIM23;FBXW7;UBE2E1;NOSIP;MITF;PEX2;CCNB1IP1;RBX1;PIAS1;NUP93;SELENOS;KCTD10;BIRC6;NUP98;TOP1;UBA52;HIST1H2BC;CUL7;VCP;PCNA;DCUN1D5;UHRF1;EPAS1;CUL3;UBR3;WDR61;NEDD8;UBR1;KLHL13;RNF4;HIF1A;RNF213;HECTD1;MTA1;UBC;RPS27A;RAE1;UBL4A;RANBP2;CRBN;USP9X;HUWE1;KLHL4;UBE2A;CUL4A;ITCH;NEDD4;UBE2N;UBA3;FBXL3;ASB2;UBE2K;NFE2L2
regulation of striated muscle cell differentiation (GO:0051153)	4/8	0.0106796	0.111619	0	0	7.12353	32.3367	AKAP13;HDAC5;DMPK;NRG1
protein localization to endosome (GO:0036010)	4/8	0.0106796	0.111619	0	0	7.12353	32.3367	NRP1;MICALL1;PACSIN2;ARF6
regulation of aspartic-type endopeptidase activity involved in amyloid precursor protein catabolic process (GO:1902959)	4/8	0.0106796	0.111619	0	0	7.12353	32.3367	EFNA1;EPHA4;ROCK2;PICALM
positive regulation of vasculogenesis (GO:2001214)	4/8	0.0106796	0.111619	0	0	7.12353	32.3367	TMEM100;CEACAM1;KDR;CD34
regulation of nitrogen compound metabolic process (GO:0051171)	4/8	0.0106796	0.111619	0	0	7.12353	32.3367	SELENOS;ROCK2;CACYBP;APOE
regulation of cytoplasmic mRNA processing body assembly (GO:0010603)	4/8	0.0106796	0.111619	0	0	7.12353	32.3367	ATXN2;PAN3;CNOT6L;NBDY
regulation of protein localization to Cajal body (GO:1904869)	4/8	0.0106796	0.111619	0	0	7.12353	32.3367	CCT3;CCT2;CCT7;CCT5
regulation of cardiac muscle cell action potential involved in regulation of contraction (GO:0098909)	4/8	0.0106796	0.111619	0	0	7.12353	32.3367	CAMK2D;CAV1;AKAP9;ATP2A2
regulation of amyloid precursor protein catabolic process (GO:1902991)	4/8	0.0106796	0.111619	0	0	7.12353	32.3367	FKBP1A;ROCK1;ROCK2;PICALM
positive regulation of protein localization to Cajal body (GO:1904871)	4/8	0.0106796	0.111619	0	0	7.12353	32.3367	CCT3;CCT2;CCT7;CCT5
mitotic cytokinesis (GO:0000281)	14/59	0.0110287	0.114698	0	0	2.22005	10.0063	SEPT10;CUL7;SEPT11;RHOC;SEPT2;SEPT9;SEPT6;SEPT7;SON;RASA1;CHMP4B;MITD1;MYH10;SPTBN1
regulation of protein metabolic process (GO:0051246)	14/59	0.0110287	0.114698	0	0	2.22005	10.0063	APP;MTPN;ROCK2;ODC1;PLAUR;LTBP4;NEDD8;SNF8;ABTB2;FKBP1A;BTBD2;SPOP;VPS35;APOE
positive regulation of cellular biosynthetic process (GO:0031328)	30/159	0.0111899	0.116088	0	0	1.66238	7.46867	HSP90AB1;PCNA;DHX9;EIF4A3;PDGFA;RPS27L;PARK7;CLU;ARPP19;HIF1A;THBS1;IGF1R;SOX4;EGR1;HSP90AA1;NPM1;YTHDF3;ELOVL5;PRMT1;IGF2;UPF3B;LARP4B;IGF1;FABP3;RGCC;DDAH2;HNRNPD;EIF3E;RPL26;VIM
vesicle organization (GO:0016050)	25/127	0.011598	0.120027	0	0	1.75115	7.80471	STX12;SNAP23;VPS4A;SNX12;SNX10;LAPTM4B;SNX4;CD34;YKT6;SNX5;S100A10;SNX6;ANXA2;CAV2;CAV1;AKTIP;STX7;HOOK3;CHMP2B;SEC22B;SQSTM1;VAMP5;VAMP2;PICALM;VAMP3
DNA-templated transcription, initiation (GO:0006352)	34/186	0.0117447	0.121247	0	0	1.59947	7.10859	GTF3C1;GTF2A2;RRN3;GTF2B;NR2C2;TAF1D;CCND1;TRIM28;TAF1B;POLR2A;MED10;NPPA;MED31;POLR2E;POLR2F;POLR2H;POLR2J;TEAD2;GTF2I;NR2C2AP;MAPK3;WWTR1;CAVIN1;ESRRG;GTF2H1;GTF2H2;POLRMT;CDK9;KAT2B;CDK7;DMTF1;THRAP3;TFAM;TCF4
epithelial to mesenchymal transition (GO:0001837)	10/37	0.0119445	0.122708	0	0	2.64132	11.6944	DDX17;TGFBR3;DDX5;CUL7;TRIM28;HMGA2;CTNNB1;HIF1A;HNRNPAB;BMP7
regulation of DNA repair (GO:0006282)	10/37	0.0119445	0.122708	0	0	2.64132	11.6944	CDK9;BABAM2;PCNA;TRIM28;DHX9;ABRAXAS1;CEBPG;UIMC1;UBE2N;DEK
regulation of cell migration (GO:0030334)	53/316	0.0119859	0.122833	0	0	1.44306	6.38415	FLT1;PLXND1;PTEN;SYNE2;CCAR1;IGF1R;DPYSL3;KDR;RACK1;CPNE3;RAC1;ARID2;ACVR1;ANXA1;IGFBP5;LMO4;TPM1;F2R;ADAM10;ACTN4;RHOC;RHOA;CEACAM1;ADAM17;KIF2A;MYADM;ITGA6;MAPRE1;BEX4;MACF1;KANK1;PDGFA;STC1;NEXN;THBS1;SDCBP;MIEN1;CCL7;DDRGK1;LMNA;GNA12;FLNA;SRGAP2;SPAG9;XBP1;LAMB1;IGF1;VEGFA;COL1A1;STK24;PLXNB1;AMOTL1;NF2
ER to Golgi vesicle-mediated transport (GO:0006888)	33/180	0.012368	0.126441	0	0	1.60503	7.05032	NAPA;RAB1A;DCTN2;CUL3;GOSR2;CTSZ;DCTN3;CAPZB;TMED3;TRAPPC11;YKT6;SPTBN1;VTI1B;SEC31A;TMED4;BCAP31;DYNC1H1;TMED9;TRAPPC1;TRAPPC5;DDHD2;COPZ2;DYNLL1;ARCN1;DYNC1LI2;TRAPPC6A;GOLGB1;PREB;SEC22B;SEC24C;CNIH4;COPE;ERGIC1
mitochondrion organization (GO:0007005)	31/167	0.0126234	0.128595	0	0	1.6294	7.12404	STOML2;TIMM13;AFG1L;PARK7;PHB;TIMM10;TFB1M;HSD17B10;TOMM22;HSPD1;CHCHD2;CHCHD3;CHCHD6;TIMM17A;TIMM17B;MFN2;MPV17;DNM1L;CXADR;CAV2;TOMM34;POLRMT;OXA1L;GLUD1;IMMP1L;TOMM7;TFAM;CYCS;FXN;SLC25A36;TOMM5
regulation of mitotic nuclear division (GO:0007088)	18/84	0.0128141	0.128595	0	0	1.94699	8.48343	CUL7;CAV2;VPS4B;IGF2;IGF1;SMC3;BMP7;STAG2;RGCC;CDC16;CHMP2B;CHMP2A;CHMP4B;FBXO5;AURKAIP1;OBSL1;HSPA1B;CHMP5
ATP biosynthetic process (GO:0006754)	9/32	0.0128221	0.128595	0	0	2.79011	12.1554	ATP5E;ATP5D;ATP5J;ATP5H;ATP5G2;ATP5F1;ALDOA;NIPSNAP2;ATP5J2
G2 DNA damage checkpoint (GO:0031572)	9/32	0.0128221	0.128595	0	0	2.79011	12.1554	BABAM2;BLM;ABRAXAS1;UIMC1;RBBP8;HMGA2;FOXN3;NOP53;STK3
positive regulation of telomere maintenance (GO:0032206)	9/32	0.0128221	0.128595	0	0	2.79011	12.1554	RAD50;TNKS;DHX36;ATRX;HNRNPA2B1;HNRNPD;ATM;MAPK3;GNL3
regulation of protein sumoylation (GO:0033233)	6/17	0.0128839	0.128595	0	0	3.88717	16.9161	EGR1;CTNNB1;PARK7;RNF4;PIAS1;GNL3
positive regulation of stem cell proliferation (GO:2000648)	6/17	0.0128839	0.128595	0	0	3.88717	16.9161	SMARCD3;HMGA2;CTNNB1;SOX11;N4BP2L2;VEGFA
regulation of establishment or maintenance of cell polarity (GO:0032878)	6/17	0.0128839	0.128595	0	0	3.88717	16.9161	KANK1;CDH5;ROCK1;ROCK2;KRIT1;RACK1
septin ring organization (GO:0031106)	6/17	0.0128839	0.128595	0	0	3.88717	16.9161	SEPT10;SEPT9;SEPT11;SEPT6;SEPT7;SEPT2
regulation of early endosome to late endosome transport (GO:2000641)	6/17	0.0128839	0.128595	0	0	3.88717	16.9161	RAB21;MAP2K1;SNX12;MSN;PTPN23;MAPK3
regulation of cellular response to heat (GO:1900034)	17/78	0.0129689	0.129137	0	0	1.9893	8.6439	RANBP2;HSP90AA1;CAMK2D;HSP90AB1;HSBP1;NUP93;DNAJB1;DNAJC7;RPA3;EP300;ATM;NUP98;CD34;CRYAB;RAE1;HSPA1B;MAPK3
cardiac ventricle morphogenesis (GO:0003208)	11/43	0.0131323	0.129539	0	0	2.45178	10.6228	MYBPC3;TGFBR3;FKBP1A;MEF2C;TPM1;MYL3;CPE;TNNI3;SOX11;SOX4;FGFR2
response to unfolded protein (GO:0006986)	11/43	0.0131323	0.129539	0	0	2.45178	10.6228	DNAJB1;HSP90AA1;HSP90AB1;SERPINH1;HSPB3;HSPA2;TM7SF3;TOR1B;HSPE1;HSPA1B;HSPD1
negative regulation of protein metabolic process (GO:0051248)	11/43	0.0131323	0.129539	0	0	2.45178	10.6228	SF3B3;EDNRB;ROCK1;SNX12;FLNA;ITGAV;MDM4;PHB;APOE;CLU;CRYAB
protein transmembrane import into intracellular organelle (GO:0044743)	11/43	0.0131323	0.129539	0	0	2.45178	10.6228	CHCHD4;HSP90AA1;PAM16;TIMM13;TIMM17A;TOMM7;TIMM17B;PEX2;TIMM10;HSPD1;TOMM22
positive regulation of angiogenesis (GO:0045766)	21/103	0.0133662	0.130899	0	0	1.82883	7.89147	XBP1;RAMP2;FLT1;HSPB6;S100A1;ANXA3;VASH2;VEGFB;HMGA2;VEGFC;HIPK1;ETS1;HIF1A;THBS1;VEGFA;CDH5;RRAS;KDR;CD34;SASH1;JAK1
mRNA polyadenylation (GO:0006378)	8/27	0.0134571	0.130899	0	0	3.00169	12.932	APP;CPSF6;CPSF1;PCF11;PAPOLA;SSU72;PABPC1;WDR33
modulation by host of viral transcription (GO:0043921)	8/27	0.0134571	0.130899	0	0	3.00169	12.932	CCNT1;PSMC3;GTF2B;CCL4;EP300;HMGA2;NUCKS1;TARDBP
regulation of protein localization to cell surface (GO:2000008)	8/27	0.0134571	0.130899	0	0	3.00169	12.932	HSP90AB1;LEPROTL1;CTNNB1;TAX1BP3;TM9SF4;RAB11FIP5;RAB11B;PICALM
regulation of intracellular steroid hormone receptor signaling pathway (GO:0033143)	8/27	0.0134571	0.130899	0	0	3.00169	12.932	LATS1;DDX5;PRMT2;DDRGK1;SAFB2;EP300;UFSP2;PARK7
positive regulation of cell proliferation (GO:0008284)	68/424	0.013543	0.130899	0	0	1.36895	5.88908	FLT1;CD81;PTEN;CCAR1;CRKL;IGF1R;CCND2;CAPNS1;NAMPT;RBPMS2;KDR;ITGAV;SOX4;EIF5A;MEF2C;RPS9;TIPIN;CNOT6L;CSNK2A1;PRMT1;RPL23;F2R;NME2;TBC1D8;ADAM10;SOX11;NRG1;NME1;TGFBR3;ADAM17;NDUFS4;S100A6;CD47;FXN;CDC123;DHX9;CUL3;DOT1L;COX17;PDGFA;PTN;THBS1;EFNB2;SDCBP;RPS15A;DDRGK1;RPRD1B;HES1;WWTR1;CHTOP;XBP1;NPM1;STAT1;FN1;IGF2;VEGFC;HMGA2;NAP1L1;LAMB1;IGF1;UBE2A;VEGFA;CDK6;BAMBI;ID2;CDK2;KRAS;FGFR2
nuclear transport (GO:0051169)	7/22	0.013612	0.130899	0	0	3.32628	14.2924	EIF5A;NPM1;XPO1;RSRC1;PSIP1;NUP98;NSRP1
rRNA modification (GO:0000154)	7/22	0.013612	0.130899	0	0	3.32628	14.2924	NOP58;NSUN4;DIMT1;DKC1;MTERF4;TFB1M;NOP10
nucleotide-excision repair, DNA duplex unwinding (GO:0000717)	7/22	0.013612	0.130899	0	0	3.32628	14.2924	CUL4A;UBC;GTF2H1;GTF2H2;RPS27A;UBA52;RBX1
maturation of LSU-rRNA (GO:0000470)	7/22	0.013612	0.130899	0	0	3.32628	14.2924	RSL1D1;RPL7A;WDR37;RPL35;RPL10A;RRP15;RPL7
positive regulation of RNA splicing (GO:0033120)	7/22	0.013612	0.130899	0	0	3.32628	14.2924	NCBP1;POLR2A;THRAP3;NUP98;HNRNPLL;RBMX;RBM22
chromatin remodeling (GO:0006338)	23/116	0.0138269	0.132663	0	0	1.76643	7.56231	KDM6B;SMARCE1;HDAC5;PBRM1;NPM1;SMARCD3;CBX3;ATRX;MBD2;HMGB2;HMGA2;HMGB1;DEK;SMARCA2;ACTB;MORF4L1;KAT2B;CHRAC1;MORF4L2;TFAM;HNRNPC;ANP32B;TOP1
protein-DNA complex assembly (GO:0065004)	19/91	0.0141248	0.135213	0	0	1.88401	8.02556	NPM1;ATRX;HMGB2;GTF2H1;GTF2H2;HIST2H2BE;RBX1;NAP1L4;CUL4A;CDK7;KAT6B;RPA3;SWI5;UBC;TCF4;ANP32B;RPS27A;UBA52;HIST1H2BC
regulation of cellular amide metabolic process (GO:0034248)	10/38	0.0144633	0.137702	0	0	2.54684	10.7888	MTPN;APP;CYFIP1;DDX6;CDC123;ATXN2;ROCK1;RPL10;FOXO3;METAP1
positive regulation of neuron death (GO:1901216)	10/38	0.0144633	0.137702	0	0	2.54684	10.7888	EFNB2;EGR1;CTNNB1;FYN;FOS;FOXO3;CLU;EIF2S1;PICALM;ATF4
Notch signaling pathway (GO:0007219)	13/55	0.0144829	0.137702	0	0	2.2082	9.35125	PLXND1;STAT1;ADAM10;PSEN1;PBX1;KAT2B;ITCH;MDK;UBC;EP300;HES1;RPS27A;UBA52
organelle assembly (GO:0070925)	61/376	0.0148076	0.139692	0	0	1.38713	5.84346	CEP126;SNX10;PTPN23;LIMD1;LMOD3;SEPT9;NUDCD3;SEPT6;MAP1LC3A;SEPT7;IFT57;VPS36;CD34;ACTR2;IST1;TMOD3;STX7;DYNLL1;ATG13;SEPT2;TRAPPC6A;NCOR1;IFT43;CHMP4B;ATP6V0D1;IFT46;VPS25;CHMP5;STX12;DDX6;RAB1A;TSG101;TNKS;VPS4B;VPS4A;ASAP1;C9ORF72;ATXN2;ABLIM1;KIF3A;HAUS7;TCTEX1D2;FLNA;FOPNL;ATG5;CENPT;DYNC1H1;SEPT10;NPM1;SEPT11;NEK6;MTERF4;SNF8;IFT20;AHI1;TMEM17;CHMP2B;CHMP2A;B9D1;LSM14A;RPS23
positive regulation of proteasomal protein catabolic process (GO:1901800)	16/73	0.0148362	0.139692	0	0	2.00331	8.43531	VCP;ANKIB1;FBXW7;ECSCR;RAD23A;PRICKLE1;CLU;HSPBP1;RBX1;PIAS1;BAG6;SUMO1;DDRGK1;RACK1;NOP53;HSPA1B
regulation of protein complex assembly (GO:0043254)	16/73	0.0148362	0.139692	0	0	2.00331	8.43531	NAPA;HSP90AA1;VCP;RALB;ICE1;FBLIM1;RNF4;MPP7;VEGFA;SENP6;LATS1;CDC42;SUMO1;PREB;DNM1L;NOP53
peptide metabolic process (GO:0006518)	21/104	0.014858	0.139692	0	0	1.8067	7.60477	HSP90AA1;GSTM1;GPX1;CPQ;GSTO1;SPPL2A;MGST1;LNPEP;PSEN1;GLRX2;APEH;SOD1;IMMP1L;DNPEP;SPCS1;GSTA4;LAMP2;CPE;TPP1;EEF1E1;SEC11A
positive regulation of vasculature development (GO:1904018)	21/104	0.014858	0.139692	0	0	1.8067	7.60477	XBP1;RAMP2;FLT1;HSPB6;ANXA3;VASH2;VEGFB;HMGA2;VEGFC;HIPK1;ETS1;HIF1A;THBS1;VEGFA;TMEM100;CDH5;CEACAM1;RRAS;KDR;CD34;SASH1
poly(A)+ mRNA export from nucleus (GO:0016973)	5/13	0.0155173	0.143963	0	0	4.453	18.5503	NUP93;NXF1;PABPN1;ZC3H11A;THOC2
positive regulation of lamellipodium assembly (GO:0010592)	5/13	0.0155173	0.143963	0	0	4.453	18.5503	CDC42;NCKAP1;AUTS2;BRK1;RAC1
RNA interference (GO:0016246)	5/13	0.0155173	0.143963	0	0	4.453	18.5503	TSNAX;DHX9;CELF1;PRKRA;DICER1
nucleotide metabolic process (GO:0009117)	5/13	0.0155173	0.143963	0	0	4.453	18.5503	GUK1;PARK7;REXO2;DCK;NUDT4
negative regulation of mRNA splicing, via spliceosome (GO:0048025)	5/13	0.0155173	0.143963	0	0	4.453	18.5503	SFSWAP;C1QBP;RBMX;SRSF7;SRSF9
viral translation (GO:0019081)	5/13	0.0155173	0.143963	0	0	4.453	18.5503	SSB;EIF3L;PCBP2;EIF3F;EIF3B
regulation of smooth muscle cell proliferation (GO:0048660)	11/44	0.0156098	0.144186	0	0	2.37734	9.8894	TCF7L2;XRCC6;IGFBP5;STAT1;IGFBP3;ID2;RBPMS2;MFN2;CTNNB1;IGF1;THBS1
microtubule cytoskeleton organization involved in mitosis (GO:1902850)	11/44	0.0156098	0.144186	0	0	2.37734	9.8894	CEP126;DYNC1H1;INTS13;DCTN2;KIF2A;TNKS;PLK2;TBCE;TACC3;SBDS;SPC25
regulation of cell proliferation (GO:0042127)	111/740	0.0156681	0.144201	0	0	1.26738	5.26739	APP;CD81;PDCD5;ETS1;CCAR1;CRKL;IGF1R;CCND2;CAPNS1;NAMPT;KDR;ARID2;SOX7;SOX4;RPS9;MAP2K1;TIPIN;RBFOX2;CSNK2A1;RPL23;IGFBP3;F2R;ADAM10;SOX11;P3H3;CGRRF1;PIAS1;ADAM17;CSNK2B;PLPP1;BEX4;CUL3;COX17;PDGFA;PHB;PDS5B;ZFP36L1;EFNB2;SDCBP;DDRGK1;RPRD1B;UTP20;S100A11;WWTR1;CHTOP;XBP1;XRCC6;YES1;FN1;IGF2;IGF1;UBE2A;BMX;SMARCA2;RGCC;CDK6;BAMBI;CDK2;MDM4;NF2;COPS8;FGFR2;COL18A1;BMPR2;FLT1;HP1BP3;PTEN;HMGB2;CXC…
entry into host cell (GO:0030260)	9/33	0.0157484	0.144201	0	0	2.67371	11.0986	ITCH;CD81;HYAL2;CTNND1;UBC;CTNNB1;ITGAV;RPS27A;UBA52
positive regulation of cell-matrix adhesion (GO:0001954)	9/33	0.0157484	0.144201	0	0	2.67371	11.0986	NRP1;CDK6;ROCK1;KDR;RAC1;UTRN;S100A10;VEGFA;LIMS1
positive regulation of nucleocytoplasmic transport (GO:0046824)	9/33	0.0157484	0.144201	0	0	2.67371	11.0986	RBM27;TCF7L2;RBM26;CPSF6;DHX9;HYAL2;NEDD4;ANP32B;RBM22
fatty acid beta-oxidation (GO:0006635)	12/50	0.0163582	0.149459	0	0	2.25249	9.26457	HADHA;ECHS1;AUH;SCP2;ECI1;IVD;ECI2;NDUFAB1;ECHDC2;PEX2;ETFB;ABCD1
ATP metabolic process (GO:0046034)	13/56	0.0167918	0.150815	0	0	2.15672	8.81423	UQCRB;ATP5J;ATP5H;ATP5G2;ATP5F1;CLPX;UQCRH;NIPSNAP2;ATP5J2;ATP5E;ATP5D;ALDOA;HSPA1B
regulation of mRNA processing (GO:0050684)	8/28	0.0168518	0.150815	0	0	2.85144	11.6433	RBM27;RBM26;SON;PABPN1;DHX9;SAFB2;PAPOLA;ZFP36L1
protein K11-linked ubiquitination (GO:0070979)	8/28	0.0168518	0.150815	0	0	2.85144	11.6433	ANAPC13;ANAPC7;UBE2D3;CDC27;CDC16;ANAPC5;UBE2A;RNF4
production of miRNAs involved in gene silencing by miRNA (GO:0035196)	8/28	0.0168518	0.150815	0	0	2.85144	11.6433	ZC3H7A;NCBP1;PRKRA;SRRT;HNRNPA2B1;DICER1;PUM1;PUM2
ventricular septum development (GO:0003281)	8/28	0.0168518	0.150815	0	0	2.85144	11.6433	ACVR1;TGFBR3;SMAD4;BMPR2;GJA5;HES1;SOX11;SOX4
transcription elongation from RNA polymerase I promoter (GO:0006362)	8/28	0.0168518	0.150815	0	0	2.85144	11.6433	TAF1D;CDK7;TAF1B;POLR2E;POLR2F;GTF2H1;POLR2H;GTF2H2
RNA polyadenylation (GO:0043631)	8/28	0.0168518	0.150815	0	0	2.85144	11.6433	APP;CPSF6;CPSF1;PCF11;PAPOLA;SSU72;PABPC1;WDR33
positive regulation of phosphate metabolic process (GO:0045937)	8/28	0.0168518	0.150815	0	0	2.85144	11.6433	NRP1;APP;SDCBP;GLMN;ILK;ITGA6;PSEN1;THBS1
stress-activated MAPK cascade (GO:0051403)	14/62	0.0169792	0.150815	0	0	2.08094	8.48141	MAP2K3;CHUK;GPS1;GPS2;MAPK14;CRKL;ZFP36L1;UBC;UBE2N;CCM2;TAB2;RPS27A;UBA52;MAPK3
regulation of translational initiation (GO:0006446)	14/62	0.0169792	0.150815	0	0	2.08094	8.48141	EIF4A2;EIF5B;CDC123;NPM1;NCBP1;YTHDF3;DDX1;MTIF2;EIF5;NCK2;EIF3E;EIF4B;EIF4G2;EIF3B
regulation of telomerase RNA localization to Cajal body (GO:1904872)	6/18	0.0173489	0.150815	0	0	3.56303	14.4453	CCT3;CCT2;DKC1;CCT7;NOP10;CCT5
regulation of spindle organization (GO:0090224)	6/18	0.0173489	0.150815	0	0	3.56303	14.4453	SENP6;DYNC1H1;CLTC;TACC3;RNF4;RAE1
tRNA metabolic process (GO:0006399)	6/18	0.0173489	0.150815	0	0	3.56303	14.4453	GTF3C1;SSB;POP4;RPP21;SARS;AARS
blood vessel endothelial cell migration (GO:0043534)	6/18	0.0173489	0.150815	0	0	3.56303	14.4453	EFNB2;NRP1;KDR;MYH9;EPHB4;VEGFA
negative regulation of calcium-mediated signaling (GO:0050849)	6/18	0.0173489	0.150815	0	0	3.56303	14.4453	GSTO1;CALM3;SRI;CALM1;CALM2;TRDN
porphyrin-containing compound biosynthetic process (GO:0006779)	6/18	0.0173489	0.150815	0	0	3.56303	14.4453	ALAD;ALAS2;UROS;ATPIF1;HMBS;FXN
membrane protein ectodomain proteolysis (GO:0006509)	6/18	0.0173489	0.150815	0	0	3.56303	14.4453	ADAM17;SPPL2A;ADAM10;MYH9;PSEN1;RBMX
skeletal muscle tissue development (GO:0007519)	10/39	0.0173578	0.150815	0	0	2.45888	9.96759	SKI;IGSF8;SELENON;CSRP3;MEF2C;MYL6;CAV2;CAV1;TAZ;LMOD3
embryonic digestive tract morphogenesis (GO:0048557)	4/9	0.017366	0.150815	0	0	5.6985	23.0974	ID2;RBPMS2;SOX11;FGFR2
ATP synthesis coupled electron transport (GO:0042773)	4/9	0.017366	0.150815	0	0	5.6985	23.0974	NDUFB6;NDUFA12;NDUFS2;TAZ
regulation of skeletal muscle cell differentiation (GO:2001014)	4/9	0.017366	0.150815	0	0	5.6985	23.0974	DDX17;DDX5;MEF2C;UQCC2
positive regulation of establishment of protein localization to telomere (GO:1904851)	4/9	0.017366	0.150815	0	0	5.6985	23.0974	CCT2;DKC1;CCT7;CCT5
mitral valve morphogenesis (GO:0003183)	4/9	0.017366	0.150815	0	0	5.6985	23.0974	ACVR1;EFNA1;BMPR2;SOX4
negative regulation of NIK/NF-kappaB signaling (GO:1901223)	4/9	0.017366	0.150815	0	0	5.6985	23.0974	TMSB4X;TSPAN6;ADIPOR1;HDAC7
regulation of release of sequestered calcium ion into cytosol by sarcoplasmic reticulum (GO:0010880)	7/23	0.0175308	0.151621	0	0	3.11821	12.6094	CAMK2D;GSTO1;CALM3;SRI;CALM1;CALM2;TRDN
viral budding (GO:0046755)	7/23	0.0175308	0.151621	0	0	3.11821	12.6094	TSG101;VPS4B;VPS4A;CHMP2B;CHMP2A;CHMP4B;CHMP5
negative regulation of DNA binding (GO:0043392)	9/34	0.019136	0.163823	0	0	2.56661	10.154	NFKBIA;SUMO1;TNKS;SIN3A;SUMO3;ID2;HMGA2;ID3;SOX11
positive regulation of muscle cell differentiation (GO:0051149)	9/34	0.019136	0.163823	0	0	2.56661	10.154	CDC42;SPAG9;MEF2C;IGFBP3;BNIP2;SMYD1;CTNNB1;NRG1;MAPK14
positive regulation of telomere maintenance via telomere lengthening (GO:1904358)	9/34	0.019136	0.163823	0	0	2.56661	10.154	CCT3;CCT2;TNKS;HNRNPA2B1;ATM;CCT7;HNRNPA1;CCT5;MAPK3
bone development (GO:0060348)	9/34	0.019136	0.163823	0	0	2.56661	10.154	VKORC1;SKI;AKAP13;GNAS;SBDS;STC1;PLS3;PPIB;FGFR2
ventricular cardiac muscle tissue morphogenesis (GO:0055010)	9/34	0.019136	0.163823	0	0	2.56661	10.154	MYBPC3;TGFBR3;FKBP1A;SMAD4;TPM1;MYL3;TNNI3;NRG1;FGFR2
G2/M transition of mitotic cell cycle (GO:0000086)	24/126	0.0193528	0.165147	0	0	1.68041	6.62908	PLK4;CEP57;DYNC1H1;HSP90AA1;PPP1R12A;DCTN2;SSNA1;DCTN3;DYNLL1;ARPP19;PPP1CB;LATS1;CDK7;TUBA1A;CCNY;HAUS7;AKAP9;UBC;CDK2;CNTRL;MAPRE1;RPS27A;UBA52;PAFAH1B1
cellular respiration (GO:0045333)	13/57	0.0193691	0.165147	0	0	2.10758	8.31247	MT-ND4;UQCRB;SDHC;ETFB;COX6A2;UQCRH;OXA1L;NDUFS4;NDUFAF2;ETFRF1;CYCS;SDHAF4;COX20
nuclear-transcribed mRNA catabolic process, deadenylation-dependent decay (GO:0000288)	14/63	0.0194265	0.165302	0	0	2.03835	8.03339	EIF4A2;HBS1L;DDX6;CNOT6L;EIF4A3;WDR61;CNOT10;EXOSC5;LSM7;LSM6;PAN3;EXOSC8;PABPC1;EIF4B
cellular protein modification process (GO:0006464)	145/1001	0.0201892	0.171445	0	0	1.2178	4.7526	APP;CCNT1;UBE2D3;PLAT;PARK7;FBXO22;DCAF6;PPP1CB;LGALS1;PSMD2;STK16;SKP2;PRKACB;ACVR1;MAP2K1;CSNK2A1;WSB2;IGFBP5;FBXW7;IGFBP4;IGFBP3;APLP2;ALG5;UBE2E1;ADAM10;PRPF4B;PDIA6;RBX1;PSME4;PSME1;SIK3;SPARCL1;PSME2;UBA52;OBSL1;CUL7;EPAS1;CUL3;RPN1;COPS7A;KLHL13;NLK;HIF1A;HSP90B1;STK3;SOCS2;STK38;APOE;ATG5;CDK17;PLK4;YES1;DMPK;NEK6;PLK2;FN1;PHKB;BMX;FBXO30;PTPRD;CDK9;COPS3;CDK7;CDK6;STK24;WNK1;CDK2;CALU;UB…
regulation of protein dephosphorylation (GO:0035304)	10/40	0.020658	0.175073	0	0	2.37678	9.22109	PPP1R2;PPP1R14C;YWHAB;PPP6R3;TIPRL;CALM3;CALM1;ARPP19;CALM2;HSP90B1
positive regulation of myeloid cell differentiation (GO:0045639)	8/29	0.0208213	0.17575	0	0	2.71551	10.5138	STAT1;PRMT1;HMGB2;FOXO3;MAPK14;ETS1;HIF1A;HSPA1B
regulation of chromosome segregation (GO:0051983)	8/29	0.0208213	0.17575	0	0	2.71551	10.5138	CDC42;DYNC1H1;CSNK2A1;CSNK2A2;SMC5;SMC6;PUM1;PUM2
cell cycle G2/M phase transition (GO:0044839)	24/127	0.0211598	0.17825	0	0	1.664	6.41581	PLK4;CEP57;DYNC1H1;HSP90AA1;PPP1R12A;DCTN2;SSNA1;DCTN3;DYNLL1;ARPP19;PPP1CB;LATS1;CDK7;TUBA1A;CCNY;HAUS7;AKAP9;UBC;CDK2;CNTRL;MAPRE1;RPS27A;UBA52;PAFAH1B1
RNA secondary structure unwinding (GO:0010501)	11/46	0.0215925	0.179132	0	0	2.24124	8.59606	EIF4A2;DDX3Y;DDX17;DDX6;DDX5;DDX24;DHX9;DDX1;EIF4A3;DHX36;DDX52
negative regulation of receptor-mediated endocytosis (GO:0048261)	5/14	0.0217323	0.179132	0	0	3.95799	15.155	SDCBP;ATXN2;RAC1;PICALM;ARF6
hydrogen peroxide catabolic process (GO:0042744)	5/14	0.0217323	0.179132	0	0	3.95799	15.155	PRDX2;PRDX5;GPX1;PRDX1;PXDN
cell migration involved in sprouting angiogenesis (GO:0002042)	5/14	0.0217323	0.179132	0	0	3.95799	15.155	EFNB2;NRP1;KDR;EPHB4;VEGFA
negative regulation of endoplasmic reticulum stress-induced intrinsic apoptotic signaling pathway (GO:1902236)	5/14	0.0217323	0.179132	0	0	3.95799	15.155	XBP1;SELENOS;TXNDC12;TMBIM6;PARK7
negative regulation of cell migration involved in sprouting angiogenesis (GO:0090051)	5/14	0.0217323	0.179132	0	0	3.95799	15.155	CARD10;HDAC5;MMRN2;THBS1;RHOA
epiboly involved in wound healing (GO:0090505)	5/14	0.0217323	0.179132	0	0	3.95799	15.155	CEACAM1;FLNA;RHOC;RHOA;CD44
regulation of synapse organization (GO:0050807)	5/14	0.0217323	0.179132	0	0	3.95799	15.155	EPHA4;MEF2C;NEDD4;VPS35;PDLIM5
histone H4-K16 acetylation (GO:0043984)	5/14	0.0217323	0.179132	0	0	3.95799	15.155	KMT2A;KANSL1;PHF20;KANSL3;OGT
regulation of protein modification by small protein conjugation or removal (GO:1903320)	5/14	0.0217323	0.179132	0	0	3.95799	15.155	EGR1;HSP90AA1;ITCH;HSP90AB1;HSPA1B
myotube cell development (GO:0014904)	5/14	0.0217323	0.179132	0	0	3.95799	15.155	SKI;SELENON;CAV2;IGF1;LMOD3
transcription elongation from RNA polymerase II promoter (GO:0006368)	19/95	0.021783	0.179199	0	0	1.78444	6.8284	PBRM1;GTF2A2;CCNT1;NCBP1;GTF2B;WDR61;GTF2H1;GTF2H2;MLLT3;CDK9;CDK7;POLR2A;POLR2E;POLR2F;TCEA1;ELOB;ELOC;POLR2H;POLR2J
DNA-templated transcription, elongation (GO:0006354)	21/108	0.0221793	0.180007	0	0	1.72323	6.56311	PBRM1;GTF2A2;CCNT1;NCBP1;GTF2B;WDR61;GTF2H1;GTF2H2;MLLT3;CDK9;CDK7;TAF1D;TAF1B;POLR2A;POLR2E;POLR2F;TCEA1;ELOB;ELOC;POLR2H;POLR2J
positive regulation of histone methylation (GO:0031062)	7/24	0.0221803	0.180007	0	0	2.93462	11.1766	SMAD4;CHTOP;AUTS2;KMT2A;CTNNB1;WDR61;OGT
positive regulation of purine nucleotide biosynthetic process (GO:1900373)	7/24	0.0221803	0.180007	0	0	2.93462	11.1766	RAMP2;VCP;TMSB4X;CALM3;APOE;CALM1;CALM2
DNA geometric change (GO:0032392)	7/24	0.0221803	0.180007	0	0	2.93462	11.1766	BLM;RAD50;DHX9;DDX1;HNRNPA2B1;HMGB2;HMGB1
regulation of cardiac muscle cell action potential (GO:0098901)	7/24	0.0221803	0.180007	0	0	2.93462	11.1766	CAMK2D;CXADR;CAV1;GJA5;AKAP9;ATP2A2;FLNA
cytoplasmic pattern recognition receptor signaling pathway (GO:0002753)	7/24	0.0221803	0.180007	0	0	2.93462	11.1766	ITCH;CHUK;UBC;UBE2N;TAB2;RPS27A;UBA52
regulation of cellular senescence (GO:2000772)	7/24	0.0221803	0.180007	0	0	2.93462	11.1766	RSL1D1;CDK6;NEK6;ZKSCAN3;HMGA2;EEF1E1;TERF2
receptor metabolic process (GO:0043112)	13/58	0.0222323	0.180082	0	0	2.06063	7.84319	RAMP2;CALCRL;TFRC;CD81;REP15;CAV1;CLTC;RAB11B;RAB31;NEDD4;CD9;ACKR3;PICALM
negative regulation of proteolysis involved in cellular protein catabolic process (GO:1903051)	6/19	0.0227704	0.182336	0	0	3.28877	12.4391	EFNA1;ALAD;EPHA4;RPS7;RPL23;RPL11
positive regulation of interferon-alpha production (GO:0032727)	6/19	0.0227704	0.182336	0	0	3.28877	12.4391	CHUK;IRF3;DHX9;STAT1;DHX36;HSPD1
positive regulation of transcription regulatory region DNA binding (GO:2000679)	6/19	0.0227704	0.182336	0	0	3.28877	12.4391	DDRGK1;GTF2B;HMGA2;CTNNB1;PARK7;IGF1
negative regulation of cell junction assembly (GO:1901889)	6/19	0.0227704	0.182336	0	0	3.28877	12.4391	ROCK1;ROCK2;PTEN;THBS1;ARHGAP6;PHLDB2
protein exit from endoplasmic reticulum (GO:0032527)	6/19	0.0227704	0.182336	0	0	3.28877	12.4391	VCP;NPLOC4;SELENOS;FAF2;PREB;HSP90B1
production of small RNA involved in gene silencing by RNA (GO:0070918)	6/19	0.0227704	0.182336	0	0	3.28877	12.4391	TSNAX;ZC3H7A;PRKRA;DICER1;PUM1;PUM2
positive regulation of NIK/NF-kappaB signaling (GO:1901224)	9/35	0.0230211	0.183994	0	0	2.46776	9.30675	APP;CARD10;PTP4A3;ILK;ZFP91;ACTN4;COPS8;SASH1;LIMS1
cellular response to oxidative stress (GO:0034599)	22/115	0.0232807	0.185716	0	0	1.68893	6.35061	GPX1;CHUK;TXNRD1;TPM1;PXN;NUDT2;PARK7;FOS;FOXO3;HIF1A;ETV5;TXN2;SOD1;PRDX2;PRDX5;SELENOS;PRDX1;CYCS;MPV17;HSPA1B;NFE2L2;MAPK3
Ras protein signal transduction (GO:0007265)	38/223	0.0236593	0.18838	0	0	1.46839	5.49765	CYFIP1;NCKAP1;RAB1A;ROCK1;ARHGAP1;BRK1;PARK7;ARHGAP6;CRKL;RAB21;CDC42;RASSF1;TRIM28;RRAS;CFL1;GNA12;RAC1;CTNNAL1;PHACTR4;RAB4A;PLK2;ARHGAP29;IGF1;RHOC;MAPK14;RHOA;RAB11B;IFT22;COL1A2;RAB31;RAB14;RHOJ;GNB1;CDK2;RABL3;RAB18;TAX1BP3;KRAS
heart development (GO:0007507)	27/149	0.0252552	0.198898	0	0	1.58068	5.81488	RAMP2;BMPR2;TCF25;PTEN;ECE1;TAZ;CRIP1;CDH5;AKAP13;CSRP3;FLRT2;TNNI3;BORCS8;SOX4;EPHB4;MYBPC3;MEF2C;CXADR;MICAL2;CACYBP;BMP7;VEGFA;TGFBR3;FKBP1A;KAT2B;COL3A1;TAB2
'de novo' posttranslational protein folding (GO:0051084)	8/30	0.02541	0.198898	0	0	2.59193	9.51914	CHCHD4;DNAJB1;CCT2;DNAJC7;SELENOF;HSPA2;HSPE1;HSPA1B
positive regulation of protein insertion into mitochondrial membrane involved in apoptotic signaling pathway (GO:1900740)	8/30	0.02541	0.198898	0	0	2.59193	9.51914	PPP3R1;PPP1R13B;YWHAQ;TFDP2;YWHAB;DYNLL1;YWHAZ;YWHAH
nuclear envelope organization (GO:0006998)	8/30	0.02541	0.198898	0	0	2.59193	9.51914	NUP93;INTS13;DMPK;REEP3;VPS4A;CHMP2A;TOR1AIP2;CHMP4B
regulation of protein insertion into mitochondrial membrane involved in apoptotic signaling pathway (GO:1900739)	8/30	0.02541	0.198898	0	0	2.59193	9.51914	PPP3R1;PPP1R13B;YWHAQ;TFDP2;YWHAB;DYNLL1;YWHAZ;YWHAH
hippo signaling (GO:0035329)	8/30	0.02541	0.198898	0	0	2.59193	9.51914	TJP1;LATS1;WWTR1;YWHAB;AMOTL1;LIMD1;TEAD2;STK3
positive regulation of protein import into nucleus (GO:0042307)	12/53	0.0254412	0.198898	0	0	2.08732	7.66335	NUP93;KANK1;SMAD4;TRIM28;RBPMS;BAMBI;HYAL2;F2R;FLNA;PSEN1;IGF1;RBM22
regulation of cell cycle G2/M phase transition (GO:1902749)	17/84	0.026008	0.198898	0	0	1.81053	6.60726	CEP57;PLK4;DYNC1H1;HSP90AA1;NPM1;DCTN2;SSNA1;DCTN3;DYNLL1;TUBA1A;CDK6;HAUS7;CNTRL;AKAP9;CDK2;MAPRE1;PAFAH1B1
negative regulation of viral-induced cytoplasmic pattern recognition receptor signaling pathway (GO:0039532)	4/10	0.0261608	0.198898	0	0	4.74848	17.301	NPLOC4;RIOK3;C1QBP;TSPAN6
regulation of Arp2/3 complex-mediated actin nucleation (GO:0034315)	4/10	0.0261608	0.198898	0	0	4.74848	17.301	CYFIP1;NCKAP1;BRK1;ARFIP1
regulation of amyloid-beta clearance (GO:1900221)	4/10	0.0261608	0.198898	0	0	4.74848	17.301	ROCK1;APOE;CLU;PICALM
nuclear pore complex assembly (GO:0051292)	4/10	0.0261608	0.198898	0	0	4.74848	17.301	NUP93;AHCTF1;NUP98;RTN4
actin filament depolymerization (GO:0030042)	4/10	0.0261608	0.198898	0	0	4.74848	17.301	WDR1;CFL2;CFL1;MICAL2
regulation of establishment of protein localization to telomere (GO:0070203)	4/10	0.0261608	0.198898	0	0	4.74848	17.301	CCT2;DKC1;CCT7;CCT5
IRES-dependent viral translational initiation (GO:0075522)	4/10	0.0261608	0.198898	0	0	4.74848	17.301	SSB;PCBP2;EIF3F;EIF3B
protein deneddylation (GO:0000338)	4/10	0.0261608	0.198898	0	0	4.74848	17.301	COPS3;GPS1;COPS7A;COPS8
telomere maintenance via recombination (GO:0000722)	4/10	0.0261608	0.198898	0	0	4.74848	17.301	RAD50;NSMCE2;SMC5;SMC6
stress fiber assembly (GO:0043149)	4/10	0.0261608	0.198898	0	0	4.74848	17.301	CUL3;ZYX;TNFAIP1;RHOA
endothelial tube morphogenesis (GO:0061154)	4/10	0.0261608	0.198898	0	0	4.74848	17.301	CSNK2B;CTNNB1;CCM2;RHOA
positive regulation of mRNA splicing, via spliceosome (GO:0048026)	4/10	0.0261608	0.198898	0	0	4.74848	17.301	NCBP1;THRAP3;NUP98;RBMX
low-density lipoprotein particle receptor catabolic process (GO:0032802)	4/10	0.0261608	0.198898	0	0	4.74848	17.301	CLTC;AP2B1;VLDLR;AP2A2
endothelium development (GO:0003158)	4/10	0.0261608	0.198898	0	0	4.74848	17.301	KDM6B;KDR;PECAM1;CD34
regulation of cellular respiration (GO:0043457)	4/10	0.0261608	0.198898	0	0	4.74848	17.301	VCP;PRELID1;PRDM16;NOP53
contractile actin filament bundle assembly (GO:0030038)	4/10	0.0261608	0.198898	0	0	4.74848	17.301	CUL3;ZYX;TNFAIP1;RHOA
negative regulation of inclusion body assembly (GO:0090084)	4/10	0.0261608	0.198898	0	0	4.74848	17.301	DNAJB1;DNAJA4;HSPA2;HSPA1B
endoderm formation (GO:0001706)	9/36	0.0274378	0.199754	0	0	2.37622	8.5445	COL4A2;DUSP1;MMP2;COL6A1;FN1;HMGA2;ITGAV;LAMB1;SOX7
axonal transport (GO:0098930)	9/36	0.0274378	0.199754	0	0	2.37622	8.5445	DST;KIF3A;TMEM108;DTNBP1;AP3B1;HIF1A;TERF2;SOD1;PAFAH1B1
regulation of filopodium assembly (GO:0051489)	9/36	0.0274378	0.199754	0	0	2.37622	8.5445	CDC42;NRP1;RALA;MIEN1;CAPZB;MYO10;DPYSL3;AGRN;ARF6
regulation of telomere maintenance (GO:0032204)	7/25	0.0276169	0.199754	0	0	2.77143	9.94756	SMG1;RAD50;DHX36;ATRX;HNRNPD;TERF2;GNL3
regulation of protein ubiquitination involved in ubiquitin-dependent protein catabolic process (GO:2000058)	7/25	0.0276169	0.199754	0	0	2.77143	9.94756	LATS1;RPS7;FBXW7;RPL23;RPL11;PTEN;CLU
regulation of viral release from host cell (GO:1902186)	7/25	0.0276169	0.199754	0	0	2.77143	9.94756	TSG101;TRIM28;VPS4B;VPS4A;CHMP2B;CHMP2A;CHMP4B
positive regulation of Rho protein signal transduction (GO:0035025)	7/25	0.0276169	0.199754	0	0	2.77143	9.94756	AKAP13;COL3A1;LPAR6;F2R;LPAR4;RAC1;ABRA
protein depolymerization (GO:0051261)	7/25	0.0276169	0.199754	0	0	2.77143	9.94756	WDR1;KIF2A;VPS4B;CFL2;VPS4A;CFL1;MICAL2
nucleotide-binding domain, leucine rich repeat containing receptor signaling pathway (GO:0035872)	7/25	0.0276169	0.199754	0	0	2.77143	9.94756	ITCH;CHUK;UBC;UBE2N;TAB2;RPS27A;UBA52
Rho protein signal transduction (GO:0007266)	15/72	0.0276879	0.199754	0	0	1.87734	6.73355	ROCK1;ARHGAP1;ARHGAP29;RHOC;ARHGAP6;RHOA;CDC42;COL1A2;CFL1;RHOJ;GNA12;TAX1BP3;RAC1;CTNNAL1;PHACTR4
viral release from host cell (GO:0019076)	3/6	0.0280282	0.199754	0	0	7.12104	25.4545	IST1;VPS4B;VPS4A
regulation of nuclear cell cycle DNA replication (GO:0033262)	3/6	0.0280282	0.199754	0	0	7.12104	25.4545	TIPIN;ATRX;WIZ
establishment of endothelial intestinal barrier (GO:0090557)	3/6	0.0280282	0.199754	0	0	7.12104	25.4545	TJP1;AFDN;F11R
cardiac ventricle formation (GO:0003211)	3/6	0.0280282	0.199754	0	0	7.12104	25.4545	MEF2C;SOX11;SOX4
cardiolipin acyl-chain remodeling (GO:0035965)	3/6	0.0280282	0.199754	0	0	7.12104	25.4545	HADHA;PLA2G4A;TAZ
vascular smooth muscle cell development (GO:0097084)	3/6	0.0280282	0.199754	0	0	7.12104	25.4545	RAMP2;HES1;VEGFA
exit from host cell (GO:0035891)	3/6	0.0280282	0.199754	0	0	7.12104	25.4545	IST1;VPS4B;VPS4A
oxygen homeostasis (GO:0032364)	3/6	0.0280282	0.199754	0	0	7.12104	25.4545	EGLN1;ALAS2;HIF1A
negative regulation of dendritic spine development (GO:0061000)	3/6	0.0280282	0.199754	0	0	7.12104	25.4545	EFNA1;PTPRS;PTEN
regulation of relaxation of cardiac muscle (GO:1901897)	3/6	0.0280282	0.199754	0	0	7.12104	25.4545	CAMK2D;PLN;PDE4B
regulation of blood vessel remodeling (GO:0060312)	3/6	0.0280282	0.199754	0	0	7.12104	25.4545	CST3;CEACAM1;TMBIM1
regulation of interferon-alpha secretion (GO:1902739)	3/6	0.0280282	0.199754	0	0	7.12104	25.4545	CHUK;DHX9;DHX36
macrophage derived foam cell differentiation (GO:0010742)	3/6	0.0280282	0.199754	0	0	7.12104	25.4545	SOAT1;STAT1;EP300
mRNA 5'-splice site recognition (GO:0000395)	3/6	0.0280282	0.199754	0	0	7.12104	25.4545	SFSWAP;SRSF1;PSIP1
ribosomal small subunit export from nucleus (GO:0000056)	3/6	0.0280282	0.199754	0	0	7.12104	25.4545	LTV1;NPM1;XPO1
protein geranylgeranylation (GO:0018344)	3/6	0.0280282	0.199754	0	0	7.12104	25.4545	CHM;CHML;RABGGTB
vesicle fusion with Golgi apparatus (GO:0048280)	3/6	0.0280282	0.199754	0	0	7.12104	25.4545	GOSR2;SEC22B;VTI1B
positive regulation of phospholipid transport (GO:2001140)	3/6	0.0280282	0.199754	0	0	7.12104	25.4545	PRELID1;TRIAP1;APOE
positive regulation of interferon-alpha secretion (GO:1902741)	3/6	0.0280282	0.199754	0	0	7.12104	25.4545	CHUK;DHX9;DHX36
morphogenesis of an endothelium (GO:0003159)	3/6	0.0280282	0.199754	0	0	7.12104	25.4545	CSNK2B;CTNNB1;CCM2
endosome to lysosome transport via multivesicular body sorting pathway (GO:0032510)	3/6	0.0280282	0.199754	0	0	7.12104	25.4545	VCP;VPS4B;CHMP2B
regulation of extracellular exosome assembly (GO:1903551)	3/6	0.0280282	0.199754	0	0	7.12104	25.4545	SDCBP;TSG101;SDC4
foam cell differentiation (GO:0090077)	3/6	0.0280282	0.199754	0	0	7.12104	25.4545	SOAT1;STAT1;EP300
polyamine biosynthetic process (GO:0006596)	3/6	0.0280282	0.199754	0	0	7.12104	25.4545	SMOX;SAT1;SRM
positive regulation of receptor binding (GO:1900122)	3/6	0.0280282	0.199754	0	0	7.12104	25.4545	NRP1;ANXA2;B2M
positive regulation of extrinsic apoptotic signaling pathway via death domain receptors (GO:1902043)	3/6	0.0280282	0.199754	0	0	7.12104	25.4545	PTEN;TIMP3;THBS1
retinal ganglion cell axon guidance (GO:0031290)	3/6	0.0280282	0.199754	0	0	7.12104	25.4545	NRP1;ALCAM;PTPRM
regulation of stress fiber assembly (GO:0051492)	13/60	0.0288845	0.203412	0	0	1.97272	6.9922	NRP1;ROCK1;ROCK2;TPM1;PXN;ARHGAP6;RHOA;CDC42;RGCC;RAC1;NF2;PHLDB2;S100A10
cell morphogenesis involved in differentiation (GO:0000904)	12/54	0.0291602	0.203412	0	0	2.03751	7.20248	EFNA1;NRP1;MEF2C;ACTN1;FN1;ILK;ITGAV;LAMB1;RAC1;SRGAP2;FERMT2;VAMP3
viral budding via host ESCRT complex (GO:0039702)	6/20	0.0292227	0.203412	0	0	3.05368	10.7881	TSG101;VPS4B;VPS4A;CHMP2B;CHMP2A;CHMP4B
positive regulation of gene silencing by miRNA (GO:2000637)	6/20	0.0292227	0.203412	0	0	3.05368	10.7881	DDX5;MAP2K1;DHX9;PUM1;LIMD1;PUM2
telomere maintenance via telomerase (GO:0007004)	6/20	0.0292227	0.203412	0	0	3.05368	10.7881	HSP90AA1;RAD50;HSP90AB1;DKC1;SMG7;NOP10
cell projection assembly (GO:0030031)	6/20	0.0292227	0.203412	0	0	3.05368	10.7881	CDC42;CYFIP1;NCKAP1;RHOJ;PDGFA;RAC1
wound healing, spreading of cells (GO:0044319)	6/20	0.0292227	0.203412	0	0	3.05368	10.7881	CEACAM1;ADAM17;FLNA;RHOC;RHOA;CD44
regulation of protein binding (GO:0043393)	21/111	0.0292895	0.203412	0	0	1.66551	5.88012	APP;HDAC5;TCF7L2;RALB;ROCK1;CAV1;AKTIP;AMFR;CTSZ;RPL11;NRG1;PARK7;PSEN1;ACTB;STK3;AES;FKBP1A;BAMBI;TMBIM6;MITD1;B2M
histone H4-K8 acetylation (GO:0043982)	5/15	0.0293624	0.203412	0	0	3.56199	12.5669	MEAF6;KANSL1;PHF20;KANSL3;OGT
autonomic nervous system development (GO:0048483)	5/15	0.0293624	0.203412	0	0	3.56199	12.5669	NRP1;EDNRB;SOX11;SOX4;PHACTR4
cardiac muscle cell differentiation (GO:0055007)	5/15	0.0293624	0.203412	0	0	3.56199	12.5669	ACVR1;KDM6B;AKAP13;MEF2C;NRG1
positive regulation of phosphoprotein phosphatase activity (GO:0032516)	5/15	0.0293624	0.203412	0	0	3.56199	12.5669	PPP1R12A;HSP90AB1;CALM3;CALM1;CALM2
negative regulation of DNA-dependent DNA replication (GO:2000104)	5/15	0.0293624	0.203412	0	0	3.56199	12.5669	BLM;TIPIN;STAG2;FBXW7;SMC3
negative regulation of protein processing (GO:0010955)	5/15	0.0293624	0.203412	0	0	3.56199	12.5669	TMEM59;CTSZ;SNX12;GAS1;THBS1
regulation of RNA export from nucleus (GO:0046831)	5/15	0.0293624	0.203412	0	0	3.56199	12.5669	RBM27;CPSF6;RBM26;DHX9;NUDT4
histone H4-K5 acetylation (GO:0043981)	5/15	0.0293624	0.203412	0	0	3.56199	12.5669	MEAF6;KANSL1;PHF20;KANSL3;OGT
response to X-ray (GO:0010165)	5/15	0.0293624	0.203412	0	0	3.56199	12.5669	BLM;XRCC6;XRCC4;NUCKS1;ATM
regulation of dendritic spine development (GO:0060998)	8/31	0.0306589	0.211697	0	0	2.47909	8.63923	EPHA4;MEF2C;PTPRS;CFL1;PSEN1;APOE;PDLIM5;ARF6
vesicle-mediated transport to the plasma membrane (GO:0098876)	8/31	0.0306589	0.211697	0	0	2.47909	8.63923	SNX27;OSBPL5;SNX17;MICALL1;VPS35;EXOC5;ANKRD50;RAB11B
G1/S transition of mitotic cell cycle (GO:0000082)	20/105	0.0307631	0.212069	0	0	1.6793	5.84637	ACVR1;RANBP2;PCNA;CUL3;PLK2;LATS1;CUL4A;CDK7;ORC6;CDK6;CCND1;NASP;TFDP2;ORC3;RPA3;CDK2;MCM3;FBXO5;CRLF3;BRD4
regulation of cyclin-dependent protein serine/threonine kinase activity (GO:0000079)	14/67	0.0319347	0.219427	0	0	1.88408	6.4889	BLM;CCNT1;GADD45A;PTEN;GTF2H1;NR2F2;LATS1;CCND3;CDK7;CCND2;CCND1;CCNY;CCNL2;CCNQ
regulation of gene silencing by miRNA (GO:0060964)	14/67	0.0319347	0.219427	0	0	1.88408	6.4889	RANBP2;DHX9;LIMD1;PUM1;PUM2;NUP93;POLR2A;POLR2E;POLR2F;NUP98;POLR2H;RAE1;POLR2J;TNRC6A
cellular protein localization (GO:0034613)	52/327	0.031989	0.219443	0	0	1.35255	4.65598	CLTC;SEPT9;CSRP3;SEPT6;SEPT7;KIF13A;TMED3;ARFIP1;VPS35;WLS;TMED4;YWHAH;TMED9;STX7;TBC1D8;COPZ2;AP3B1;ATG13;SEPT2;TBC1D1;RAB31;RABL3;KDELR2;ARF6;NAPA;STX12;CD63;RAB1A;RABGAP1;MESD;RAB21;GGA3;SNX27;MFN2;FLNA;SEC31A;SNX6;SEPT10;NPM1;RAB4A;SEPT11;ARCN1;RAB11B;AHI1;IFT22;RAB14;SNX17;ABHD17A;RAB18;CTNNB1;CPE;FERMT2
positive regulation of receptor activity (GO:2000273)	9/37	0.0324178	0.221303	0	0	2.29123	7.85672	ADAM17;ANXA2;FBXW7;GSTO1;CALM3;PARK7;CALM1;CALM2;TRDN
positive regulation of stress fiber assembly (GO:0051496)	9/37	0.0324178	0.221303	0	0	2.29123	7.85672	CDC42;NRP1;RGCC;PXN;TPM1;RAC1;NF2;RHOA;S100A10
nucleotide-excision repair, DNA incision, 5'-to lesion (GO:0006296)	9/37	0.0324178	0.221303	0	0	2.29123	7.85672	CUL4A;PCNA;RPA3;UBC;GTF2H1;GTF2H2;RPS27A;UBA52;RBX1
striated muscle contraction (GO:0006941)	13/61	0.0327061	0.222549	0	0	1.93151	6.60614	MYBPC3;DTNA;GAA;TPM1;TAZ;LMOD3;MYL4;CSRP3;MYL3;TNNI1;TNNI3;ALDOA;OBSL1
actin cytoskeleton reorganization (GO:0031532)	13/61	0.0327061	0.222549	0	0	1.93151	6.60614	NRP1;RALA;ANXA1;CXADR;AUTS2;DTNBP1;FRY;RHOA;MKLN1;S1PR1;MYH9;FLNA;RAC1
positive regulation of nucleic acid-templated transcription (GO:1903508)	76/502	0.0330953	0.22448	0	0	1.27765	4.3547	CDKN1C;SETD3;HMGB2;ILK;YEATS4;ETS1;ABRA;TRIM28;CD38;EP300;RNF111;TEAD2;SOX4;YWHAH;DDX17;MAP2K3;ACVR1;MEF2C;MAP2K1;CHUK;PRMT2;F2R;SOX11;MITF;FOS;PIAS1;KAT6B;TBL1XR1;THRAP3;KAT6A;TFAM;CLOCK;ATF4;KMT2E;BLM;DDX5;SMARCD3;KMT2A;PHB;PSEN1;FOXO3;MLLT3;RNF4;HIF1A;SERTAD3;NSD1;PRDM16;ZKSCAN3;EGR1;XRCC6;NPM1;SMAD4;STAT1;SS18L2;HMGA2;ESRRG;NR2F2;FOXN3;IGF1;HNRNPAB;SMARCA2;BMP7;FLI1;KLF1;COL1A1;CDK7;KLF6;PHF5…
regulation of gene silencing by RNA (GO:0060966)	12/55	0.0332562	0.22448	0	0	1.99001	6.77302	NUP93;RANBP2;POLR2A;POLR2E;POLR2F;NUP98;POLR2H;PUM1;RAE1;POLR2J;TNRC6A;PUM2
regulation of posttranscriptional gene silencing (GO:0060147)	12/55	0.0332562	0.22448	0	0	1.99001	6.77302	NUP93;RANBP2;POLR2A;POLR2E;POLR2F;NUP98;POLR2H;PUM1;RAE1;POLR2J;TNRC6A;PUM2
positive regulation of DNA biosynthetic process (GO:2000573)	12/55	0.0332562	0.22448	0	0	1.99001	6.77302	CCT3;CCT2;HSP90AA1;HSP90AB1;RGCC;DKC1;TNKS;ATM;CCT7;HNRNPA1;CCT5;MAPK3
positive regulation of cysteine-type endopeptidase activity (GO:2001056)	12/55	0.0332562	0.22448	0	0	1.99001	6.77302	BCAP31;ASPH;PERP;PDCD5;F2R;ARL6IP5;CYCS;APOPT1;FYN;HMGB1;FADD;SOX7
cellular transition metal ion homeostasis (GO:0046916)	18/93	0.0338263	0.226939	0	0	1.71246	5.79929	ATP6V1A;APP;ALAS2;SMAD4;TFRC;ABCB7;IREB2;NEDD8;ATOX1;SOD1;UBC;ATP6V0D1;RPS27A;PRND;FXN;UBA52;HMOX2;ABCG2
positive regulation of cyclin-dependent protein kinase activity (GO:1904031)	7/26	0.03389	0.226939	0	0	2.62541	8.88606	CCND3;CCND2;CCNT1;CCND1;CCNY;CCNL2;CCNQ
regulation of transcription regulatory region DNA binding (GO:2000677)	7/26	0.03389	0.226939	0	0	2.62541	8.88606	SIN3A;NSD1;DOT1L;HMGA2;SOX11;PARK7;IGF1
regulation of muscle contraction (GO:0006937)	7/26	0.03389	0.226939	0	0	2.62541	8.88606	MYBPC3;CNN1;CAV1;TPM1;MYL3;TNNI1;SRI
regulation of centrosome cycle (GO:0046605)	7/26	0.03389	0.226939	0	0	2.62541	8.88606	NPM1;VPS4B;CHMP2B;CHMP2A;CHMP4B;CTNNB1;CHMP5
regulation of cell growth (GO:0001558)	34/201	0.0339992	0.227309	0	0	1.45455	4.91843	N6AMT1;CDA;MTPN;CAMK2D;BMPR2;FHL1;LTBP4;PHB;ING1;RTN4;NPPB;SOCS2;TCHP;CDC42;SDCBP;SERTAD3;HYAL2;RACK1;RBBP7;IP6K2;USP47;SMAD4;CSNK2A1;NCBP1;ADAM10;SMARCA2;NET1;CEACAM1;ITCH;ADAM17;CRLF3;FXN;HSPA1B;EIF4G2
positive regulation of phosphorylation (GO:0042327)	35/208	0.0341095	0.227685	0	0	1.44549	4.88313	PFKFB2;APP;NRP1;VCP;FLT1;RALB;ROCK2;ILK;PSEN1;HIF1A;THBS1;IGF1R;SDCBP;CCND3;CCND2;CCND1;KDR;RACK1;RAC1;EPHB4;MAPK3;EPHA4;LMO4;AKTIP;GLMN;IGF2;PLAUR;IGF1;VEGFA;EFNA1;ADAM17;RAD50;ITGA6;KRAS;FGFR2
COPII-coated vesicle budding (GO:0090114)	14/68	0.035813	0.238347	0	0	1.84909	6.15643	NAPA;RAB1A;TRAPPC1;SAR1A;CUL3;GOSR2;CTSZ;TRAPPC5;TRAPPC6A;PPP6R3;PREB;SEC22B;SEC24C;SEC31A
negative regulation of calcium ion transmembrane transporter activity (GO:1901020)	8/32	0.0366045	0.238347	0	0	2.37566	7.8577	PLN;GSTO1;CALM3;SRI;GNB5;CALM1;CALM2;TRDN
positive regulation of telomere maintenance via telomerase (GO:0032212)	8/32	0.0366045	0.238347	0	0	2.37566	7.8577	CCT3;CCT2;TNKS;ATM;CCT7;HNRNPA1;CCT5;MAPK3
positive regulation of cellular component movement (GO:0051272)	6/21	0.0367669	0.238347	0	0	2.84994	9.4138	ADAM17;CAVIN1;RPS19;ACTN4;ETS1;VEGFA
establishment of protein localization to vacuole (GO:0072666)	6/21	0.0367669	0.238347	0	0	2.84994	9.4138	TMEM50A;GOSR2;SNF8;VPS25;VPS36;VTI1B
cortical actin cytoskeleton organization (GO:0030866)	6/21	0.0367669	0.238347	0	0	2.84994	9.4138	NCKAP1;STRIP1;ROCK1;ROCK2;WIPF1;ARF6
negative regulation of protein tyrosine kinase activity (GO:0061099)	6/21	0.0367669	0.238347	0	0	2.84994	9.4138	TSG101;GPRC5A;CAV1;HYAL2;VPS25;SNX6
RNA-dependent DNA biosynthetic process (GO:0006278)	6/21	0.0367669	0.238347	0	0	2.84994	9.4138	HSP90AA1;RAD50;HSP90AB1;DKC1;SMG7;NOP10
positive regulation of leukocyte cell-cell adhesion (GO:1903039)	6/21	0.0367669	0.238347	0	0	2.84994	9.4138	SIRPA;CCL2;CD47;ETS1;CD44;HSPD1
positive regulation of type I interferon production (GO:0032481)	13/62	0.0368785	0.238347	0	0	1.89198	6.24378	XRCC6;DHX9;STAT1;RIOK3;PQBP1;HSPD1;IRF3;DHX36;POLR2E;EP300;POLR2F;CTNNB1;POLR2H
negative regulation of cell death (GO:0060548)	16/81	0.0369677	0.238347	0	0	1.75594	5.7906	VPS4B;TXNDC12;SOX11;PARK7;TM7SF3;CLU;BMP7;CHMP2A;CHMP4B;CTNNB1;VPS35;APOE;CD34;SOX4;HSPA1B;ATG5
positive regulation of posttranscriptional gene silencing (GO:0060148)	4/11	0.0371781	0.238347	0	0	4.06989	13.3982	DHX9;PUM1;LIMD1;PUM2
modulation by host of viral process (GO:0044788)	4/11	0.0371781	0.238347	0	0	4.06989	13.3982	CAV2;CFL1;APOE;PPIB
relaxation of cardiac muscle (GO:0055119)	4/11	0.0371781	0.238347	0	0	4.06989	13.3982	CAMK2D;RGS2;PLN;ATP1A1
negative regulation of amyloid precursor protein catabolic process (GO:1902992)	4/11	0.0371781	0.238347	0	0	4.06989	13.3982	ROCK1;APOE;CLU;PICALM
stress granule assembly (GO:0034063)	4/11	0.0371781	0.238347	0	0	4.06989	13.3982	DYNC1H1;ATXN2;C9ORF72;RPS23
positive regulation of mesenchymal cell proliferation (GO:0002053)	4/11	0.0371781	0.238347	0	0	4.06989	13.3982	STAT1;PDGFA;FGFR2;VEGFA
negative regulation of cellular senescence (GO:2000773)	4/11	0.0371781	0.238347	0	0	4.06989	13.3982	CDK6;ZKSCAN3;HMGA2;TERF2
transcytosis (GO:0045056)	4/11	0.0371781	0.238347	0	0	4.06989	13.3982	CLTC;VPS35;PICALM;RAB11B
relaxation of muscle (GO:0090075)	4/11	0.0371781	0.238347	0	0	4.06989	13.3982	CAMK2D;RGS2;PLN;ATP1A1
heart process (GO:0003015)	4/11	0.0371781	0.238347	0	0	4.06989	13.3982	GPX1;TNNI3;TRDN;SOD1
low-density lipoprotein receptor particle metabolic process (GO:0032799)	4/11	0.0371781	0.238347	0	0	4.06989	13.3982	CLTC;AP2B1;VLDLR;AP2A2
oxidative phosphorylation (GO:0006119)	4/11	0.0371781	0.238347	0	0	4.06989	13.3982	UQCRB;ATP5D;UQCRH;NIPSNAP2
regulation of symbiosis, encompassing mutualism through parasitism (GO:0043903)	4/11	0.0371781	0.238347	0	0	4.06989	13.3982	VPS4B;CAV1;CHMP2A;CHMP4B
regulation of hippo signaling (GO:0035330)	4/11	0.0371781	0.238347	0	0	4.06989	13.3982	SOX11;NF2;LIMD1;MARK3
regulation of inclusion body assembly (GO:0090083)	4/11	0.0371781	0.238347	0	0	4.06989	13.3982	DNAJB1;DNAJA4;HSPA2;HSPA1B
protein import (GO:0017038)	12/56	0.0377465	0.241624	0	0	1.94467	6.37241	IPO13;NUP93;RANBP2;IPO11;IPO9;LAMP2;NUP98;PRICKLE1;APOE;CLU;RAE1;TNPO3
muscle filament sliding (GO:0030049)	9/38	0.0379899	0.241947	0	0	2.21209	7.2345	MYBPC3;MYL4;MYL6;TPM2;TPM1;MYL3;TNNI1;TNNI3;VIM
actin-myosin filament sliding (GO:0033275)	9/38	0.0379899	0.241947	0	0	2.21209	7.2345	MYBPC3;MYL4;MYL6;TPM2;TPM1;MYL3;TNNI1;TNNI3;VIM
positive regulation of DNA repair (GO:0045739)	9/38	0.0379899	0.241947	0	0	2.21209	7.2345	BABAM2;PCNA;TRIM28;DHX9;ABRAXAS1;CEBPG;UIMC1;UBE2N;HMGB1
protein complex assembly (GO:0006461)	32/189	0.0383072	0.241947	0	0	1.45582	4.74906	DPAGT1;NAPA;RAB1A;BLM;CDC123;STOML2;CAMK2D;KHDRBS3;CUL3;GOSR2;CTSZ;TRIM28;PPP6R3;TRAPPC11;EP300;FADD;DNM1L;SEC31A;TLE4;TCF7L2;NPM1;TRAPPC1;AMFR;TRAPPC5;FN1;TRAPPC6A;CTNNB1;PREB;SEC22B;SEC24C;RBMX;FERMT2
sprouting angiogenesis (GO:0002040)	10/44	0.0384674	0.241947	0	0	2.09668	6.83087	EFNB2;NRP1;CDH5;RAMP2;FLT1;RNF213;KDR;THBS1;EPHB4;VEGFA
negative regulation of immune effector process (GO:0002698)	5/16	0.0384863	0.241947	0	0	3.23799	10.5476	ITCH;PPM1B;RPS19;C1QBP;PCBP2
regulation of RIG-I signaling pathway (GO:0039535)	5/16	0.0384863	0.241947	0	0	3.23799	10.5476	NPLOC4;C1QBP;PUM1;NOP53;PUM2
positive regulation of cell migration involved in sprouting angiogenesis (GO:0090050)	5/16	0.0384863	0.241947	0	0	3.23799	10.5476	ANXA1;RHOJ;KDR;HDAC7;VEGFA
artery development (GO:0060840)	5/16	0.0384863	0.241947	0	0	3.23799	10.5476	NRP1;BMPR2;GJA5;HES1;VEGFA
endoplasmic reticulum to cytosol transport (GO:1903513)	5/16	0.0384863	0.241947	0	0	3.23799	10.5476	VCP;NPLOC4;SELENOS;FAF2;HSP90B1
positive regulation of DNA-templated transcription, initiation (GO:2000144)	5/16	0.0384863	0.241947	0	0	3.23799	10.5476	BCLAF1;GTF2B;SUB1;CTNNB1;MITF
regulation of histone H3-K4 methylation (GO:0051569)	5/16	0.0384863	0.241947	0	0	3.23799	10.5476	SMAD4;AUTS2;KMT2A;CTNNB1;WDR61
negative regulation of gene expression (GO:0010629)	91/618	0.0398367	0.250063	0	0	1.2371	3.98712	CDKN1C;APP;EIF4A3;PRDM5;SNX12;ZBTB21;NKAP;HMGB2;ZC3H8;PARK7;LIMD1;SYNCRIP;SUMO1;TRIM28;YWHAQ;SIN3A;UIMC1;RACK1;KDR;CD38;KMT5A;SOX7;CD34;USP47;MEF2C;MAP2K1;RBFOX2;IGFBP5;PRMT2;RPL13A;ARID5B;SOX11;CNPY2;NRG1;TERF2;AES;RBL2;EID1;ZEB1;NCOR1;TFDP2;KAT6B;PSPC1;PTRH2;KAT6A;NCL;MYADM;CLOCK;HDAC5;PHB;PRICKLE1;MALSU1;HIF1A;BCLAF1;DDRGK1;PRDM16;ZKSCAN3;HES1;RBBP7;ZBED6;MTA3;RUNX1T1;SNX6;SMARCE1;TCF7L2;NDFIP…
regulation of osteoblast differentiation (GO:0045667)	14/69	0.0400183	0.250489	0	0	1.81536	5.8426	ACVR1;MEF2C;DDX5;BMPR2;SUCO;SOX11;TMEM64;IGF1;LIMD1;BMP7;HDAC7;SKI;CDK6;FGFR2
negative regulation of transcription, DNA-templated (GO:0045892)	117/813	0.0400235	0.250489	0	0	1.20558	3.87989	UBE2D3;PRDM5;ZBTB21;NOC2L;UXT;RPS14;EDNRB;CHCHD3;TRIM28;CCND1;EP300;KMT5A;MAF1;SOX7;MEF2C;RBFOX2;KDM2B;RPL23;SARS;ARID5B;SOX11;MITF;DICER1;HCFC2;EID1;PSPC1;KAT6B;TBL1XR1;KAT6A;CLOCK;UBA52;CGGBP1;DDX5;PSEN1;PHB;FOXO3;PRDX5;PRDM16;UBC;ZKSCAN3;ZBED6;LYAR;SKIL;SNX6;DR1;XRCC6;SMAD4;CBX5;CBX3;CAV1;NONO;IGF2;HMGA2;NR2F2;FOXN3;SMARCA2;BMP7;EFNA1;DAP;YEATS2;ID2;ID3;MDM4;FGFR2;CC2D1B;CDKN1C;TCF25;HMGB2;NKA…
retrograde transport, endosome to Golgi (GO:0042147)	16/82	0.0408677	0.254591	0	0	1.72924	5.5291	SPAG9;TMEM87A;GOSR2;CLTC;DENND2A;ARL1;GCC2;VPS53;DENND5A;VPS35;TBC1D23;YKT6;SNX5;VAMP3;VTI1B;SNX6
positive regulation of transmembrane receptor protein serine/threonine kinase signaling pathway (GO:0090100)	16/82	0.0408677	0.254591	0	0	1.72924	5.5291	CDKN1C;ACVR1;SMAD4;BMPR2;HSP90AB1;RBPMS;SOX11;THBS1;BMP7;NUP93;SDCBP;TWSG1;ADAM17;GIPC1;CSNK2B;RNF111
negative regulation of binding (GO:0051100)	16/82	0.0408677	0.254591	0	0	1.72924	5.5291	RALB;ROCK1;CAV1;CTSZ;HMGA2;PARK7;ACTB;AES;NFKBIA;PLN;SUMO1;SUMO3;ID2;ID3;TMBIM6;MITD1
negative regulation of organelle assembly (GO:1902116)	7/27	0.0410415	0.254591	0	0	2.494	7.96376	TCHP;KAT2B;SMAD4;CHMP4B;SEC22B;NBDY;MDM1
muscle fiber development (GO:0048747)	7/27	0.0410415	0.254591	0	0	2.494	7.96376	SKI;SELENON;CXADR;CAV2;NEXN;LMOD3;VEGFA
cardiac muscle cell development (GO:0055013)	7/27	0.0410415	0.254591	0	0	2.494	7.96376	CSRP3;CXADR;NEXN;SORBS2;PDLIM5;OBSL1;VEGFA
COPII vesicle coating (GO:0048208)	13/63	0.041416	0.255409	0	0	1.85404	5.90342	NAPA;RAB1A;TRAPPC1;CUL3;GOSR2;CTSZ;TRAPPC5;TRAPPC6A;PPP6R3;PREB;SEC22B;SEC24C;SEC31A
vesicle targeting, rough ER to cis-Golgi (GO:0048207)	13/63	0.041416	0.255409	0	0	1.85404	5.90342	NAPA;RAB1A;TRAPPC1;CUL3;GOSR2;CTSZ;TRAPPC5;TRAPPC6A;PPP6R3;PREB;SEC22B;SEC24C;SEC31A
negative regulation of protein modification process (GO:0031400)	13/63	0.041416	0.255409	0	0	1.85404	5.90342	BEX4;WWTR1;CRTAP;YWHAB;IGFBP3;PTEN;PARK7;C9ORF72;ARPP19;DNAJC10;MYADM;PLPP3;TARDBP
vesicle coating (GO:0006901)	13/63	0.041416	0.255409	0	0	1.85404	5.90342	NAPA;RAB1A;TRAPPC1;CUL3;GOSR2;CTSZ;TRAPPC5;TRAPPC6A;PPP6R3;PREB;SEC22B;SEC24C;SEC31A
mRNA stabilization (GO:0048255)	8/33	0.0432784	0.259191	0	0	2.2805	7.16102	SYNCRIP;DHX9;THRAP3;ANGEL2;HNRNPC;PABPC1;MAPK14;TARDBP
positive regulation of locomotion (GO:0040017)	8/33	0.0432784	0.259191	0	0	2.2805	7.16102	TSG101;CAVIN1;VPS4B;VPS4A;CHMP2B;CHMP2A;CHMP4B;THBS1
negative regulation of neuron projection development (GO:0010977)	11/51	0.0436183	0.259191	0	0	1.96052	6.14091	EFNB2;EPHA4;KANK1;PTPRS;ARHGDIA;DPYSL3;PTEN;DENND5A;APOE;RHOA;RTN4
positive regulation of cysteine-type endopeptidase activity involved in apoptotic process (GO:0043280)	20/109	0.043646	0.259191	0	0	1.60346	5.02145	BCAP31;MTCH1;VCP;PDCD5;F2R;RPS27L;HMGB1;HSPE1;HSPD1;DAP;FAM162A;ARL6IP5;RACK1;CYCS;CASP2;APOPT1;FADD;ANP32B;IFT57;SOX7
regulation of cell motility (GO:2000145)	20/109	0.043646	0.259191	0	0	1.60346	5.02145	BEX4;MACF1;PLXND1;ROCK1;CAVIN1;LMO4;ROCK2;NEXN;NRG1;SPINT2;RHOC;RHOA;CEACAM1;CDK6;KIF2A;LMNA;FLNA;PLXNB1;AMOTL1;RAC1
negative regulation of protein catabolic process (GO:0042177)	9/39	0.0441795	0.259191	0	0	2.13823	6.67021	CST3;SF3B3;ROCK1;SNRNP70;SNX12;FLNA;TIMP3;MDM4;PHB
regulation of G0 to G1 transition (GO:0070316)	9/39	0.0441795	0.259191	0	0	2.13823	6.67021	UXT;CBX5;TFDP2;CBX3;MGA;PCGF2;RBBP8;RBBP7;RHNO1
regulation of plasma membrane bounded cell projection assembly (GO:0120032)	9/39	0.0441795	0.259191	0	0	2.13823	6.67021	CDC42;IFT20;CAPZB;MYO10;CAV1;TCTEX1D2;RAC1;ATG5;ARF6
regulation of RNA metabolic process (GO:0051252)	9/39	0.0441795	0.259191	0	0	2.13823	6.67021	CLK1;MBNL1;SON;CELF1;SNRNP70;HNRNPH1;RASA1;MITF;PQBP1
mitotic DNA damage checkpoint (GO:0044773)	9/39	0.0441795	0.259191	0	0	2.13823	6.67021	ATF2;BLM;TIPIN;CCND1;CDK2;RPS27L;HMGA2;FOXN3;NOP53
regulation of myosin-light-chain-phosphatase activity (GO:0035507)	3/7	0.0446138	0.259191	0	0	5.34048	16.6073	PPP1R12A;ROCK1;ROCK2
regulation of DNA endoreduplication (GO:0032875)	3/7	0.0446138	0.259191	0	0	5.34048	16.6073	STAG2;FBXW7;SMC3
regulation of natural killer cell chemotaxis (GO:2000501)	3/7	0.0446138	0.259191	0	0	5.34048	16.6073	CCL7;CCL4;CCL2
translational readthrough (GO:0006451)	3/7	0.0446138	0.259191	0	0	5.34048	16.6073	SECISBP2;SECISBP2L;TRNAU1AP
negative regulation of dendrite morphogenesis (GO:0050774)	3/7	0.0446138	0.259191	0	0	5.34048	16.6073	EFNA1;PTEN;YWHAH
positive regulation of ER-associated ubiquitin-dependent protein catabolic process (GO:1903071)	3/7	0.0446138	0.259191	0	0	5.34048	16.6073	BCAP31;CAV1;NFE2L2
regulation of low-density lipoprotein particle receptor biosynthetic process (GO:0045714)	3/7	0.0446138	0.259191	0	0	5.34048	16.6073	HNRNPK;CNPY2;ITGAV
protein localization to cytoplasmic stress granule (GO:1903608)	3/7	0.0446138	0.259191	0	0	5.34048	16.6073	SSB;DHX9;DDX1
positive regulation of mitotic sister chromatid separation (GO:1901970)	3/7	0.0446138	0.259191	0	0	5.34048	16.6073	CUL3;NSMCE2;ANAPC5
negative regulation of nitric oxide metabolic process (GO:1904406)	3/7	0.0446138	0.259191	0	0	5.34048	16.6073	KHSRP;CAV1;CD34
positive regulation of striated muscle contraction (GO:0045989)	3/7	0.0446138	0.259191	0	0	5.34048	16.6073	RGS2;GSTO1;NPPA
positive regulation of neuroblast proliferation (GO:0002052)	3/7	0.0446138	0.259191	0	0	5.34048	16.6073	SMARCD3;CTNNB1;VEGFA
endonucleolytic cleavage in ITS1 to separate SSU-rRNA from 5.8S rRNA and LSU-rRNA from tricistronic rRNA transcript (SSU-rRNA, 5.8S rRNA, LSU-rRNA) (GO:0000447)	3/7	0.0446138	0.259191	0	0	5.34048	16.6073	UTP20;RPSA;RPS21
regulation of anion transport (GO:0044070)	3/7	0.0446138	0.259191	0	0	5.34048	16.6073	NCOR1;STC1;RAB11B
G-quadruplex DNA unwinding (GO:0044806)	3/7	0.0446138	0.259191	0	0	5.34048	16.6073	BLM;DHX9;HNRNPA2B1
negative regulation of nitric oxide biosynthetic process (GO:0045019)	3/7	0.0446138	0.259191	0	0	5.34048	16.6073	KHSRP;CAV1;CD34
positive regulation of membrane depolarization (GO:1904181)	3/7	0.0446138	0.259191	0	0	5.34048	16.6073	KDR;RACK1;DCN
regulation of RNA polymerase II regulatory region sequence-specific DNA binding (GO:1903025)	3/7	0.0446138	0.259191	0	0	5.34048	16.6073	DDRGK1;TMSB4X;NSD1
outer mitochondrial membrane organization (GO:0007008)	3/7	0.0446138	0.259191	0	0	5.34048	16.6073	HSP90AA1;TOMM7;TOMM22
regulation of relaxation of muscle (GO:1901077)	3/7	0.0446138	0.259191	0	0	5.34048	16.6073	CAMK2D;PLN;SRI
selenocysteine incorporation (GO:0001514)	3/7	0.0446138	0.259191	0	0	5.34048	16.6073	SECISBP2L;SECISBP2;TRNAU1AP
substrate-dependent cell migration, cell extension (GO:0006930)	3/7	0.0446138	0.259191	0	0	5.34048	16.6073	NRP1;SDCBP;CD2AP
positive regulation of lipid transport (GO:0032370)	3/7	0.0446138	0.259191	0	0	5.34048	16.6073	PRELID1;TRIAP1;APOE
rRNA-containing ribonucleoprotein complex export from nucleus (GO:0071428)	3/7	0.0446138	0.259191	0	0	5.34048	16.6073	NPM1;XPO1;RPSA
positive regulation of metaphase/anaphase transition of cell cycle (GO:1902101)	3/7	0.0446138	0.259191	0	0	5.34048	16.6073	CUL3;NSMCE2;ANAPC5
regulation of endocytic recycling (GO:2001135)	3/7	0.0446138	0.259191	0	0	5.34048	16.6073	EHD2;ARHGAP1;RAB11B
regulation of dendritic spine maintenance (GO:1902950)	3/7	0.0446138	0.259191	0	0	5.34048	16.6073	VPS35;FYN;APOE
regulation of cardiac muscle cell membrane potential (GO:0086036)	3/7	0.0446138	0.259191	0	0	5.34048	16.6073	PLN;ATP2A2;TRDN
regulation of low-density lipoprotein particle clearance (GO:0010988)	3/7	0.0446138	0.259191	0	0	5.34048	16.6073	HNRNPK;ANXA2;CNPY2
posttranslational protein targeting to endoplasmic reticulum membrane (GO:0006620)	3/7	0.0446138	0.259191	0	0	5.34048	16.6073	CHMP4B;SEC62;SEC63
nucleic acid transport (GO:0050657)	3/7	0.0446138	0.259191	0	0	5.34048	16.6073	ATXN2;HNRNPA2B1;SIDT2
negative regulation of telomere capping (GO:1904354)	3/7	0.0446138	0.259191	0	0	5.34048	16.6073	RAD50;ATM;TERF2
regulation of vascular endothelial growth factor receptor signaling pathway (GO:0030947)	6/22	0.04545	0.260456	0	0	2.67167	8.2585	FLT1;NEDD4;MMRN2;HIF1A;EPN2;VEGFA
positive regulation of protein autophosphorylation (GO:0031954)	6/22	0.04545	0.260456	0	0	2.67167	8.2585	RAD50;PDGFA;CALM3;CALM1;CALM2;VEGFA
glutathione derivative biosynthetic process (GO:1901687)	6/22	0.04545	0.260456	0	0	2.67167	8.2585	GSTM1;GSTA4;GSTO1;MGST3;AKR1A1;MGST1
histone lysine methylation (GO:0034968)	6/22	0.04545	0.260456	0	0	2.67167	8.2585	SETD3;KMT2A;WDR82;DOT1L;PRDM5;DYDC2
negative regulation of sprouting angiogenesis (GO:1903671)	6/22	0.04545	0.260456	0	0	2.67167	8.2585	HDAC5;CARD10;MMRN2;THBS1;RHOA;EPN2
STAT cascade (GO:0097696)	6/22	0.04545	0.260456	0	0	2.67167	8.2585	IFNAR2;SOCS2;STAT1;CCL2;PIAS1;IFNAR1
branched-chain amino acid metabolic process (GO:0009081)	6/22	0.04545	0.260456	0	0	2.67167	8.2585	BCKDK;HIBADH;AUH;IVD;ACADSB;HSD17B10
glutathione derivative metabolic process (GO:1901685)	6/22	0.04545	0.260456	0	0	2.67167	8.2585	GSTM1;GSTA4;GSTO1;MGST3;AKR1A1;MGST1
regulation of interferon-gamma-mediated signaling pathway (GO:0060334)	6/22	0.04545	0.260456	0	0	2.67167	8.2585	HSP90AB1;SUMO1;STAT1;IFNGR2;PIAS1;JAK1
positive regulation of proteolysis involved in cellular protein catabolic process (GO:1903052)	6/22	0.04545	0.260456	0	0	2.67167	8.2585	FBXW7;DDRGK1;ATPIF1;PTEN;ECSCR;CLU
positive regulation of establishment of protein localization to mitochondrion (GO:1903749)	20/110	0.0474004	0.271264	0	0	1.58555	4.83454	PPP1R13B;FBXW7;YWHAB;UBE2D3;CSNK2A2;NKAP;HUWE1;NRG1;WBP11;DYNLL1;ATG13;YWHAZ;PSMB7;PPP3R1;YWHAQ;TFDP2;TOMM7;DPH6;HES1;YWHAH
protein localization to organelle (GO:0033365)	18/97	0.0487396	0.272905	0	0	1.62538	4.91072	MTCH2;SSB;DHX9;DDX1;RPL11;ARL1;GCC2;SNX10;BMP7;BICD2;COL1A1;IFT20;CSRP3;LMNA;MICALL1;PACSIN2;OBSL1;ARF6
hydrogen ion transmembrane transport (GO:1902600)	7/28	0.0491048	0.272905	0	0	2.3751	7.15808	UCP2;ATP6V1B2;ATP6V1E1;ATP6V0D1;ATP6V1C1;ATP6V1F;ATP5J2
positive regulation of sprouting angiogenesis (GO:1903672)	7/28	0.0491048	0.272905	0	0	2.3751	7.15808	ANXA1;S100A1;RHOJ;KDR;HDAC7;JAK1;VEGFA
positive regulation of calcium-mediated signaling (GO:0050850)	7/28	0.0491048	0.272905	0	0	2.3751	7.15808	GSTO1;CCL4;CALM3;IGF1;CALM1;CALM2;TRDN
nucleotide-binding oligomerization domain containing signaling pathway (GO:0070423)	7/28	0.0491048	0.272905	0	0	2.3751	7.15808	ITCH;CHUK;UBC;UBE2N;TAB2;RPS27A;UBA52
positive regulation of fibroblast proliferation (GO:0048146)	7/28	0.0491048	0.272905	0	0	2.3751	7.15808	CDK6;DHX9;NDUFS4;FN1;S100A6;PDGFA;IGF1
carboxylic acid catabolic process (GO:0046395)	7/28	0.0491048	0.272905	0	0	2.3751	7.15808	BCKDK;NAGK;GNPDA2;HEXB;HYAL2;GUSB;CD44
aerobic respiration (GO:0009060)	7/28	0.0491048	0.272905	0	0	2.3751	7.15808	OXA1L;MT-ND4;UQCRB;SDHC;COX6A2;UQCRH;COX20
regulation of multicellular organism growth (GO:0040014)	5/17	0.0491539	0.272905	0	0	2.96799	8.94195	APP;IGF1;PPIB;FGFR2;SOD1
positive regulation of striated muscle cell differentiation (GO:0051155)	5/17	0.0491539	0.272905	0	0	2.96799	8.94195	EFNB2;MEF2C;SMYD1;NRG1;MAPK14
regulation of protein localization to membrane (GO:1905475)	5/17	0.0491539	0.272905	0	0	2.96799	8.94195	VPS4A;STX7;FYN;SPTBN1;VTI1B
positive regulation of calcium ion transmembrane transporter activity (GO:1901021)	5/17	0.0491539	0.272905	0	0	2.96799	8.94195	GSTO1;CALM3;CALM1;CALM2;TRDN
positive regulation of signal transduction by p53 class mediator (GO:1901798)	5/17	0.0491539	0.272905	0	0	2.96799	8.94195	DDX5;RPS7;RPL23;ATM;EEF1E1
regulation of cardiac muscle contraction by regulation of the release of sequestered calcium ion (GO:0010881)	5/17	0.0491539	0.272905	0	0	2.96799	8.94195	CAMK2D;GSTO1;CALM3;CALM1;CALM2
chaperone-mediated protein complex assembly (GO:0051131)	5/17	0.0491539	0.272905	0	0	2.96799	8.94195	CCT2;HSP90AA1;HSP90AB1;CLU;HSPD1
positive regulation of transcription of Notch receptor target (GO:0007221)	5/17	0.0491539	0.272905	0	0	2.96799	8.94195	KAT2B;PLXND1;STAT1;EP300;PBX1
mitotic G2 DNA damage checkpoint (GO:0007095)	5/17	0.0491539	0.272905	0	0	2.96799	8.94195	BLM;HMGA2;ATM;FOXN3;NOP53
positive regulation of interleukin-6 secretion (GO:2000778)	5/17	0.0491539	0.272905	0	0	2.96799	8.94195	XBP1;DHX9;HYAL2;F2R;HMGB1
actomyosin structure organization (GO:0031032)	14/71	0.0494571	0.272905	0	0	1.75147	5.26604	MYBPC3;WDR1;TMOD3;CUL3;TPM1;TNFAIP1;F11R;LMOD3;RHOA;MYO18A;ZYX;MYH9;OBSL1;MYH10
regulation of nitric-oxide synthase biosynthetic process (GO:0051769)	4/12	0.0504617	0.272905	0	0	3.56095	10.6349	SELENOS;NAMPT;KDR;CCL2
peptidyl-arginine modification (GO:0018195)	4/12	0.0504617	0.272905	0	0	3.56095	10.6349	KRTCAP2;PRMT1;NDUFAF5;PARK7
vesicle budding from membrane (GO:0006900)	4/12	0.0504617	0.272905	0	0	3.56095	10.6349	ANXA2;VPS4A;MYO18A;S100A10
viral RNA genome replication (GO:0039694)	4/12	0.0504617	0.272905	0	0	3.56095	10.6349	CDC42;ROCK2;PCBP2;PI4KA
regulation of protein localization to cell periphery (GO:1904375)	4/12	0.0504617	0.272905	0	0	3.56095	10.6349	VPS4A;STX7;SPTBN1;VTI1B
tRNA 5'-leader removal (GO:0001682)	4/12	0.0504617	0.272905	0	0	3.56095	10.6349	SSB;POP4;RPP21;RPP38
cargo loading into COPII-coated vesicle (GO:0090110)	4/12	0.0504617	0.272905	0	0	3.56095	10.6349	RAB1A;SAR1A;SEC24C;SEC31A
regulation of skeletal muscle tissue development (GO:0048641)	4/12	0.0504617	0.272905	0	0	3.56095	10.6349	DDX17;DDX5;MEF2C;UQCC2
positive regulation of peptidase activity (GO:0010952)	4/12	0.0504617	0.272905	0	0	3.56095	10.6349	PRELID1;DDRGK1;PSME1;PSME2
ribosomal subunit export from nucleus (GO:0000054)	4/12	0.0504617	0.272905	0	0	3.56095	10.6349	LTV1;NPM1;XPO1;NOP53
PERK-mediated unfolded protein response (GO:0036499)	4/12	0.0504617	0.272905	0	0	3.56095	10.6349	CCL2;EIF2S1;NFE2L2;ATF4
transcription from mitochondrial promoter (GO:0006390)	4/12	0.0504617	0.272905	0	0	3.56095	10.6349	MTERF4;TFAM;POLRMT;FOXO3
regulation of vascular endothelial cell proliferation (GO:1905562)	4/12	0.0504617	0.272905	0	0	3.56095	10.6349	MEF2C;ADAM17;FLT1;HMGB1
plasma membrane tubulation (GO:0097320)	4/12	0.0504617	0.272905	0	0	3.56095	10.6349	EHD2;CAVIN2;MICALL1;PACSIN2
rRNA 3'-end processing (GO:0031125)	4/12	0.0504617	0.272905	0	0	3.56095	10.6349	EXOSC5;EXOSC8;RPSA;RPS21
regulation of mesenchymal cell proliferation (GO:0010464)	4/12	0.0504617	0.272905	0	0	3.56095	10.6349	STAT1;PDGFA;FGFR2;VEGFA
regulation of vasculogenesis (GO:2001212)	4/12	0.0504617	0.272905	0	0	3.56095	10.6349	TMEM100;CEACAM1;KDR;CD34
signal transduction involved in G2 DNA damage checkpoint (GO:0072425)	4/12	0.0504617	0.272905	0	0	3.56095	10.6349	BABAM2;ABRAXAS1;UIMC1;ATM
negative regulation of protein oligomerization (GO:0032460)	4/12	0.0504617	0.272905	0	0	3.56095	10.6349	RIOK3;EP300;CLU;CRYAB
regulation of viral life cycle (GO:1903900)	4/12	0.0504617	0.272905	0	0	3.56095	10.6349	TSG101;VPS4B;VPS4A;SNF8
Golgi localization (GO:0051645)	4/12	0.0504617	0.272905	0	0	3.56095	10.6349	CDC42;HOOK3;YWHAZ;ARCN1
skeletal muscle fiber development (GO:0048741)	4/12	0.0504617	0.272905	0	0	3.56095	10.6349	SKI;SELENON;CAV2;LMOD3
regulation of fibroblast proliferation (GO:0048145)	10/46	0.0504731	0.272905	0	0	1.97997	5.91282	SKI;CDK6;DHX9;NDUFS4;FN1;S100A6;PDGFA;CTNNB1;PEX2;IGF1
regulation of DNA metabolic process (GO:0051052)	10/46	0.0504731	0.272905	0	0	1.97997	5.91282	CDK9;SMG1;UHRF1;HNRNPD;UBE2N;NUCKS1;RBBP6;SMC3;TERF2;MPHOSPH8
epithelial tube morphogenesis (GO:0060562)	8/34	0.0507068	0.273342	0	0	2.19267	6.53787	ACVR1;MEF2C;COL4A1;CSNK2B;CTNNB1;HES1;CCM2;VEGFA
endoplasmic reticulum organization (GO:0007029)	8/34	0.0507068	0.273342	0	0	2.19267	6.53787	CAV2;BNIP1;RAB18;TOR1AIP2;TOR1B;RTN4;SEC31A;TRDN
nucleotide-excision repair, DNA incision (GO:0033683)	9/40	0.0510084	0.273342	0	0	2.06914	6.15727	CUL4A;PCNA;RPA3;UBC;GTF2H1;GTF2H2;RPS27A;UBA52;RBX1
negative regulation of epidermal growth factor receptor signaling pathway (GO:0042059)	9/40	0.0510084	0.273342	0	0	2.06914	6.15727	CDC42;TSG101;GPRC5A;SH3KBP1;UBC;RPS27A;VPS25;UBA52;SNX6
positive regulation of Ras protein signal transduction (GO:0046579)	9/40	0.0510084	0.273342	0	0	2.06914	6.15727	AKAP13;COL3A1;AUTS2;LPAR6;F2R;LPAR4;RAC1;IGF1;ABRA
response to peptide hormone (GO:0043434)	9/40	0.0510084	0.273342	0	0	2.06914	6.15727	TGFBR3;XBP1;IGFBP5;STAT1;CAV1;IGF2;IGF1;OGT;ZFP36L1
positive regulation of epithelial to mesenchymal transition (GO:0010718)	9/40	0.0510084	0.273342	0	0	2.06914	6.15727	ACVR1;COL1A1;SDCBP;WWTR1;TCF7L2;SMAD4;RGCC;BAMBI;CTNNB1
cytosolic transport (GO:0016482)	21/118	0.0523857	0.280366	0	0	1.5447	4.5555	SPAG9;TMEM87A;AKTIP;GOSR2;CLTC;DENND2A;ARL1;GCC2;SNF8;HOOK3;PTPN23;RAB14;VPS53;DENND5A;VPS35;TBC1D23;YKT6;SNX5;VTI1B;SNX6;VAMP3
regulation of type I interferon production (GO:0032479)	16/85	0.05432	0.29035	0	0	1.65377	4.81721	XRCC6;DHX9;PQBP1;ITCH;NPLOC4;IRF3;DHX36;UBC;PCBP2;POLR2E;EP300;POLR2F;CTNNB1;POLR2H;RPS27A;UBA52
regulation of neuron death (GO:1901214)	14/72	0.0547118	0.291539	0	0	1.72117	5.00116	EGR1;MEF2C;CTSZ;PARK7;FOS;CLU;EIF2S1;EFNB2;CHMP4B;VPS35;FYN;APOE;CD34;PICALM
response to metal ion (GO:0010038)	14/72	0.0547118	0.291539	0	0	1.72117	5.00116	CAV1;THBS1;HIF1A;CRIP1;PPP3CA;MTF1;NEDD4;ATP5D;CALM3;SLC25A12;CALM1;FXN;CALM2;SEC31A
regulation of telomere capping (GO:1904353)	6/23	0.0553039	0.291539	0	0	2.51436	7.27887	RAD50;TNKS;HNRNPD;ATM;TERF2;MAPK3
cellular amino acid catabolic process (GO:0009063)	6/23	0.0553039	0.291539	0	0	2.51436	7.27887	BCKDK;HIBADH;AUH;IVD;ACADSB;HSD17B10
protein localization to Golgi apparatus (GO:0034067)	6/23	0.0553039	0.291539	0	0	2.51436	7.27887	IFT20;ARL5B;ARL1;GCC2;OBSL1;BICD2
autophagosome maturation (GO:0097352)	6/23	0.0553039	0.291539	0	0	2.51436	7.27887	VCP;TSG101;MAP1LC3A;VPS33A;LAMP2;TECPR1
negative regulation of axonogenesis (GO:0050771)	6/23	0.0553039	0.291539	0	0	2.51436	7.27887	EPHA4;PTPRS;ARHGDIA;PTEN;RHOA;RTN4
regulation of monooxygenase activity (GO:0032768)	6/23	0.0553039	0.291539	0	0	2.51436	7.27887	HSP90AA1;DDAH2;CAV1;NOSTRIN;NOSIP;CALM1
positive regulation of ion transmembrane transporter activity (GO:0032414)	6/23	0.0553039	0.291539	0	0	2.51436	7.27887	WNK1;TMSB4X;COX17;AKAP9;ATP1B3;GLRX
regulation of androgen receptor signaling pathway (GO:0060765)	6/23	0.0553039	0.291539	0	0	2.51436	7.27887	DDX5;PRMT2;SAFB2;EP300;PHB;PARK7
cholesterol efflux (GO:0033344)	6/23	0.0553039	0.291539	0	0	2.51436	7.27887	STX12;ABCA5;SOAT1;NPC2;APOE;ABCG2
neuron projection development (GO:0031175)	28/167	0.0554394	0.291888	0	0	1.43793	4.15916	APP;NCKAP1;ROCK1;NRK;PTEN;PTPRM;HMGB1;FRY;PPP1R9A;PQBP1;CDC42;MICALL1;TMEM108;APOE;RAC1;SRGAP2;EPHA4;PRMT1;DTNBP1;LAMB1;DICER1;BMP7;MANF;STK24;NEDD4;PLXNB1;TBC1D23;ATXN10
negative regulation of cellular response to transforming growth factor beta stimulus (GO:1903845)	11/53	0.0556707	0.29274	0	0	1.86695	5.39232	SKI;ADAM17;BAMBI;CAV1;PRDM16;UBC;STRAP;RPS27A;UBA52;SKIL;SNX6
cytoskeleton organization (GO:0007010)	22/126	0.0572647	0.299163	0	0	1.50934	4.31683	DST;SH3KBP1;TPM1;MICAL2;PRPF40A;LIMD1;SYNE2;CNN2;CDC42;STRIP2;CAPZB;CCL7;PALLD;DPYSL2;CFL1;ZMYM6;RHOJ;PACSIN2;CCL2;APOE;BRWD1;OBSL1
activation of cysteine-type endopeptidase activity involved in apoptotic process (GO:0006919)	15/79	0.05728	0.299163	0	0	1.67133	4.77968	MTCH1;VCP;F2R;RPS27L;HSPE1;HSPD1;CASP7;DAP;FAM162A;RACK1;CASP2;CYCS;FADD;ANP32B;IFT57
positive regulation of organelle assembly (GO:1902117)	10/47	0.0573183	0.299163	0	0	1.92635	5.50769	PLK4;SDCBP;DYNC1H1;RALB;CNOT6L;PAN3;SDC4;PIP4K2A;ASAP1;TAPT1
positive regulation of gene expression, epigenetic (GO:0045815)	10/47	0.0573183	0.299163	0	0	1.92635	5.50769	KAT2B;TAF1D;TAF1B;POLR2E;EP300;POLR2F;POLR2H;DEK;BAZ1B;ACTB
histone H4 acetylation (GO:0043967)	10/47	0.0573183	0.299163	0	0	1.92635	5.50769	MORF4L1;MEAF6;KMT2A;KANSL1;PHF20;MORF4L2;KANSL3;EP300;YEATS4;OGT
response to glucose (GO:0009749)	10/47	0.0573183	0.299163	0	0	1.92635	5.50769	TCF7L2;XBP1;SELENOS;RACK1;IGF2;IGF1;THBS1;SOX4;VAMP2;IGF1R
small GTPase mediated signal transduction (GO:0007264)	18/99	0.0577273	0.300657	0	0	1.58507	4.52066	RALBP1;RGS19;RRAD;PLK2;ARHGAP1;PARK7;IGF1;MAPK14;CRKL;RASGRP3;RASSF1;TRIM28;RRAS;GNB1;CDK2;KRIT1;RAB18;KRAS
vacuolar transport (GO:0007034)	7/29	0.0581041	0.300657	0	0	2.26701	6.45083	TMEM50A;GOSR2;VPS53;NEDD4;TMEM106B;ATP6V0D1;VTI1B
cortical cytoskeleton organization (GO:0030865)	7/29	0.0581041	0.300657	0	0	2.26701	6.45083	CDC42;NCKAP1;STRIP1;ROCK1;ROCK2;RHOJ;ARF6
coenzyme biosynthetic process (GO:0009108)	7/29	0.0581041	0.300657	0	0	2.26701	6.45083	ACOT7;MAT2A;RFK;ATPIF1;PNPO;PTS;MMADHC
nuclear-transcribed mRNA poly(A) tail shortening (GO:0000289)	7/29	0.0581041	0.300657	0	0	2.26701	6.45083	EIF4A2;CNOT6L;PAN3;EIF4A3;CNOT10;PABPC1;EIF4B
striated muscle tissue development (GO:0014706)	7/29	0.0581041	0.300657	0	0	2.26701	6.45083	IGSF8;CSRP3;MEF2C;MYL6;CAV1;TAZ;BMP7
TRIF-dependent toll-like receptor signaling pathway (GO:0035666)	7/29	0.0581041	0.300657	0	0	2.26701	6.45083	CHUK;IRF3;UBE2D3;UBC;FADD;RPS27A;UBA52
cellular response to peptide (GO:1901653)	9/41	0.0584941	0.301563	0	0	2.00436	5.69005	APP;EPHA4;XBP1;CAV1;RPL23;PSEN1;IGF1;ZFP36L1;IGF1R
regulation of protein localization (GO:0032880)	9/41	0.0584941	0.301563	0	0	2.00436	5.69005	FKBP1A;RSL1D1;AFDN;SUMO1;RAB14;FBXW7;VPS4A;RACK1;PICALM
positive regulation of receptor-mediated endocytosis (GO:0048260)	9/41	0.0584941	0.301563	0	0	2.00436	5.69005	RAB21;CD63;AHI1;HNRNPK;ANXA2;CLU;B2M;VEGFA;PICALM
positive regulation of RNA metabolic process (GO:0051254)	8/35	0.05891	0.302228	0	0	2.11134	5.97877	DDX5;MAP2K1;POLR2A;DIMT1;RIOK1;HNRNPLL;WDR43;RBM22
regulation of mitochondrial membrane potential (GO:0051881)	8/35	0.05891	0.302228	0	0	2.11134	5.97877	STOML2;VCP;PRELID1;ATPIF1;ARL6IP5;PARK7;SLC25A36;SOD1
positive regulation of telomerase activity (GO:0051973)	8/35	0.05891	0.302228	0	0	2.11134	5.97877	CCT2;HSP90AA1;HSP90AB1;TNKS;DKC1;HNRNPA2B1;HNRNPD;MAPK3
endothelial cell migration (GO:0043542)	8/35	0.05891	0.302228	0	0	2.11134	5.97877	NRP1;PTP4A3;PLXND1;GIPC1;PXN;MYH9;RHOA;VEGFA
protein N-linked glycosylation (GO:0006487)	14/73	0.0603355	0.309165	0	0	1.6919	4.75058	DPAGT1;OST4;VCP;B4GALT1;TUSC3;ALG5;RPN1;DPM2;KRTCAP2;TMEM258;DAD1;PGM3;STT3A;NUDT14
DNA replication (GO:0006260)	21/120	0.0608754	0.31077	0	0	1.51332	4.23566	TIPIN;BLM;RNASEH2A;NAP1L1;IGF1;TNFAIP1;FAM111A;RAD50;ORC6;NASP;ORC3;RPA3;CDK2;MCM3;RBBP8;RBMS1;ATM;NUP98;TOP1;RHNO1;POLG
negative regulation of cell proliferation (GO:0008285)	55/363	0.0608963	0.31077	0	0	1.27645	3.57226	CDKN1C;APP;COL18A1;BMPR2;PDCD5;PTEN;CXCL1;ETS1;NCK2;ARID2;SOX7;SOX4;RBM5;PBRM1;MAP2K1;IGFBP5;KDM2B;IGFBP3;F2R;SOX11;PEX2;P3H3;CGRRF1;NME1;TGFBR3;KAT2B;ALDH1A2;CSNK2B;STRAP;EEF1E1;PLPP1;PHB;PDS5B;LMNA;MFN2;UTP20;HES1;S100A11;FKTN;NPM1;SMARCA2;SKI;CUL4A;FABP3;RGCC;CDK6;PRKRA;ID2;ABI1;CTNNB1;PLXNB1;MDM4;NF2;COPS8;HSPA1B
regulation of adherens junction organization (GO:1903391)	5/18	0.0613867	0.31077	0	0	2.73952	7.64482	MACF1;ROCK1;ROCK2;PTPN23;RHOA
protein localization to centrosome (GO:0071539)	5/18	0.0613867	0.31077	0	0	2.73952	7.64482	NUDCD3;DCTN2;GOLGB1;SNX10;HOOK3
nuclear envelope reassembly (GO:0031468)	5/18	0.0613867	0.31077	0	0	2.73952	7.64482	REEP3;VPS4A;LMNA;CHMP2A;CHMP4B
positive regulation of cyclic nucleotide biosynthetic process (GO:0030804)	5/18	0.0613867	0.31077	0	0	2.73952	7.64482	RAMP2;CALM3;APOE;CALM1;CALM2
retrograde protein transport, ER to cytosol (GO:0030970)	5/18	0.0613867	0.31077	0	0	2.73952	7.64482	VCP;NPLOC4;SELENOS;FAF2;HSP90B1
heart trabecula morphogenesis (GO:0061384)	5/18	0.0613867	0.31077	0	0	2.73952	7.64482	TGFBR3;FKBP1A;S1PR1;NRG1;BMP7
regulation of smooth muscle cell migration (GO:0014910)	5/18	0.0613867	0.31077	0	0	2.73952	7.64482	NRP1;IGFBP5;IGFBP3;PDGFA;IGF1
DNA ligation (GO:0006266)	5/18	0.0613867	0.31077	0	0	2.73952	7.64482	XRCC6;PCNA;XRCC4;HMGB2;HMGB1
intracellular transport of virus (GO:0075733)	11/54	0.0624524	0.315029	0	0	1.82343	5.05701	NUP93;RANBP2;XPO1;TSG101;UBC;NMT2;NUP98;RPS27A;KPNA3;UBA52;RAE1
membrane fusion (GO:0061025)	11/54	0.0624524	0.315029	0	0	1.82343	5.05701	NAPA;CHCHD3;RABEP1;CHCHD6;SNAP23;VASH2;MFN2;DNM1L;VAMP2;VAMP3;VTI1B
transport of virus (GO:0046794)	11/54	0.0624524	0.315029	0	0	1.82343	5.05701	NUP93;RANBP2;XPO1;TSG101;UBC;NMT2;NUP98;RPS27A;KPNA3;UBA52;RAE1
[truncated: 3,377 more rows]

## Sheet: GO_down_95
Gene Ontology
[truncated: 2,340 more rows]

## Sheet: GO_down_p0
Gene Ontology
[truncated: 717 more rows]

[truncated: 21 more sheets: GO_up_95, GO_up_E115, GO_up_p0, GO_up14_5, GO_up_PO_sort, Jensen_down_E95, Jensen_down_E115, Jensen_down_E145, Jensen_down_p0, Jensen_up_E95, Jensen_up_E115, Jensen_up_E145, Jensen_up_p0, KEGG_down_E95, KEGG_down_E115, KEGG_down_E145, KEGG_down_p0, KEGG_up_E95, KEGG_up_E115, KEGG_up_E145 …]
